# Supplementary material for: Infiltration of inflammatory macrophages and neutrophils and widespread pyroptosis in lung drive influenza lethality in nonhuman primates
Source: PLoS Pathog. 2022 Mar 10;18(3):e1010395. doi: 10.1371/journal.ppat.1010395 (PMC8939778; doi:10.1371/journal.ppat.1010395)
Supplement: S1 Table — Pathways and associated genes shown in Fig 1 that are upregulated in H5N1 influenza. (XLSX) [file ppat.1010395.s004.xlsx]

## Sheet: Enrichr--Infected Upregulated
Term	Overlap	P-value	Adjusted P-value	Old P-value	Old Adjusted P-value	Odds Ratio	Combined Score	Genes
cytokine-mediated signaling pathway (GO:0019221)	206/634	7.82e-71	3.99e-67	0	0	3.91471	631.939	IFITM3;IFITM1;IL1RN;IFITM2;TNFRSF6B;IFI35;IFI30;IFIT1;IFIT3;IFIT2;ICAM1;MT2A;TRIM25;IL12A;JUNB;TRIM21;B2M;TRIM22;IL15RA;RSAD2;IL1R2;TALDO1;EREG;KARS;IFI27;IL23A;PSME4;PSME1;PSME2;MAOA;EBI3;HIF1A;HMOX1;PSMF1;CCR1;TNFSF14;TNFSF15;IL31RA;BST2;TOLLIP;TNFSF9;IFNA4;CDKN1A;CD40;IFNA6;IFNA1;IFNA2;IL27;IFNA8;IL18BP;TRIM5;TIMP1;JAK2;CCR5;JAK3;CCR2;IL10;SERPINB2;SYK;RIPK2;IL15;IFNGR2;IL18;GAB2;OSMR;IL17RC;P…
cellular response to type I interferon (GO:0071357)	43/66	1.04e-30	2.66e-27	0	0	7.84958	541.888	IFITM3;IFNA4;IFITM1;SP100;IFITM2;IFNA6;IFNA1;IFNA2;IFI6;ADAR;IFI35;IFIT1;SAMHD1;IFNA8;IFIT3;IFIT2;OASL;GBP2;IFNA21;IFNAR2;IFNA14;RSAD2;STAT1;IFNA17;MX2;STAT2;MX1;ISG15;PSMB8;BST2;ISG20;OAS1;IFI27;OAS2;IRF1;OAS3;IRF2;IRF7;IRF5;XAF1;IRF9;MYD88;IFNA10
type I interferon signaling pathway (GO:0060337)	43/66	1.04e-30	1.78e-27	0	0	7.84958	541.888	IFITM3;IFNA4;IFITM1;SP100;IFITM2;IFNA6;IFNA1;IFNA2;IFI6;ADAR;IFI35;IFIT1;SAMHD1;IFNA8;IFIT3;IFIT2;OASL;GBP2;IFNA21;IFNAR2;IFNA14;RSAD2;STAT1;IFNA17;MX2;STAT2;MX1;ISG15;PSMB8;BST2;ISG20;OAS1;IFI27;OAS2;IRF1;OAS3;IRF2;IRF7;IRF5;XAF1;IRF9;MYD88;IFNA10
cellular response to cytokine stimulus (GO:0071345)	117/457	3.02e-29	3.85e-26	0	0	3.08455	202.564	CD86;CSF3;IL1RN;CSF3R;CSF1;CD80;F13A1;MT1X;IL1RAP;IFIT1;TNF;ICAM1;ZFP36;MT2A;TBK1;CCND1;ZC3H12A;PIM1;IL12A;JUNB;IL6R;GBP6;IFNAR2;IFNA14;IL4R;IFNA17;IL1R2;EREG;IL23A;PRTN3;IFNA10;CCL3L1;MAOA;CSF2RB;HIF1A;SOCS3;SBNO2;SOCS1;IRAK2;UBC;HMOX1;IFNA21;MCL1;CCR1;VCAM1;SMAD3;IL31RA;NFKB1;IFNW1;CXCL10;IL6;BCL6;IL7;LCN2;IFNA4;CDKN1A;IFNA6;IFNA1;IFNA2;PIK3CD;CXCL1;IFNA8;CXCL2;IL18BP;TRIM6;CASP1;TIMP1;JAK2;CCR…
inflammatory response (GO:0006954)	77/253	1.11e-24	1.14e-21	0	0	3.66684	202.239	CD40;CXCL9;TNFRSF6B;TNFAIP6;IFNA2;PIK3CD;CXCL1;CXCL13;TNF;CXCL2;MMP25;TBK1;IL18RAP;CCRL2;C3AR1;TNFRSF8;JAK3;TNFRSF4;PTGDR;IL10;PTGIR;SYK;RIPK2;PLA2G4C;IL18;CYBA;TNFRSF1B;TNFRSF1A;TMIGD3;ADORA2A;ADAM8;TLR4;S100A9;S100A8;PTGER4;CCL3L1;PTGER2;FPR3;NOD1;FPR2;AOAH;NOD2;MEFV;THBS1;RELA;RELB;CCL8;CCL7;CXCR2;CCL4;NLRP3;CCL2;TNFRSF14;CCL19;LYN;PLA2G2D;CCL20;IL10RB;STAT3;TNFRSF10C;NMI;AZU1;NFKB1;NFKB2;CXCL…
negative regulation of viral life cycle (GO:1903901)	33/62	5.98e-20	5.09e-17	0	0	6.41275	283.844	FCN1;IFITM3;IFITM1;IFITM2;IFNA2;IFIT5;ZC3HAV1;IFIT1;TNF;OASL;TRIM6;IFI16;TRIM5;TRIM21;APOBEC3C;GSN;APOBEC3F;RSAD2;APOBEC3G;MX1;EIF2AK2;ISG15;PML;BST2;ISG20;PARP10;PLSCR1;OAS1;TNIP1;OAS2;OAS3;PTX3;APOBEC3A
response to cytokine (GO:0034097)	49/139	3.57e-19	2.6e-16	0	0	4.2472	180.41	IFITM3;CSF3;IFITM1;IFITM2;CALCOCO2;ADAR;IL18BP;NUB1;TBK1;KYNU;CASP1;TIMP1;JAK2;JUNB;IL6R;TRIM21;JAK3;IFNAR2;TRAFD1;IRAK3;OSMR;PLSCR1;TRIM56;CD274;SP100;SRC;SRF;MEFV;RELA;RELB;IRAK2;UBD;MCL1;SMAD3;GCH1;STAT1;MX2;MX1;STAT3;EIF2AK2;ISG15;PML;NFKB2;BST2;NLRP12;PTPN7;XAF1;MYD88;IL18R1
tumor necrosis factor-mediated signaling pathway (GO:0033209)	46/124	4.12e-19	2.63e-16	0	0	4.46949	189.205	PSMD12;CD40;TNFRSF6B;PSMD11;PSMD13;TNF;TANK;RELA;PSMB10;TNFSF13B;PSMB2;PSMB3;UBC;PSMB1;TNFRSF8;PTK2B;TNFRSF14;PSMF1;JAK2;TNFRSF4;TNFSF14;TNFSF15;STAT1;TNFRSF10C;TNFRSF1B;PSMB8;TNFRSF1A;PSMB9;NFKBIA;PSMA5;PSMA6;PSMA3;AIM2;PSMA4;PSMC6;KARS;TRAF3;PSMA2;PSME4;PSME1;PSME2;TNFSF9;FAS;LTBR;BIRC3;LIMS1
neutrophil activation involved in immune response (GO:0002283)	102/484	7.46e-19	4.23e-16	0	0	2.53908	105.979	FCN1;RAB3D;MPO;RAB44;C3AR1;PGLYRP1;ACAA1;B2M;CD300A;CYBA;RNASE3;OLFM4;CLEC4D;DOK3;RAB37;CRISPLD2;ADAM8;PRTN3;S100A9;ARL8A;S100A8;PSMD12;PSMD11;PSMD13;FPR2;GPR84;CFP;PLAC8;TRPM2;S100A12;SLC15A4;GSDMD;MGAM;SIGLEC14;JUP;HSPA6;NBEAL2;AZU1;PRDX6;NFKB1;BST2;BST1;VNN1;SELL;TOLLIP;LCN2;CYSTM1;SERPINA1;MS4A3;B4GALT1;DDX3X;TNFAIP6;PTPRJ;SLC2A3;CXCL1;SLC2A5;AP2A2;FCAR;HK3;MMP25;FCGR3B;CTSH;CD33;CD53;SERPINB…
negative regulation of viral genome replication (GO:0045071)	29/51	9.18e-19	4.69e-16	0	0	6.85093	284.532	IFITM3;CCNK;IFITM1;IFITM2;IFIT5;ZC3HAV1;IFIT1;TNF;OASL;TRIM6;IFI16;ZC3H12A;APOBEC3C;APOBEC3F;RSAD2;APOBEC3G;APOBEC3H;MX1;EIF2AK2;ISG15;BST2;ISG20;PARP10;PLSCR1;OAS1;TNIP1;OAS2;OAS3;APOBEC3A
cellular response to interleukin-1 (GO:0071347)	50/151	3.29e-18	1.53e-15	0	0	3.98947	160.598	IL1RN;IL1RAP;ZC3H12A;MAP3K8;NKX3-1;RIPK2;IL1R2;IRAK3;RBX1;PSMA5;PSMA6;PSMA3;PSMA4;PSMA2;PSME4;PSME1;PSME2;PSMD12;PSMD11;CCL3L1;PSMD13;CUL1;NOD1;NOD2;HIF1A;TANK;RELA;PSMB10;CCL8;CCL7;PSMB2;IRAK2;PSMB3;UBC;PSMB1;CCL4;HAS2;CCL2;PSMF1;CCL19;CCL20;NFKB1;PSMB8;PSMB9;NFKBIA;PSMC6;TNIP2;TOLLIP;TAB2;MYD88
neutrophil degranulation (GO:0043312)	100/480	3.85e-18	1.64e-15	0	0	2.51004	100.649	FCN1;RAB3D;MPO;RAB44;C3AR1;PGLYRP1;ACAA1;B2M;CD300A;CYBA;RNASE3;OLFM4;CLEC4D;DOK3;RAB37;CRISPLD2;ADAM8;PRTN3;S100A9;ARL8A;S100A8;PSMD12;PSMD11;PSMD13;FPR2;GPR84;CFP;PLAC8;TRPM2;S100A12;SLC15A4;GSDMD;MGAM;SIGLEC14;JUP;HSPA6;NBEAL2;AZU1;PRDX6;NFKB1;BST2;BST1;VNN1;SELL;TOLLIP;LCN2;CYSTM1;SERPINA1;MS4A3;B4GALT1;DDX3X;TNFAIP6;PTPRJ;SLC2A3;CXCL1;SLC2A5;AP2A2;FCAR;HK3;MMP25;FCGR3B;CTSH;CD33;CD53;SERPINB…
neutrophil mediated immunity (GO:0002446)	101/488	4.21e-18	1.65e-15	0	0	2.49358	99.7657	FCN1;RAB3D;MPO;RAB44;C3AR1;PGLYRP1;ACAA1;B2M;CD300A;CYBA;RNASE3;OLFM4;CLEC4D;DOK3;RAB37;CRISPLD2;ADAM8;PRTN3;S100A9;ARL8A;S100A8;PSMD12;PSMD11;PSMD13;FPR2;GPR84;CFP;PLAC8;TRPM2;S100A12;SLC15A4;GSDMD;MGAM;SIGLEC14;JUP;HSPA6;NBEAL2;AZU1;PRDX6;NFKB1;BST2;BST1;IL6;VNN1;SELL;TOLLIP;LCN2;CYSTM1;SERPINA1;MS4A3;B4GALT1;DDX3X;TNFAIP6;PTPRJ;SLC2A3;CXCL1;SLC2A5;AP2A2;FCAR;HK3;MMP25;FCGR3B;CTSH;CD33;CD53;SER…
cellular response to tumor necrosis factor (GO:0071356)	57/195	1.06e-17	3.88e-15	0	0	3.52178	137.64	CD40;TNFRSF6B;TNF;TNFSF13B;ZFP36;ZC3H12A;TNFRSF8;JAK2;TNFRSF4;NKX3-1;TNFRSF1B;TNFRSF1A;PSMA5;PSMA6;PSMA3;PSMA4;AIM2;KARS;PSMA2;TRAF3;PSME4;PSME1;PSME2;BIRC3;PSMD12;PSMD11;CCL3L1;PSMD13;TANK;RELA;PSMB10;CCL8;PSMB2;CCL7;PSMB3;PSMB1;UBC;CCL4;HAS2;PTK2B;CCL2;TNFRSF14;PSMF1;CCL19;TNFSF14;TNFSF15;CCL20;STAT1;TNFRSF10C;PSMB8;PSMB9;NFKBIA;PSMC6;TNFSF9;FAS;LTBR;LIMS1
response to lipopolysaccharide (GO:0032496)	50/156	1.55e-17	5.28e-15	0	0	3.8616	149.463	CD86;CD40;CXCL9;TNFRSF6B;CD80;TNFAIP3;CXCL1;CXCL13;CXCL2;ZFP36;TRIM6;ZC3H12A;PDE4B;CASP1;TNFRSF8;IL12A;CCR5;JAK2;JUNB;TNFRSF4;IL10;IRAK3;PDCD1LG2;TICAM1;TNFRSF1B;TNFRSF1A;CARD17;CARD16;TLR4;CD274;LY96;SBNO2;NLRP3;STAP1;CCL2;TNFRSF14;GCH1;VDR;TNFRSF10C;DEFA3;LILRB1;NFKB1;CXCL10;CXCL11;IL6;TNIP1;TNIP2;TNIP3;FAS;LTBR
interleukin-1-mediated signaling pathway (GO:0070498)	38/96	3.84e-17	1.23e-14	0	0	4.76908	180.262	IL1RN;PSMD12;PSMD11;PSMD13;CUL1;NOD1;IL1RAP;NOD2;RELA;PSMB10;PSMB2;IRAK2;PSMB3;UBC;PSMB1;MAP3K8;PSMF1;RIPK2;IL1R2;IRAK3;NFKB1;PSMB8;RBX1;PSMB9;PSMA5;NFKBIA;PSMA6;PSMA3;PSMA4;PSMC6;PSMA2;TNIP2;TOLLIP;PSME4;PSME1;PSME2;TAB2;MYD88
regulation of innate immune response (GO:0045088)	31/70	6.91e-16	2.07e-13	0	0	5.33563	186.259	IFNA4;IFNA6;IFNA1;IFNA2;TNFAIP3;XIAP;SAMHD1;IFNA8;USP18;IFI16;DHX58;IFNA21;IFNAR2;PTPN1;IFNA14;STAT1;RIOK3;IFNA17;STAT2;ERAP1;TRAFD1;IRAK3;PARP9;EREG;FGR;PLSCR1;IRF1;ADAM8;FCGR2B;BIRC3;IFNA10
regulation of cell proliferation (GO:0042127)	127/741	1.69e-15	4.78e-13	0	0	2.06494	70.2397	CD86;CSF3;IFITM1;TNFRSF6B;CSF1;PDCD5;SLA;CXCL13;IFIT3;NAMPT;CYP1B1;TNFRSF8;JUNB;IER5;TNFRSF4;IL6R;HIST1H2AC;KRT6A;HIST1H2AB;MAP2K1;EREG;KARS;PRTN3;ATF5;CCL3L1;EIF5A2;CUL1;TGFA;SCIN;ABL2;TNFRSF14;LYN;ZBTB17;JUP;VDR;TNK2;IL31RA;TNFRSF10C;HMGA1;EIF2AK2;CDC7;FOSL1;CXCL10;BST1;CXCL11;IL6;CDK6;AGO3;BCL6;FES;IL7;BTG3;CDKN1A;CD40;CXCL9;CDKN1B;FLT1;HILPDA;PTEN;ADRA1D;PTPRJ;CXCL1;AREG;CXCL2;TNFSF13B;PPP1R9…
cellular response to interferon-gamma (GO:0071346)	40/117	2.2e-15	5.9e-13	0	0	4.11904	139.027	SP100;CAMK2D;CCL3L1;IFI30;ICAM1;OASL;MT2A;CCL8;CCL7;TRIM5;CCL4;CASP1;TRIM25;CCL2;CCL19;JAK2;GBP2;IL12RB1;B2M;TRIM21;GBP1;TRIM22;GBP6;VCAM1;CCL20;STAT1;IFNGR2;PML;HCK;OAS1;IFNG;OAS2;IRF1;OAS3;IRF2;IRF7;IRF5;TRIM38;GAPDH;IRF9
regulation of I-kappaB kinase/NF-kappaB signaling (GO:0043122)	55/205	2.46e-15	6.29e-13	0	0	3.23244	108.729	CD40;TRAF3IP2;IFIT5;TNFAIP3;TNF;TBK1;LGALS1;TRIM5;CASP10;ZC3H12A;NUP62;TNFSF10;CASP1;TRIM25;TRIM22;RIPK2;SHISA5;RHOH;RHOC;TICAM1;TNFRSF1A;PPM1A;RBCK1;TLR6;CARD16;OPTN;BIRC3;SLC20A1;NOD1;NOD2;TANK;RELA;UBD;MIER1;UBC;S100A12;HMOX1;NLRP3;CCL19;STAT1;RIOK3;CFLAR;BST2;NFKBIA;PER1;NLRP12;TNIP1;TNIP2;CLEC6A;TNIP3;BCL3;TAB2;LTBR;TRIM38;MYD88
positive regulation of intracellular signal transduction (GO:1902533)	93/480	6.97e-15	1.69e-12	0	0	2.33434	76.0944	CD86;CSF3;CD40;CXCL9;FLT1;NCF1;TRAF3IP2;CD80;IFIT5;PIK3CD;TREM2;PTPRJ;TNF;TBK1;LGALS1;TRIM5;CASP10;DHX58;NUP62;TNFSF10;CASP1;TRIM25;JAK2;TNFRSF4;TRIM22;NKX3-1;RIPK2;IL18;SHISA5;LMTK2;NRG1;NRG2;TICAM1;TNFRSF1B;RHOC;TNFRSF1A;EREG;FGR;PPM1A;RRAGA;RRAGC;RAPGEF2;ADAM8;SMCR8;RBCK1;TLR6;CARD16;S100A9;S100A8;BIRC3;HDAC3;SRC;SLC20A1;NOD1;NOD2;DDX60;THBS1;RELA;PIK3R5;BCL2L11;UBD;CCL4;MIER1;UBC;S100A12;HMOX…
regulation of cytokine-mediated signaling pathway (GO:0001959)	34/91	1.34e-14	3.11e-12	0	0	4.50152	143.791	IFNA4;IFNA6;IFNA1;IFNA2;TNFAIP3;TNF;IFNA8;TANK;USP18;SOCS3;SOCS1;IRAK2;UBC;JAK2;IFNA21;IFNAR2;PTPN1;IFNA14;SYK;STAT1;SPHK1;IFNGR2;IFNA17;STAT2;IRAK3;TRAF1;TNFRSF1A;CYLD;ELF1;IFNG;IL7;RBCK1;BIRC3;IFNA10
positive regulation of cytokine production (GO:0001819)	56/221	2.01e-14	4.47e-12	0	0	3.05294	96.2786	FAM49B;HILPDA;TNF;TBK1;DHX58;FLOT1;PDE4B;CYP1B1;FFAR3;IL12A;FFAR2;IL6R;CCR2;HAVCR2;IL10;ZBP1;IL15;RIPK2;DDX58;IL18;CYBA;TICAM1;EREG;FGR;KARS;IFNG;IL23A;DDIT3;IRF1;IRF7;IRF5;TLR6;TLR4;GAPDH;TLR3;TLR2;PTGER4;NOD2;PTGS2;DDX60;HIF1A;TANK;RELA;IFNL1;IFI16;NLRP3;CCL19;IL12RB1;EIF2AK2;NFKB1;NFKB2;IL6;IL7;CLEC6A;MYD88;HSPA1A
regulation of viral genome replication (GO:0045069)	28/64	2.56e-14	5.44e-12	0	0	5.27108	164.968	IFITM3;IFITM1;IFITM2;DDX3X;IFIT5;ADAR;ZC3HAV1;IFIT1;TNF;OASL;TRIM6;IFI16;APOBEC3C;APOBEC3F;RSAD2;APOBEC3G;MX1;EIF2AK2;ISG15;BST2;ISG20;PARP10;PLSCR1;OAS1;TNIP1;OAS2;OAS3;APOBEC3A
negative regulation of cytokine production (GO:0001818)	37/111	6.08e-14	1.24e-11	0	0	4.01606	122.213	PTGER4;CD274;UBA7;NLRC5;TNFAIP3;UBE2L6;MEFV;TNF;DLL1;THBS1;HERC5;IFIH1;TBK1;IFNL1;ZC3H12A;DHX58;UBC;TRIM25;IL12A;JAK3;CMKLR1;HAVCR2;IL10;SRGN;DDX58;ISG15;IRAK3;LILRB1;PDCD1LG2;CYLD;NLRP12;IFNG;IL23A;TRAF3;BPI;FCGR2B;TLR4
cellular response to molecule of bacterial origin (GO:0071219)	32/85	6.24e-14	1.23e-11	0	0	4.53579	137.909	CD86;CD274;CD80;TNFAIP3;RELA;ZFP36;SBNO2;ZC3H12A;PDE4B;CASP1;STAP1;NLRP3;CCL2;CCR5;IL10;VDR;DEFA3;LILRB1;PDCD1LG2;TICAM1;TNFRSF1B;NFKB1;CXCL10;IL6;TNIP1;TNIP2;TNIP3;CARD17;CARD16;FCGR2B;TLR4;TLR2
interferon-gamma-mediated signaling pathway (GO:0060333)	29/71	7.8e-14	1.47e-11	0	0	4.92109	148.527	SP100;CAMK2D;IFI30;ICAM1;OASL;MT2A;TRIM5;TRIM25;JAK2;GBP2;B2M;TRIM21;GBP1;TRIM22;VCAM1;STAT1;IFNGR2;PML;HCK;OAS1;IFNG;OAS2;IRF1;OAS3;IRF2;IRF7;IRF5;TRIM38;IRF9
positive regulation of I-kappaB kinase/NF-kappaB signaling (GO:0043123)	46/164	8.03e-14	1.46e-11	0	0	3.37937	101.898	CD40;TRAF3IP2;SLC20A1;IFIT5;NOD1;NOD2;TNF;RELA;TBK1;LGALS1;TRIM5;CASP10;UBD;UBC;MIER1;NUP62;TNFSF10;CASP1;TRIM25;S100A12;HMOX1;CCL19;TRIM22;RIPK2;SPHK1;SHISA5;CFLAR;TICAM1;RHOC;TNFRSF1A;BST2;PPM1A;IL23A;TNIP2;CLEC6A;TAB2;RBCK1;CARD16;TLR6;LTBR;TRIM38;TLR4;MYD88;TLR3;BIRC3;TLR2
regulation of defense response (GO:0031347)	30/76	8.64e-14	1.52e-11	0	0	4.75587	143.057	SEMA7A;TNFAIP3;XIAP;NOD1;NOD2;PTGS2;SAMHD1;USP18;RELA;HERC5;SBNO2;CASP5;CASP4;DHX58;CASP1;NLRP3;JAK2;ERAP1;FGR;HCK;PSMA6;BST1;NLRP12;BCL6;TRAF3;IRF1;FCGR2B;PIK3AP1;MYD88;BIRC3
cellular response to lipopolysaccharide (GO:0071222)	33/92	1.28e-13	2.18e-11	0	0	4.32163	128.299	CD86;CD274;CD80;TNFAIP3;TNF;ZFP36;SBNO2;ZC3H12A;PDE4B;CASP1;STAP1;NLRP3;CCL2;CCR5;IL10;LYN;VDR;IL18;DEFA3;LILRB1;PDCD1LG2;TICAM1;TNFRSF1B;NFKB1;HCK;CXCL10;IL6;TNIP1;TNIP2;TNIP3;CARD17;CARD16;TLR4
protein deubiquitination (GO:0016579)	59/258	5.07e-13	8.34e-11	0	0	2.75521	78.0031	USP32;PTEN;UBE2D1;TNFAIP3;IFIH1;ZC3H12A;TRIM25;ATXN7L3;USP42;RIPK2;DDX58;USP3;YOD1;PSMA5;PSMA6;PSMA3;PSMA4;PSMA2;TRAF3;DMWD;PSME4;PSME1;PSME2;BIRC3;PSMD12;USP15;INO80D;PSMD11;PSMD13;TNKS;NOD1;FOXK1;NOD2;HIF1A;TANK;USP18;PSMB10;VCPIP1;STAMBPL1;PSMB2;PSMB3;ATXN7;PSMB1;UBC;NLRP3;PSMF1;BARD1;SMAD1;USP25;SMAD3;SIAH2;PSMB8;PSMB9;NFKBIA;CYLD;PSMC6;TNIP1;TNIP2;TNIP3
NIK/NF-kappaB signaling (GO:0038061)	30/81	6.25e-13	9.97e-11	0	0	4.46229	125.395	PSMD12;PSMD11;PSMD13;CUL1;TANK;RELA;PSMB10;RELB;PSMB2;PSMB3;UBC;PSMB1;PSMF1;TNFSF15;NFKB1;PSMB8;PSMB9;NFKB2;PSMA5;PSMA6;PSMA3;PSMA4;PSMC6;PSMA2;PSME4;PSME1;PSME2;TLR6;TLR3;BIRC3
regulation of inflammatory response (GO:0050727)	45/167	7.12e-13	1.1e-10	0	0	3.24652	90.8058	PTGER4;SEMA7A;CCL3L1;TNFAIP6;TNFAIP3;XIAP;NOD1;NOD2;MEFV;PTGS2;USP18;RELA;CDH5;SBNO2;CASP5;CASP4;CCL4;CASP1;NLRP3;S100A12;FFAR2;JAK2;CCR2;IL10;IL15;PLA2G2A;IL18;TNFRSF1A;NFKBIA;BST1;HCK;PSMA6;PER1;NLRP12;BCL6;TNIP1;IL23A;PIK3AP1;S100A9;TLR4;S100A8;MYD88;TLR3;BIRC3;TLR2
protein modification by small protein removal (GO:0070646)	59/262	1.02e-12	1.53e-10	0	0	2.71314	74.9205	USPL1;USP32;PTEN;UBE2D1;TNFAIP3;IFIH1;ZC3H12A;TRIM25;USP42;RIPK2;DDX58;USP3;YOD1;PSMA5;PSMA6;PSMA3;PSMA4;PSMA2;TRAF3;DMWD;PSME4;PSME1;PSME2;BIRC3;PSMD12;USP15;INO80D;PSMD11;PSMD13;TNKS;NOD1;FOXK1;NOD2;HIF1A;TANK;USP18;PSMB10;VCPIP1;STAMBPL1;PSMB2;PSMB3;ATXN7;PSMB1;UBC;NLRP3;PSMF1;BARD1;SMAD1;USP25;SMAD3;SIAH2;PSMB8;PSMB9;NFKBIA;CYLD;PSMC6;TNIP1;TNIP2;TNIP3
positive regulation of NF-kappaB transcription factor activity (GO:0051092)	38/129	2.21e-12	3.23e-10	0	0	3.54908	95.2472	CD40;NOD1;NOD2;TNF;TANK;RELA;IRAK2;TRIM5;UBC;TRIM25;NLRP3;S100A12;TRIM22;RIPK2;SPHK1;EIF2AK2;IRAK3;TRAF1;CFLAR;NFKB1;NFKB2;NFKBIA;PSMA6;AIM2;TRIM14;ADAM8;TAB2;RBCK1;CARD16;TLR6;TRIM38;S100A9;TLR4;S100A8;MYD88;NFKBIB;TLR2;HSPA1A
innate immune response activating cell surface receptor signaling pathway (GO:0002220)	37/125	3.66e-12	5.19e-10	0	0	3.56627	93.9134	FCN1;PSMD12;PSMD11;PSMD13;SRC;CUL1;UBE2D1;LILRA2;RELA;PSMB10;RELB;PSMB2;PSMB3;UBC;PSMB1;FFAR2;PSMF1;LYN;SYK;NFKB1;PSMB8;PSMB9;CLEC4A;NFKBIA;PSMA5;PSMA6;PSMA3;CLEC4D;PSMA4;PSMC6;PSMA2;CLEC6A;PSME4;PSME1;PSME2;TAB2;KRAS
protein polyubiquitination (GO:0000209)	61/284	3.67e-12	5.06e-10	0	0	2.58782	68.1379	CCNF;UBE2D1;RNF19B;TNFAIP3;HERC5;RNF115;TRIM5;UBE2Q2;CDC26;TRIM69;FBXO6;FBXO7;TRIM21;HERC6;WSB1;DTX3L;RBX1;PSMA5;RNF144B;PSMA6;PSMA3;PSMA4;PSMA2;PSME4;PSME1;PSME2;RBCK1;TRIM56;PSMD12;PSMD11;PSMD13;TNKS;CUL1;RNF8;TANK;PSMB10;ZNRF2;C18ORF25;PSMB2;RNF138;PSMB3;PSMB1;UBC;PSMF1;SASH1;BARD1;UBE2H;ANKIB1;UBE2B;RNF24;SIAH2;MARCH5;PSMB8;PSMB9;FBXL12;MARCH1;SPSB1;PSMC6;RLIM;UBE2O;TRIP12
regulation of transcription from RNA polymerase II promoter in response to stress (GO:0043618)	31/94	8.99e-12	1.21e-09	0	0	3.97334	101.06	PSMD12;PSMD11;PSMD13;UBE2D1;LIMD1;HIF1A;PSMB10;DNAJB1;PSMB2;BAG3;PSMB3;UBC;PSMB1;HMOX1;VHL;PSMF1;KLF2;PSMB8;RBX1;PSMB9;VEGFA;PSMA5;PSMA6;PSMA3;PSMA4;PSMC6;PSMA2;PSME4;PSME1;PSME2;HSPA1A
positive regulation of inflammatory response (GO:0050729)	27/74	1.34e-11	1.75e-09	0	0	4.39596	110.06	PTGER4;CCL3L1;NOD2;CCL4;S100A12;CCR2;IL15;PLA2G2A;IL18;OSM;OSMR;TICAM1;TNFRSF1A;NFKBIA;IL6;NLRP12;KARS;TNIP1;IL23A;ADAM8;TLR6;S100A9;TLR4;S100A8;TLR3;MYD88;TLR2
response to exogenous dsRNA (GO:0043330)	18/34	1.94e-11	2.47e-09	0	0	6.37845	157.336	IFNA4;IFNA6;RALB;IFNA14;IFNA1;DDX58;IFNA17;IFNA2;IRAK3;IFIT1;TICAM1;IFNA8;IFNW1;IFIH1;FLOT1;TLR3;IFNA21;IFNA10
cellular response to hypoxia (GO:0071456)	37/133	2.8e-11	3.48e-09	0	0	3.35175	81.4441	PSMD12;PSMD11;PSMD13;HILPDA;UBE2D1;LIMD1;PTGS2;NDRG1;HIF1A;PSMB10;PSMB2;PSMB3;UBC;PSMB1;HMOX1;PMAIP1;PSMF1;VHL;NKX3-1;BNIP3L;PLK3;BNIP3;PSMB8;RBX1;PSMB9;VEGFA;PSMA5;PSMA6;PSMA3;PSMA4;PSMC6;PSMA2;PSME4;PSME1;PSME2;ADAM8;CARD16
SCF-dependent proteasomal ubiquitin-dependent protein catabolic process (GO:0031146)	26/73	6e-11	7.29e-09	0	0	4.29114	101.001	PSMD12;PSMD11;PSMD13;CCNF;CUL1;RNF7;PSMB10;PSMB2;PSMB3;UBC;PSMB1;FBXO6;PSMF1;FBXO39;PSMB8;RBX1;PSMB9;PSMA5;PSMA6;PSMA3;PSMA4;PSMC6;PSMA2;PSME4;PSME1;PSME2
positive regulation of sequence-specific DNA binding transcription factor activity (GO:0051091)	49/216	6.41e-11	7.6e-09	0	0	2.73315	64.1499	CD40;PTEN;TNF;TRIM5;TRIM25;TRIM21;TRIM22;IL10;ANXA3;RIPK2;DDX58;SPHK1;ARID5B;IRAK3;TRAF1;PSMA6;AIM2;DDIT3;TRIM14;ADAM8;RBCK1;TLR6;CARD16;TLR4;S100A9;S100A8;TLR2;SRF;NOD1;NOD2;TANK;RELA;IRAK2;UBC;S100A12;NLRP3;JUP;EIF2AK2;CFLAR;NFKB1;VEGFA;NFKB2;NFKBIA;IL6;TAB2;TRIM38;MYD88;HSPA1A;NFKBIB
response to dsRNA (GO:0043331)	15/25	8.45e-11	9.8e-09	0	0	7.22892	167.669	IFNA4;IFNA6;IFNA14;IFNA1;RIOK3;IFNA17;IFNA2;IRAK3;TICAM1;IFNA8;IFNW1;PMAIP1;TLR3;IFNA21;IFNA10
negative regulation of mitotic cell cycle phase transition (GO:1901991)	27/80	1.07e-10	1.22e-08	0	0	4.06627	93.3427	RB1;CDKN1A;PSMD12;PSMD11;PSMD13;DCUN1D3;PTEN;CUL1;PSMB10;PSMB2;PSMB3;UBC;PSMB1;PSMF1;PSMB8;RBX1;PSMB9;PSMA5;PSMA6;PSMA3;PSMA4;PSMC6;PSMA2;PSME4;PSME1;PSME2;ZNF655
protein ubiquitination (GO:0016567)	86/507	1.21e-10	1.35e-08	0	0	2.04368	46.6595	CCNF;UBE2D1;RNF19B;KLHDC7B;HERC5;RNF115;NUB1;UBE2Q2;TRIM69;TRIM25;FBXO6;FBXO7;TRIM21;HERC6;ARRDC4;ATG3;WSB1;DTX3L;RBX1;PSMA5;PSMA6;RNF144B;PSMA3;RRAGA;PSMA4;PSMA2;PSME4;PSME1;PSME2;SPOPL;HIST1H2BH;RBCK1;HIST1H2BB;ZNF598;NAIP;HIST1H2BD;BIRC3;HIST1H2BC;PSMD12;PSMD11;UBA7;HIST1H2BJ;TNKS;KLHL15;PSMD13;UBA6;HIST1H2BK;CUL1;RNF8;XIAP;RNF7;HIF1A;TANK;PSMB10;VCPIP1;ZNRF2;C18ORF25;PSMB2;RNF138;PSMB3;UBD;PS…
stimulatory C-type lectin receptor signaling pathway (GO:0002223)	34/122	1.67e-10	1.82e-08	0	0	3.35769	75.5826	PSMD12;PSMD11;PSMD13;SRC;CUL1;UBE2D1;RELA;PSMB10;RELB;PSMB2;PSMB3;UBC;PSMB1;PSMF1;LYN;SYK;NFKB1;PSMB8;PSMB9;CLEC4A;NFKBIA;PSMA5;PSMA6;PSMA3;CLEC4D;PSMA4;PSMC6;PSMA2;CLEC6A;PSME4;PSME1;PSME2;TAB2;KRAS
regulation of defense response to virus by host (GO:0050691)	16/31	4.27e-10	4.54e-08	0	0	6.21842	134.162	APOBEC3F;TRAF3IP2;APOBEC3G;DTX3L;DDX58;STAT1;TNFAIP3;LILRB1;IFIT1;PARP9;TRIM6;AIM2;IL23A;ZC3H12A;IL12RB1;MICB
I-kappaB kinase/NF-kappaB signaling (GO:0007249)	22/58	4.36e-10	4.54e-08	0	0	4.57	98.4952	RIPK2;ROCK2;LY96;TICAM1;TNF;TANK;RELA;NFKB1;TNFRSF1A;RELB;NFKB2;NFKBIA;TBK1;IRAK2;UBC;BCL3;TAB2;RBCK1;TLR4;TLR3;TLR2;BIRC3
antigen processing and presentation of exogenous peptide antigen via MHC class I (GO:0042590)	26/79	4.45e-10	4.54e-08	0	0	3.96523	85.3847	PSMD12;PSMD11;NCF1;PSMD13;NCF4;IFI30;PSMB10;PSMB2;PSMB3;PSMB1;PSMF1;B2M;TAP1;CYBA;PSMB8;TAPBP;PSMB9;PSMA5;PSMA6;PSMA3;PSMA4;PSMC6;PSMA2;PSME4;PSME1;PSME2
regulation of transcription from RNA polymerase II promoter in response to hypoxia (GO:0061418)	26/79	4.45e-10	4.45e-08	0	0	3.96523	85.3847	PSMD12;PSMD11;PSMD13;UBE2D1;LIMD1;HIF1A;PSMB10;PSMB2;PSMB3;UBC;PSMB1;VHL;PSMF1;PSMB8;RBX1;PSMB9;VEGFA;PSMA5;PSMA6;PSMA3;PSMA4;PSMC6;PSMA2;PSME4;PSME1;PSME2
positive regulation of response to external stimulus (GO:0032103)	28/91	5.61e-10	5.5e-08	0	0	3.70714	78.9688	PTGER4;CCL3L1;DDX60;THBS1;THBD;DHX58;CCL4;S100A12;STX4;CCL19;SCARF1;SASH1;CCR2;IL15;PLA2G2A;IL18;CYBA;TNFRSF1A;NFKBIA;NLRP12;TNIP1;IL23A;S100A9;TLR4;OPTN;S100A8;TLR3;TLR2
response to interferon-gamma (GO:0034341)	24/69	5.72e-10	5.51e-08	0	0	4.19068	89.1849	IFITM3;GBP6;IFITM1;SP100;IFITM2;CCL3L1;GCH1;CALCOCO2;CCL20;STAT1;MEFV;BST2;NUB1;CCL8;CCL7;KYNU;UBD;CCL4;CASP1;CCL2;CCL19;IL12RB1;TRIM21;GAPDH
positive regulation of defense response to virus by host (GO:0002230)	13/21	9.15e-10	8.65e-08	0	0	7.45841	155.223	APOBEC3F;APOBEC3G;TRAF3IP2;DTX3L;STAT1;DDX58;LILRB1;PARP9;TRIM6;AIM2;IL23A;ZC3H12A;IL12RB1
positive regulation of peptidyl-tyrosine phosphorylation (GO:0050731)	32/117	9.66e-10	8.96e-08	0	0	3.29523	68.4033	CSF3;CD40;SRC;CD80;IFNA2;TREM2;SOCS3;IFNL1;ENPP2;PTK2B;IL12A;JAK2;IL6R;LYN;PTPN1;SEMA4D;RIPK2;TNK2;STAT3;IL31RA;IL18;OSM;PARP14;PARP9;TNFRSF1A;VEGFA;IL6;TEC;IFNG;IL23A;CLCF1;ITGA5
antigen processing and presentation of exogenous peptide antigen via MHC class I, TAP-dependent (GO:0002479)	25/76	9.71e-10	8.85e-08	0	0	3.96322	82.2462	PSMD12;PSMD11;NCF1;PSMD13;NCF4;PSMB10;PSMB2;PSMB3;PSMB1;PSMF1;B2M;TAP1;CYBA;PSMB8;TAPBP;PSMB9;PSMA5;PSMA6;PSMA3;PSMA4;PSMC6;PSMA2;PSME4;PSME1;PSME2
response to molecule of bacterial origin (GO:0002237)	29/99	1.01e-09	9.07e-08	0	0	3.52927	73.0925	CD40;CXCL9;TNFRSF6B;LY96;TNFAIP3;CXCL1;CXCL13;CXCL2;TRIM6;TNFRSF8;IL12A;TNFRSF14;JAK2;JUNB;TNFRSF4;IL10;GCH1;TNFRSF10C;IRAK3;TNFRSF1B;TNFRSF1A;CXCL10;CXCL11;IL6;FAS;IRF5;LTBR;FCGR2B;TLR4
negative regulation of G2/M transition of mitotic cell cycle (GO:0010972)	22/63	2.73e-09	2.4e-07	0	0	4.20731	82.9687	PSMD12;PSMD11;PSMD13;CUL1;PSMB10;PSMB8;RBX1;PSMB9;PSMA5;PSMA6;PSMA3;PSMA4;PSMC6;PSMB2;PSMA2;PSMB3;PSME4;UBC;PSMB1;PSME1;PSME2;PSMF1
positive regulation of defense response (GO:0031349)	24/75	3.92e-09	3.39e-07	0	0	3.85542	74.6259	PTGER4;CCL3L1;IL15;RIOK3;PLA2G2A;IL18;CYBA;TNFRSF1A;EREG;NFKBIA;PLSCR1;NLRP12;TNIP1;IL23A;CCL4;S100A12;ADAM8;S100A9;TLR4;OPTN;S100A8;TLR3;CCR2;TLR2
negative regulation of cell cycle G2/M phase transition (GO:1902750)	23/70	4.64e-09	3.94e-07	0	0	3.95869	75.9641	PSMD12;PSMD11;PSMD13;CUL1;PSMB10;PSMB8;RBX1;PSMB9;PSMA5;PSMA6;PSMA3;PSMA4;PSMC6;PSMB2;PSMA2;PSMB3;PSME4;UBC;PSMB1;PSME1;PSME2;PSMF1;ATF5
regulation of type I interferon-mediated signaling pathway (GO:0060338)	17/40	5.42e-09	4.54e-07	0	0	5.12048	97.4556	ZBP1;IFNAR2;IFNA4;PTPN1;IFNA6;IFNA14;IFNA1;STAT1;STAT2;IFNA17;IFNA2;NLRC5;IFNA8;USP18;TRIM6;IFNA21;IFNA10
regulation of apoptotic process (GO:0042981)	116/816	5.61e-09	4.62e-07	0	0	1.71273	32.5403	MTCH2;TNFRSF6B;PDCD5;MPO;TNF;IFIT3;IFIT2;RASSF2;LGALS1;PIM1;TNFSF10;TNFRSF8;CYP1B1;MAP3K8;PIM3;TNFRSF4;MAP2K3;BNIP3L;MAP2K1;LMTK2;DKK1;BIN1;NSMF;ATF5;ATF6;NAIP;DCUN1D3;NDRG1;BCL2L11;NUAK2;SCIN;BAG3;UBD;UBC;TP53BP2;ABL2;PMAIP1;TNFRSF14;BCL2L14;MCL1;BARD1;PLK3;EGR3;GADD45B;SIAH2;IL31RA;TNFRSF10C;FZD9;AZU1;NFKB1;GADD45G;NFKBIA;IL6;BCL6;IL7;BCL3;ANP32E;MYD88;ARF4;CD40;TNFAIP8;FLT1;DDX3X;CASP10;AIFM2;…
positive regulation of canonical Wnt signaling pathway (GO:0090263)	30/114	8.59e-09	6.96e-07	0	0	3.17058	58.8851	PSMD12;PSMD11;DDX3X;PSMD13;TNKS;LRRK2;GSKIP;XIAP;PSMB10;PSMB2;PSMB3;UBC;PSMB1;PSMF1;JUP;FZD9;NFKB1;PSMB8;PSMB9;PSMA5;PSMA6;PSMA3;PSMA4;PSMC6;PSMA2;PSME4;PSME1;PSME2;LGR5;NAIP
positive regulation of leukocyte chemotaxis (GO:0002690)	21/62	1.17e-08	9.31e-07	0	0	4.08084	74.5373	CCR1;CXCL9;CSF1;CXCL1;FPR2;CXCL13;CXCL2;THBS1;VEGFA;CREB3;CXCL10;CXCL11;IL6;KARS;CCL7;CCL4;PTK2B;IL12A;IL6R;CCR2;CMKLR1
regulation of cellular amine metabolic process (GO:0033238)	19/52	1.39e-08	1.09e-06	0	0	4.40222	79.6383	PSMD12;PSMD11;PSMD13;PSMB10;PSMB8;PSMB9;PSMA5;PSMA6;PSMA3;PSMA4;PSMC6;PSMB2;PSMA2;PSMB3;PSME4;PSMB1;PSME1;PSME2;PSMF1
regulation of cellular amino acid metabolic process (GO:0006521)	19/52	1.39e-08	1.08e-06	0	0	4.40222	79.6383	PSMD12;PSMD11;PSMD13;PSMB10;PSMB8;PSMB9;PSMA5;PSMA6;PSMA3;PSMA4;PSMC6;PSMB2;PSMA2;PSMB3;PSME4;PSMB1;PSME1;PSME2;PSMF1
positive regulation of type I interferon production (GO:0032481)	21/63	1.62e-08	1.23e-06	0	0	4.01606	72.0511	ZBP1;DDX3X;RIPK2;DDX58;STAT1;RIOK3;RELA;NFKB1;NFKB2;IFIH1;TBK1;IFI16;IRF1;DHX58;FLOT1;IRF7;IRF5;TLR4;TLR3;MYD88;TLR2
regulation of type I interferon production (GO:0032479)	25/86	1.69e-08	1.27e-06	0	0	3.50238	62.6814	UBA7;NLRC5;TNFAIP3;UBE2L6;RELA;HERC5;IFIH1;TBK1;IFI16;DHX58;UBC;TRIM25;TRIM21;ZBP1;DDX58;TREX1;ISG15;NFKB1;NFKB2;CYLD;TRAF3;IRF1;IRF7;MYD88;TRIM56
regulation of peptidyl-serine phosphorylation of STAT protein (GO:0033139)	2021-11-18	2.29e-08	1.7e-06	0	0	7.36278	129.513	IFNA4;IFNA6;IFNA14;IFNA1;IFNG;IFNA17;IFNA2;IFNA8;IFNW1;IFNA21;IFNA10
regulation of chemokine production (GO:0032642)	2021-11-18	2.29e-08	1.67e-06	0	0	7.36278	129.513	IL6;IL7;EIF2AK2;FFAR3;FFAR2;TNF;HIF1A;IL6R;TLR4;TLR3;TLR2
positive regulation of peptidyl-serine phosphorylation of STAT protein (GO:0033141)	2021-11-18	2.29e-08	1.65e-06	0	0	7.36278	129.513	IFNA4;IFNA6;IFNA14;IFNA1;IFNG;IFNA17;IFNA2;IFNA8;IFNW1;IFNA21;IFNA10
negative regulation of apoptotic process (GO:0043066)	77/486	2.51e-08	1.78e-06	0	0	1.90887	33.4026	ARF4;TNFAIP8;FLT1;TNFRSF6B;DDX3X;MPO;IFIT3;ZC3H12A;NUP62;PIM1;CD38;CTSH;PIM3;IL10;BNIP3L;RIPK2;SPHK1;LIG4;LMTK2;SERPINB9;TNFRSF1B;DKK1;MMP9;YWHAZ;RNF144B;HCK;ADAM8;ANGPTL4;ITGA5;CARD16;ATF5;NAIP;BIRC3;HDAC3;BCL2A1;SRC;IFI6;XIAP;DLL1;THBS1;RELA;FAM129B;NUAK2;BAG3;UBC;CCL2;PTK2B;SFN;VHL;BID;FNIP1;MCL1;MAP4K4;BARD1;CDKN2D;PLK3;EGR3;SEMA4D;SIAH2;BNIP3;STAT3;IL31RA;FZD9;TNFRSF10C;AZU1;CFLAR;SOD2;NFKB1…
regulation of transcription from RNA polymerase II promoter (GO:0006357)	182/1479	2.6e-08	1.82e-06	0	0	1.4826	25.8922	ATF1;RB1;CCNK;CSF3;FHOD1;UBE2D1;NUCKS1;PRDM1;ENO1;GABPB1;TNF;ETS2;ELK3;ZFP36;TBK1;EDNRB;CCND1;ZC3H12A;NAMPT;SAP130;IER5;JUNB;IER2;ZNF281;FST;LMO2;MED8;ARID5A;ARID5B;DKK1;IFI27;DDIT3;SUB1;TRIB3;ATF5;ATF6;ZNF395;TNKS;CREM;TGFA;HIF1A;PHF21A;HELZ2;SBNO2;UBC;HIVEP1;NLRP3;DMAP1;SKIL;HEXIM1;ZBTB17;NFE2;PLK3;SMAD1;DR1;SMAD3;JUP;AUTS2;VDR;SS18L1;SMARCA5;HMGA1;PBX2;PARP15;NFKB1;NFKB2;FOSL2;DRAP1;FOSL1;NFKB…
positive regulation of tyrosine phosphorylation of STAT protein (GO:0042531)	19/54	2.85e-08	1.96e-06	0	0	4.23918	73.6526	LYN;CD40;IFNA2;STAT3;IL18;OSM;IL31RA;PARP9;PARP14;TNFRSF1A;SOCS3;IL6;IFNL1;IFNG;IL23A;CLCF1;IL12A;JAK2;IL6R
positive regulation of JAK-STAT cascade (GO:0046427)	21/65	3.02e-08	2.06e-06	0	0	3.89249	67.3977	LYN;CD40;IFNA2;STAT3;IL18;OSM;IL31RA;PARP9;PARP14;TNFRSF1A;SOCS3;IL6;IFNL1;IFNG;IL23A;CLCF1;CYP1B1;PTK2B;IL12A;JAK2;IL6R
regulation of primary metabolic process (GO:0080090)	33/140	3.05e-08	2.05e-06	0	0	2.83993	49.1503	PSMD12;PSMD11;ALAS1;HDAC3;PSMD13;ROCK2;PSMB10;HELZ2;LACTB;PSMB2;PSMB3;PSMB1;PSMF1;LDLR;NCOA2;ACSL1;G0S2;PSMB8;PSMB9;PSMA5;PSMA6;PSMA3;PSMA4;PSMC6;PSMA2;ID2;PSME4;PSME1;PSME2;TRIB3;PLIN2;ANGPTL4;RGL1
regulation of hematopoietic stem cell differentiation (GO:1902036)	23/77	3.57e-08	2.36e-06	0	0	3.59881	61.7172	PSMD12;PSMD11;PSMD13;LMO2;H3F3A;EIF2AK2;PSMB10;PSMB8;PSMB9;PSMA5;PSMA6;PSMA3;PSMA4;PSMC6;PSMB2;PSMA2;PSMB3;PSME4;UBC;PSMB1;PSME1;PSME2;PSMF1
positive regulation of ubiquitin-protein ligase activity involved in regulation of mitotic cell cycle transition (GO:0051437)	23/77	3.57e-08	2.33e-06	0	0	3.59881	61.7172	PSMD12;PSMD11;PSMD13;CUL1;UBE2D1;PSMB10;PSMB8;PSMB9;PSMA5;PSMA6;PSMA3;PSMA4;PSMC6;PSMB2;PSMA2;PSMB3;CDC26;PSME4;UBC;PSMB1;PSME1;PSME2;PSMF1
positive regulation of ubiquitin protein ligase activity (GO:1904668)	24/83	3.64e-08	2.35e-06	0	0	3.48381	59.672	PSMD12;PSMD11;PSMD13;PTEN;CUL1;UBE2D1;PSMB10;PSMB8;PSMB9;PSMA5;PSMA6;PSMA3;PSMA4;PSMC6;PSMB2;PSMA2;PSMB3;CDC26;PSME4;UBC;PSMB1;PSME1;PSME2;PSMF1
positive regulation of Wnt signaling pathway (GO:0030177)	33/141	3.66e-08	2.34e-06	0	0	2.81979	48.2809	MACF1;PSMD12;PSMD11;DDX3X;PSMD13;TNKS;LRRK2;GSKIP;XIAP;PSMB10;PSMB2;PSMB3;UBC;PSMB1;PSMF1;JUP;FZD9;NFKB1;PSMB8;PSMB9;PSMA5;PPM1A;PSMA6;PSMA3;PSMA4;PSMC6;PSMA2;PSME4;PSME1;PSME2;LGR5;NAIP;TLR2
regulation of interferon-beta production (GO:0032648)	15/35	3.78e-08	2.38e-06	0	0	5.16351	88.2555	DDX3X;DDX58;RIPK2;RIOK3;RELB;IFIH1;TBK1;TRAF3;IRF1;FLOT1;IRF7;IRF5;TLR4;TLR3;TLR2
negative regulation of cell proliferation (GO:0008285)	62/364	4.07e-08	2.53e-06	0	0	2.05216	34.9225	BTG3;IFITM1;CDKN1A;CDKN1B;PDCD5;PTEN;TNFAIP3;PTPRJ;CXCL1;IFIT3;DUSP10;NUP62;CYP1B1;TNFRSF8;IL12A;JAK2;CD33;HIST1H2AC;HIST1H2AB;NKX3-1;IL10;MYOG;KLF10;MAP2K1;PTGIR;WARS;CD300A;EMP3;EREG;TMIGD3;KARS;IFNG;IRF1;RAPGEF2;ATF5;CCL3L1;CUL1;DLL1;FAM129B;SCIN;IFNL1;HMOX1;PTK2B;E2F3;VHL;LYN;CDKN2D;ZBTB17;CDKN2B;VDR;OSM;HMGA1;EIF2AK2;SOD2;PML;PARP10;IL6;CDK6;ID2;FABP7;ABI1;HSPA1A
negative regulation of immune response (GO:0050777)	17/45	4.51e-08	2.77e-06	0	0	4.55154	76.9842	LYN;CD300A;TNFAIP3;TRAFD1;NOD1;LILRB1;IRAK3;NOD2;SAMSN1;NLRP12;IFNL1;IFI16;DHX58;NLRP3;FCGR2B;CCR2;HAVCR2
regulation of hematopoietic progenitor cell differentiation (GO:1901532)	23/78	4.66e-08	2.83e-06	0	0	3.55267	59.9732	PSMD12;PSMD11;PSMD13;LMO2;H3F3A;EIF2AK2;PSMB10;PSMB8;PSMB9;PSMA5;PSMA6;PSMA3;PSMA4;PSMC6;PSMB2;PSMA2;PSMB3;PSME4;UBC;PSMB1;PSME1;PSME2;PSMF1
T cell receptor signaling pathway (GO:0050852)	36/164	5.24e-08	3.15e-06	0	0	2.64473	44.3352	PSMD12;PSMD11;PSMD13;CUL1;UBE2D1;PIK3CD;PTPRJ;RELA;PSMB10;PSMB2;PSMB3;UBC;PSMB1;PDE4B;CSK;PSMF1;PAG1;RIPK2;BTN3A2;NFKB1;PSMB8;PSMB9;NFKBIA;PSMA5;PSMA6;PSMA3;PSMA4;TEC;PSMC6;PSMA2;PSME4;PSME1;PSME2;TAB2;LCP2;RBCK1
cellular protein modification process (GO:0006464)	132/1002	5.5e-08	3.26e-06	0	0	1.58719	26.5314	CSF1;TP53RK;CCNF;F13A1;PLOD2;UBE2L6;PPP2R2A;HERC5;TGM1;NUB1;TBK1;LGALS1;PPP4R2;PIM1;MAP3K8;PIM3;FBXO6;MAP3K9;FBXO7;ATG3;MAP2K1;WSB1;APLP2;DYRK1A;SHISA5;LMTK2;PDIA6;RBX1;PSME4;PSME1;SIK3;PSME2;SIK1;PADI4;PSMD12;PSMD11;UBA7;PSMD13;DCUN1D3;CUL1;DAPP1;HIF1A;FUT4;SOCS3;FUT7;NUAK2;IRAK2;STC2;UBD;ST8SIA4;ST3GAL4;STK38L;ABL2;PSMF1;PI3;LYN;CDK17;EIF2AK2;ISG15;SSH2;SSH1;PTPRE;IL6;CDK6;FES;CDK12;SPRR1B;SERP…
positive regulation of interferon-beta production (GO:0032728)	13/27	5.61e-08	3.29e-06	0	0	5.80098	96.8564	DDX3X;DDX58;RIPK2;RIOK3;IFIH1;TBK1;IRF1;FLOT1;IRF7;IRF5;TLR4;TLR3;TLR2
regulation of NF-kappaB import into nucleus (GO:0042345)	13/27	5.61e-08	3.25e-06	0	0	5.80098	96.8564	SPHK1;TNF;NFKBIA;PPM1A;CYLD;IL23A;ZC3H12A;BCL3;NLRP3;CCL19;TLR4;TLR3;TLR2
cellular response to lipid (GO:0071396)	38/179	5.8e-08	3.32e-06	0	0	2.55772	42.6209	CD86;CD274;ROCK2;CD80;TNFAIP3;ZFP36;SBNO2;ZC3H12A;PDE4B;CASP1;SPP1;NLRP3;ABL2;STAP1;FFAR3;PTK2B;CCL2;FFAR2;CCR5;NKX3-1;LYN;IL10;MYOG;VDR;DEFA3;LILRB1;PDCD1LG2;TICAM1;TNFRSF1B;NFKB1;CXCL10;IL6;TNIP1;TNIP2;TNIP3;CARD17;CARD16;TLR4
MAPK cascade (GO:0000165)	51/279	6.54e-08	3.71e-06	0	0	2.20236	36.432	LRRK2;TNF;ZFP36;CTSH;MAP3K8;CCR5;JAK2;JAK3;MAP2K1;RIPK2;IL18;NRG1;NRG2;EREG;RBX1;PSMA5;PSMA6;PSMA3;PSMA4;KARS;PSMA2;PSME4;PSME1;PSME2;RAPGEF2;PTGER4;PSMD12;CAMK2D;PSMD11;PSMD13;CUL1;CSF2RB;PSMB10;RASGRP3;PSMB2;PSMB3;PSMB1;UBC;CCL2;PSMF1;SPTBN1;MAP4K4;EGF;IL31RA;PSMB8;NFKB1;PSMB9;PSMC6;TNIP2;IL2RA;KRAS
regulation of cellular ketone metabolic process (GO:0010565)	20/62	6.61e-08	3.71e-06	0	0	3.88651	64.251	PANK2;PSMD12;PSMD11;PSMD13;PSMB10;PSMB8;PSMB9;PSMA5;PSMA6;PSMA3;PSMA4;PSMC6;PSMB2;PSMA2;PSMB3;PSME4;PSMB1;PSME1;PSME2;PSMF1
regulation of tyrosine phosphorylation of STAT protein (GO:0042509)	20/62	6.61e-08	3.67e-06	0	0	3.88651	64.251	LYN;CD40;IFNA2;STAT3;IL18;OSM;IL31RA;PARP9;PARP14;TNFRSF1A;SOCS3;IL6;IFNL1;SOCS1;IFNG;IL23A;CLCF1;IL12A;JAK2;IL6R
negative regulation of cellular process (GO:0048523)	81/535	8.32e-08	4.56e-06	0	0	1.82412	29.737	BTG3;CDKN1A;IFITM1;CDKN1B;DDX3X;PDCD5;PTEN;PTPRJ;CXCL1;ENO1;IFIT3;PPP1R9B;NUP62;CYP1B1;TNFRSF8;PLXNC1;JAK2;CD33;HIST1H2AC;NKX3-1;HIST1H2AB;MYOG;IL10;KLF10;BNIP3L;MAP2K1;WARS;EMP3;EREG;TMIGD3;KARS;IRF1;RAPGEF2;CHMP4B;ATF5;SP100;CCL3L1;DCUN1D3;CUL1;DLL1;FAM129B;SCIN;IFNL1;SERTAD2;TP53BP2;PTK2B;CSK;VHL;SKIL;LYN;CDKN2D;APOBEC3C;ZBTB17;CDKN2B;APOBEC3F;SMAD3;SEMA4D;APOBEC3G;APOBEC3H;VDR;BNIP3;OSGIN1;OS…
lymphocyte proliferation (GO:0046651)	15/37	9.28e-08	5.04e-06	0	0	4.8844	79.0922	IL10;IFNA4;CD40;IFNA6;IFNA14;IFNA1;TNFSF14;IFNA17;IFNA2;IFNA8;IFNW1;ELF4;TNFRSF4;IFNA21;IFNA10
toll-like receptor signaling pathway (GO:0002224)	24/87	9.83e-08	5.28e-06	0	0	3.32364	53.6275	RIPK2;UNC93B1;UBE2D1;LY96;IRAK3;TICAM1;TLR1;TNIP1;TRAF3;IRAK2;TNIP2;TNIP3;UBC;TLR10;TAB2;TLR6;PIK3AP1;S100A9;TLR4;S100A8;TLR3;MYD88;TLR2;BIRC3
natural killer cell activation involved in immune response (GO:0002323)	2021-11-20	1.04e-07	5.5e-06	0	0	6.62651	106.576	IFNA4;IFNA6;IFNA14;IFNA1;IFNA17;IFNA2;IFNA8;CORO1A;IFNW1;IFNA21;IFNA10
positive regulation of protein ubiquitination involved in ubiquitin-dependent protein catabolic process (GO:2000060)	24/88	1.25e-07	6.56e-06	0	0	3.28587	52.2386	PSMD12;PSMD11;PSMD13;PTEN;CUL1;UBE2D1;PSMB10;PSMB8;PSMB9;PSMA5;PSMA6;PSMA3;PSMA4;PSMC6;PSMB2;PSMA2;PSMB3;CDC26;PSME4;UBC;PSMB1;PSME1;PSME2;PSMF1
response to lipid (GO:0033993)	32/141	1.26e-07	6.57e-06	0	0	2.73434	43.437	CD40;CXCL9;TNFRSF6B;LY96;CXCL1;CXCL13;CXCL2;TRIM6;SPP1;TNFRSF8;CTSH;IL12A;TNFRSF14;JAK2;JUNB;TNFRSF4;NKX3-1;MICB;CDKN2D;GCH1;VDR;STAT3;TNFRSF10C;IRAK3;TNFRSF1B;TNFRSF1A;CXCL10;CXCL11;ALPL;FAS;LTBR;TLR4
positive regulation of tumor necrosis factor production (GO:0032760)	17/48	1.36e-07	7.04e-06	0	0	4.26707	67.4497	DDX58;LY96;CYBA;NOD2;AZU1;THBS1;IFIH1;TLR1;IL23A;TNFRSF8;CCL19;JAK2;TLR4;TLR3;CCR2;HAVCR2;TLR2
regulation of response to external stimulus (GO:0032101)	27/108	1.49e-07	7.6e-06	0	0	3.01205	47.3481	SEMA7A;TNFAIP3;XIAP;NOD1;NOD2;RNF7;PTGS2;USP18;RELA;HERC5;SBNO2;CASP5;TRIM5;CASP4;CASP1;NLRP3;JAK2;CD55;BST1;HCK;PSMA6;NLRP12;BCL6;TRAF3;PIK3AP1;MYD88;BIRC3
regulation of cytokine production (GO:0001817)	27/109	1.83e-07	9.22e-06	0	0	2.98441	46.3074	HILPDA;NOD1;NOD2;TNF;IFIH1;TBK1;IFI16;UBC;FLOT1;NLRP3;CSK;TRIM21;CCR2;ZBP1;LYN;DDX58;TREX1;EIF2AK2;ISG15;BTN3A2;EREG;PER1;IL6;NLRP12;TRAF3;IRF7;TRIM56
positive regulation of transcription, DNA-templated (GO:0045893)	142/1121	1.87e-07	9.34e-06	0	0	1.52618	23.6466	ATF1;CD86;RB1;CCNK;CSF3;NCF1;FHOD1;CD80;GABPB1;TNF;ETS2;ELK3;TBK1;ZC3H12A;NAMPT;ATXN7L3;JUNB;IER5;IER2;MAP2K3;MAP2K1;ZNF281;LMO2;KARS;DDIT3;ATF5;ATF6;TNKS;HIF1A;HELZ2;SBNO2;UBC;NLRP3;HIVEP3;ZBTB17;NFE2;SMAD1;SMAD3;JUP;AUTS2;VDR;SS18L1;IL31RA;HMGA1;PBX2;NFKB1;NFKB2;FOSL2;FOSL1;NFKBIA;CXCL10;NR4A1;IL6;SP1;ID2;MAFF;BCL3;NFE2L3;SNAI1;CDK12;PICALM;ARF4;CSRNP1;CD40;DDX3X;ELL;CITED4;IFNA2;MED17;IRF2BPL;…
proteasomal ubiquitin-independent protein catabolic process (GO:0010499)	2021-12-25	1.92e-07	9.51e-06	0	0	5.78313	89.4391	PSMA5;PSMA6;PSMA3;PSMA4;PSMB2;PSMB3;PSMA2;PSMB1;PSME4;PSMB10;PSMB8;PSMB9
cellular response to mechanical stimulus (GO:0071260)	17/49	1.93e-07	9.46e-06	0	0	4.17999	64.6273	PTGER4;MAP3K2;CD40;TNFSF14;BNIP3;NFKB1;TNFRSF1A;CASP5;IRF1;CASP1;TNFRSF8;FAS;BAK1;LTBR;TLR4;TLR3;MYD88
regulation of interleukin-12 production (GO:0032655)	14/34	1.98e-07	9.62e-06	0	0	4.96102	76.5759	IL10;RIPK2;IRAK3;MEFV;THBS1;IFNG;IL23A;IRF5;CCL19;JAK3;TLR4;TLR3;CMKLR1;TLR2
negative regulation of ubiquitin-protein ligase activity involved in mitotic cell cycle (GO:0051436)	21/72	2.18e-07	1.05e-05	0	0	3.51406	53.8971	PSMD12;PSMD11;PSMD13;UBE2D1;PSMB10;PSMB8;PSMB9;PSMA5;PSMA6;PSMA3;PSMA4;PSMC6;PSMB2;PSMA2;PSMB3;CDC26;UBC;PSMB1;PSME1;PSME2;PSMF1
regulation of ubiquitin-protein ligase activity involved in mitotic cell cycle (GO:0051439)	21/73	2.83e-07	1.35e-05	0	0	3.46592	52.2633	PSMD12;PSMD11;PSMD13;UBE2D1;PSMB10;PSMB8;PSMB9;PSMA5;PSMA6;PSMA3;PSMA4;PSMC6;PSMB2;PSMA2;PSMB3;CDC26;UBC;PSMB1;PSME1;PSME2;PSMF1
negative regulation of type I interferon production (GO:0032480)	16/45	2.99e-07	1.41e-05	0	0	4.2838	64.3519	UBA7;DDX58;NLRC5;TNFAIP3;UBE2L6;ISG15;RELB;IFIH1;HERC5;CYLD;TBK1;TRAF3;UBC;DHX58;TRIM25;HAVCR2
anaphase-promoting complex-dependent catabolic process (GO:0031145)	22/80	3.53e-07	1.65e-05	0	0	3.31325	49.2235	PSMD12;PSMD11;PSMD13;UBE2D1;PSMB10;PSMB8;PSMB9;PSMA5;PSMA6;PSMA3;PSMA4;PSMC6;PSMB2;PSMA2;PSMB3;CDC26;PSME4;UBC;PSMB1;PSME1;PSME2;PSMF1
MyD88-independent toll-like receptor signaling pathway (GO:0002756)	13/31	4.2e-07	1.95e-05	0	0	5.05247	74.1822	UBE2D1;LY96;TICAM1;TANK;TBK1;TRAF3;TNIP3;UBC;IRF7;TLR6;TLR4;TLR3;BIRC3
positive regulation of cytokine biosynthetic process (GO:0042108)	15/41	4.57e-07	2.1e-05	0	0	4.40788	64.3482	CD86;CD80;EBI3;IL27;AZU1;THBS1;TNF;EREG;TLR1;TNFRSF8;HMOX1;TLR6;TLR4;TLR3;CCR2
JAK-STAT cascade (GO:0007259)	15/41	4.57e-07	2.08e-05	0	0	4.40788	64.3482	LYN;IFNAR2;PTPN1;EGF;STAT1;IL15;STAT2;STAT3;IL31RA;NMI;CLCF1;CCL2;JAK2;JAK3;CCR2
regulation of cysteine-type endopeptidase activity involved in apoptotic process (GO:0043281)	24/94	4.75e-07	2.15e-05	0	0	3.07613	44.7851	CDKN2D;DDX3X;TNFRSF6B;SRC;SIAH2;PDCD5;IFI6;TNFRSF10C;XIAP;NOD1;TNFRSF1B;TNF;THBS1;VEGFA;NLRP12;CASP1;TNFSF10;NLRP3;PMAIP1;SFN;CARD16;FNIP1;NAIP;NKX3-1
positive regulation of cell proliferation (GO:0008284)	66/425	5.22e-07	2.33e-05	0	0	1.87101	27.0667	CD86;CDKN1A;CSF3;FLT1;CSF1;HILPDA;PTEN;ADRA1D;LAMC1;AREG;TNF;TNFSF13B;NAMPT;PIM1;CTSH;TIMP1;IL6R;NKX3-1;KRT6A;IL15;SPHK1;RHOG;IL18;TBC1D8;LIG4;SIRT6;NRG1;GAB2;OSMR;EREG;HCK;IFNG;PRTN3;MVD;CD47;EIF5A2;DOT1L;TGFA;NOD2;DLL1;THBS1;RELA;SERTAD1;CXCR2;HMOX1;HAS2;PTK2B;STX4;S1PR2;LYN;STAT1;EGF;IL31RA;FZD9;OSM;CDC7;VEGFA;FOSL1;BST1;IL6;CDK6;IL7;CLCF1;ID2;DNAJA2;KRAS
T cell activation involved in immune response (GO:0002286)	2021-12-27	5.49e-07	2.43e-05	0	0	5.35475	77.1937	IFNA4;IFNA6;IFNA14;IFNA1;IFNA17;IFNA2;LILRB1;IFNA8;IFNW1;ICAM1;IFNA21;IFNA10
regulation of stem cell differentiation (GO:2000736)	23/89	6.5e-07	2.86e-05	0	0	3.11358	44.3585	PSMD12;PSMD11;PSMD13;LMO2;H3F3A;EIF2AK2;PSMB10;PSMB8;PSMB9;PSMA5;PSMA6;PSMA3;PSMA4;PSMC6;PSMB2;PSMA2;PSMB3;PSME4;UBC;PSMB1;PSME1;PSME2;PSMF1
response to interferon-beta (GO:0035456)	2021-10-19	6.94e-07	3.03e-05	0	0	6.34115	89.9216	IFITM3;IFNAR2;BST2;IFITM1;PLSCR1;TRIM6;IFITM2;STAT1;IRF1;XAF1
regulation of interleukin-6 production (GO:0032675)	15/43	9.31e-07	4.03e-05	0	0	4.20286	58.3643	IL10;DDX58;TNFAIP3;CYBA;IRAK3;NOD2;TNF;IL6;ZC3H12A;BPI;IL6R;TLR4;MYD88;TLR3;TLR2
negative regulation of ubiquitin protein ligase activity (GO:1904667)	21/78	9.51e-07	4.08e-05	0	0	3.24374	44.9754	PSMD12;PSMD11;PSMD13;UBE2D1;PSMB10;PSMB8;PSMB9;PSMA5;PSMA6;PSMA3;PSMA4;PSMC6;PSMB2;PSMA2;PSMB3;CDC26;UBC;PSMB1;PSME1;PSME2;PSMF1
positive regulation of transcription factor import into nucleus (GO:0042993)	13/33	9.97e-07	4.24e-05	0	0	4.74626	65.5848	CSF3;HDAC3;SMAD3;DDX58;SPHK1;TNF;BAG3;IL23A;DMAP1;CCL19;TLR4;TLR3;TLR2
regulation of extrinsic apoptotic signaling pathway (GO:2001236)	18/60	1e-06	4.23e-05	0	0	3.61446	49.9263	SP100;SRC;FEM1B;SIAH2;G0S2;TRAF1;CFLAR;TANK;THBS1;RELA;PML;DEDD2;CYLD;TNFSF10;FAS;STX4;LTBR;BID
pattern recognition receptor signaling pathway (GO:0002221)	16/49	1.13e-06	4.71e-05	0	0	3.9341	53.8861	FCN1;UNC93B1;LY96;IRAK3;TLR1;TRAF3;IRAK2;FFAR2;TLR10;TLR6;S100A9;TLR4;S100A8;TLR3;MYD88;TLR2
regulation of interferon-alpha production (GO:0032647)	2021-09-16	1.22e-06	5.07e-05	0	0	6.77711	92.2683	IFIH1;TBK1;STAT1;DDX58;RIPK2;IRF7;IRF5;TLR4;HAVCR2
positive regulation of MAP kinase activity (GO:0043406)	35/178	1.3e-06	5.33e-05	0	0	2.36903	32.1155	CD40;FLT1;LRRK2;TGFA;NOD1;NOD2;TNF;TANK;THBS1;PIK3R5;IRAK2;UBC;S100A12;S1PR2;DRD4;SASH1;MAP2K3;MAP3K2;MAP2K1;GADD45B;RIPK2;EGF;EIF2AK2;NRG1;DKK1;GADD45G;VEGFA;KARS;ADORA2B;ADAM8;TAB2;TLR6;TLR4;CRK;EZH2
cellular response to oxygen-containing compound (GO:1901701)	47/275	1.57e-06	6.39e-05	0	0	2.05915	27.5246	CD86;CD274;NCF1;CD80;PXN;TNFAIP3;RELA;ZFP36;SBNO2;ZC3H12A;PDE4B;CASP1;FFAR3;STAP1;NLRP3;ABL2;PTK2B;CCL2;FFAR2;DRD1;CCR5;LYN;IL10;MYOG;VDR;DEFA3;LILRB1;PDCD1LG2;TICAM1;TNFRSF1B;MMP9;NFKB1;SSH1;CXCL10;RRAGA;IL6;RRAGC;TNIP1;TNIP2;TNIP3;GNB1;CARD17;RAPGEF2;NSMF;CARD16;TLR4;TLR2
positive regulation of cellular process (GO:0048522)	75/520	1.68e-06	6.79e-05	0	0	1.73772	23.11	CD86;CSF3;CDKN1B;FLT1;DDX3X;CSF1;HILPDA;PTEN;ADRA1D;AREG;TNFSF13B;TGM1;CCND1;ZC3H12A;NAMPT;FLOT1;CTSH;TIMP1;JUNB;IER5;TRIM21;IL6R;NKX3-1;KRT6A;RIPK2;IL15;SPHK1;RHOG;TBC1D8;NRG1;ACSL3;GAB2;OSMR;DKK1;EREG;HCK;RRAGA;IFNG;PRTN3;MVD;CD47;S100A9;S100A8;SRF;EIF5A2;DOT1L;TGFA;DLL1;THBS1;RELA;SERTAD1;CXCR2;HAS2;PTK2B;STX4;S1PR2;VHL;LYN;H3F3C;EGF;H3F3A;IL31RA;OSM;CDC7;LILRB1;VEGFA;EHD1;FOSL1;BST1;IL6;IL7;C…
myeloid leukocyte differentiation (GO:0002573)	16/51	2.06e-06	8.26e-05	0	0	3.77983	49.4952	BATF2;CSF3;CSF1;CEBPE;IL31RA;PIK3CD;SNX10;GAB2;MMP9;BATF;VEGFA;SBNO2;IFI16;UBD;PRTN3;CCL19
B cell proliferation (GO:0042100)	2021-12-30	2.16e-06	8.6e-05	0	0	4.81928	62.8769	IL10;IFNA4;CD40;IFNA6;IFNA14;IFNA1;IFNA17;IFNA2;IFNA8;IFNW1;IFNA21;IFNA10
MyD88-dependent toll-like receptor signaling pathway (GO:0002755)	2021-12-30	2.16e-06	8.53e-05	0	0	4.81928	62.8769	TLR1;TNIP1;IRAK2;UBC;LY96;IRAK3;TAB2;TLR10;TLR6;TLR4;MYD88;TLR2
TRIF-dependent toll-like receptor signaling pathway (GO:0035666)	2021-12-30	2.16e-06	8.47e-05	0	0	4.81928	62.8769	TBK1;TRAF3;UBC;IRF7;UBE2D1;LY96;TLR6;TICAM1;TANK;TLR4;TLR3;BIRC3
positive regulation of chemokine production (GO:0032722)	13/35	2.19e-06	8.55e-05	0	0	4.47504	58.309	DDX3X;EIF2AK2;TNF;HIF1A;IL6;IL7;HMOX1;FFAR3;FFAR2;IL6R;TLR4;TLR3;TLR2
regulation of interleukin-1 beta secretion (GO:0050706)	13/35	2.19e-06	8.48e-05	0	0	4.47504	58.309	GSDMD;RIPK2;NOD2;PANX1;NLRP12;AIM2;ZC3H12A;CASP1;CARD17;NLRP3;CCL19;CARD16;TLR4
peptidyl-tyrosine autophosphorylation (GO:0038083)	15/46	2.48e-06	9.51e-05	0	0	3.92876	50.7137	LYN;SYK;SRC;TNK2;DYRK1A;SLA;FGR;HCK;TEC;FES;ABL2;PTK2B;CSK;JAK2;JAK3
Wnt signaling pathway, planar cell polarity pathway (GO:0060071)	22/89	2.54e-06	9.65e-05	0	0	2.9782	38.3748	PSMD12;PSMD11;PSMD13;AP2B1;AP2A2;PSMB10;PSMB8;PSMB9;PSMA5;PSMA6;PSMA3;PSMA4;PSMC6;PSMB2;PSMA2;PSMB3;PSME4;UBC;PSMB1;PSME1;PSME2;PSMF1
negative regulation of programmed cell death (GO:0043069)	62/409	2.6e-06	9.82e-05	0	0	1.82638	23.4892	ARF4;TNFAIP8;FLT1;TNFRSF6B;DDX3X;MPO;IFIT3;NUP62;PIM1;CD38;CTSH;PIM3;IL10;BNIP3L;RIPK2;SPHK1;LMTK2;SERPINB9;DKK1;MMP9;YWHAZ;RNF144B;HCK;ANGPTL4;ATF5;NAIP;BIRC3;HDAC3;BCL2A1;SRC;XIAP;THBS1;RELA;FAM129B;NUAK2;BAG3;UBC;PTK2B;VHL;BID;MCL1;MAP4K4;BARD1;PLK3;EGR3;SEMA4D;SIAH2;BNIP3;STAT3;IL31RA;FZD9;AZU1;CFLAR;NFKB1;VEGFA;NFKBIA;IL6;IL7;BCL3;FAS;MYD88;HSPA1A
positive regulation of transcription from RNA polymerase II promoter (GO:0045944)	109/849	2.81e-06	0.000105	0	0	1.54682	19.7724	ATF1;CCNK;CSF3;FHOD1;GABPB1;TNF;ELK3;TBK1;ZC3H12A;NAMPT;JUNB;IER5;IER2;LMO2;DDIT3;SUB1;ATF5;ATF6;INSIG2;TNKS;HIF1A;HELZ2;SBNO2;UBC;NLRP3;ZBTB17;SMAD1;SMAD3;JUP;AUTS2;VDR;SS18L1;HMGA1;PBX2;NFKB1;NFKB2;FOSL2;NFKBIA;CXCL10;NR4A1;IL6;SP1;MAFF;CDK12;ARF4;CSRNP1;CD40;DDX3X;ELL;CITED4;ARHGEF10L;MED17;IRF2BPL;NKX3-1;MYOG;KLF10;KDM6B;NCOA2;RIPK2;DDX58;IL18;TET2;TNFRSF1A;CREB3;PLSCR1;ELF1;ELF4;IRF1;MTF1;IR…
regulation of establishment of planar polarity (GO:0090175)	22/90	3.1e-06	0.000115	0	0	2.94511	37.3608	PSMD12;PSMD11;PSMD13;AP2B1;AP2A2;PSMB10;PSMB8;PSMB9;PSMA5;PSMA6;PSMA3;PSMA4;PSMC6;PSMB2;PSMA2;PSMB3;PSME4;UBC;PSMB1;PSME1;PSME2;PSMF1
positive regulation of apoptotic signaling pathway (GO:2001235)	20/77	3.16e-06	0.000117	0	0	3.1294	39.6382	GSN;BNIP3;PDCD5;G0S2;MMP9;TANK;PML;DEDD2;CYLD;BCL2L11;TNFSF10;CTSH;PMAIP1;FAS;BAK1;LTBR;BID;S100A9;S100A8;NKX3-1
ubiquitin-dependent protein catabolic process (GO:0006511)	54/342	3.34e-06	0.000123	0	0	1.90235	23.989	UBE2D1;RNF19B;TNFAIP3;RNF115;NUB1;CDC26;TRIM25;FBXO7;DTX3L;RBX1;PSMA5;RNF144B;PSMA6;PSMA3;PSMA4;PSMA2;DDIT3;PSME4;PSME1;PSME2;SPOPL;RBCK1;PSMD12;PSMD11;UBA7;KLHL15;PSMD13;UBA6;CUL1;RNF8;RNF7;PSMB10;ZNRF2;C18ORF25;PSMB2;PSMB3;UBD;PSMB1;UBC;PSMF1;UBE2H;ANKIB1;UBE2B;RNF24;BTBD11;PSMB8;PML;PSMB9;ABTB2;SPSB1;PSMC6;TOLLIP;RLIM;TRIP12
chemokine-mediated signaling pathway (GO:0070098)	16/53	3.63e-06	0.000132	0	0	3.63719	45.5628	CCR1;CXCL9;CCL3L1;CCL20;CXCL1;CXCL13;CXCL2;CXCL10;CXCL11;CCL8;CCL7;CCL4;PTK2B;CCL2;CCL19;CCR2
B cell differentiation (GO:0030183)	16/53	3.63e-06	0.000131	0	0	3.63719	45.5628	IL10;IFNA4;IFNA6;IFNA14;VCAM1;IFNA1;IFNA17;IFNA2;IFNA8;IFNW1;KLF6;CLCF1;FNIP1;JAK3;IFNA10;IFNA21
defense response to bacterium (GO:0042742)	42/242	3.7e-06	0.000133	0	0	2.09101	26.1511	FCN2;HIST1H2BJ;HIST1H2BK;DEFB1;NOD1;NOD2;CFP;CXCL13;LYST;MPO;LYPD8;S100A12;IL12A;PGLYRP1;IL6R;MICA;KRT6A;GBP6;GSDMD;GSDMC;SYK;ANXA3;PLA2G2A;RNASE6;DEFA3;ISG15;RNASE3;AZU1;HIST2H2BE;TLR1;FGR;IL6;IL23A;TLR6;TLR4;S100A9;OPTN;TLR3;S100A8;MYD88;TLR2;HIST1H2BC
STAT cascade (GO:0097696)	2021-10-22	3.85e-06	0.000137	0	0	5.47645	68.2754	IFNAR2;STAT1;STAT2;CLCF1;STAT3;IL31RA;CCL2;NMI;JAK2;CCR2
lymphocyte activation involved in immune response (GO:0002285)	2021-10-22	3.85e-06	0.000136	0	0	5.47645	68.2754	IFNA4;IFNA6;IFNA14;IFNA1;IFNA17;IFNA2;IFNA8;IFNW1;IFNA21;IFNA10
positive regulation of macromolecule metabolic process (GO:0010604)	46/277	4.48e-06	0.000158	0	0	2.00078	24.6393	DDX3X;CSF1;ROCK2;PDCD5;PIK3CD;ECE1;HIF1A;TNF;C1QTNF1;ZC3H12A;CTSH;STAP1;DRD1;NKX3-1;SMAD1;PTPN1;MAP2K1;WARS;GSN;SMAD3;DTX3L;VDR;DDX58;EGF;STAT3;SERPINB9;LILRB1;AZU1;TICAM1;DKK1;KLF2;VEGFA;PLSCR1;IL6;IFNG;SP1;FUBP1;ID2;KRAS;TLR6;TLR4;TLR3;MYD88;TLR2;HSPA1A;LIMS1
negative regulation of I-kappaB kinase/NF-kappaB signaling (GO:0043124)	15/48	4.52e-06	0.000158	0	0	3.76506	46.3407	IL10;STAT1;RIOK3;TNFAIP3;RHOH;TANK;NFKBIA;PPM1A;CYLD;PER1;NLRP12;TNIP1;TNIP3;ZC3H12A;NLRP3
natural killer cell activation (GO:0030101)	13/37	4.52e-06	0.000157	0	0	4.23315	52.0954	IFNA4;IFNA6;IFNA14;IFNA1;IFNA17;IFNA2;PIK3CD;IFNA8;IFNW1;ELF4;SLAMF7;IFNA21;IFNA10
defense response to Gram-positive bacterium (GO:0050830)	18/66	4.59e-06	0.000158	0	0	3.28587	40.3896	GSDMD;FCN2;HIST1H2BJ;HIST1H2BK;PLA2G2A;RNASE6;DEFA3;DEFB1;RNASE3;HIST2H2BE;FGR;IL6;IL12A;PGLYRP1;MYD88;KRT6A;TLR2;HIST1H2BC
regulation of viral entry into host cell (GO:0046596)	2021-11-27	4.65e-06	0.000159	0	0	4.90852	60.2663	FCN1;IFITM3;IFITM1;IFITM2;LGALS1;GSN;TRIM5;IFNA2;TRIM25;PTX3;TRIM38
positive regulation of interleukin-1 beta production (GO:0032731)	1932-12-01	4.81e-06	0.000164	0	0	4.51807	55.3202	PANX1;GSDMD;NLRP12;AIM2;IFI16;RIPK2;CASP1;NLRP3;NOD2;CCL19;AZU1;TLR4
negative regulation of leukocyte activation (GO:0002695)	2021-07-11	6.56e-06	0.000222	0	0	7.66703	91.5046	MILR1;CD300A;ZC3H12A;IL31RA;BPI;FCGR2B;HAVCR2
regulation of tumor necrosis factor biosynthetic process (GO:0042534)	2021-07-11	6.56e-06	0.00022	0	0	7.66703	91.5046	TLR1;TNFRSF8;LILRB1;AZU1;THBS1;TLR4;CCR2
B cell activation (GO:0042113)	19/74	6.64e-06	0.000222	0	0	3.09345	36.8796	CHRNB2;IL10;IFNA4;CD40;IFNA6;IFNA14;VCAM1;IFNA1;IFNA17;IFNA2;PIK3CD;IFNA8;IFNW1;LAT2;KLF6;CLCF1;JAK3;IFNA10;IFNA21
positive regulation of protein phosphorylation (GO:0001934)	61/413	7.24e-06	0.00024	0	0	1.77952	21.0617	CDKN1A;CSF3;CCNK;CD40;FLT1;CSF1;LRRK2;CD80;TREM2;TNF;TRIM6;TBK1;RASSF2;CCND1;TRIM5;ENPP2;FLOT1;JAK2;TNFRSF4;IL6R;NKX3-1;MAP2K3;RIPK2;SPHK1;LMTK2;TNFRSF1B;MMP9;TNFRSF1A;EREG;RAP2C;RAP2A;IFNG;RAPGEF2;LCP2;ITGA5;FAM20A;HDAC3;RALB;ROCK2;SRC;FAM129A;FPR2;PTK2B;CCL19;S1PR2;FNIP1;LYN;SEMA4D;EGF;TNK2;TNFRSF10C;OSM;AZU1;VEGFA;IL6;TEC;FAS;CALM3;TAB2;KRAS;LTBR
extrinsic apoptotic signaling pathway (GO:0097191)	18/68	7.27e-06	0.000239	0	0	3.18923	37.7339	DDX3X;SMAD3;BCL2A1;G0S2;TNF;TANK;TNFRSF1A;DEDD2;IFNG;BAG3;FAS;IL12A;BAK1;JAK2;BID;IL6R;TLR3;MCL1
regulation of interferon-gamma production (GO:0032649)	14/44	7.4e-06	0.000242	0	0	3.83352	45.2888	FAM49B;CD274;IL18;LILRB1;ISG15;PDCD1LG2;IFNL1;IL23A;PDE4B;IL12A;IL12RB1;TLR4;CCR2;HAVCR2
phosphate-containing compound metabolic process (GO:0006796)	34/184	7.64e-06	0.000248	0	0	2.2263	26.2309	IPPK;PANK2;SLC20A1;LRRK2;PTEN;PIK3CD;LIMD1;CLN8;DUSP16;THTPA;DUSP10;ENPP2;NADK;G6PD;PLA2G2D;GK;RARRES3;TNK2;GFPT2;LIMK2;PLA2G4C;PLA2G2A;STAT3;MOCOS;PLA2G16;ITPKC;PPM1A;PFKL;SYNJ1;TOLLIP;PLBD1;FAM20A;TOP1;ACPP
regulation of tumor necrosis factor production (GO:0032680)	17/62	7.76e-06	0.000251	0	0	3.30354	38.8717	IL10;ARG2;TNFAIP3;LY96;IRAK3;CYBA;NOD2;ZFP36;IL23A;ZC3H12A;BPI;CCL19;JAK2;TLR4;TLR3;HAVCR2;TLR2
positive regulation of tumor necrosis factor biosynthetic process (GO:0042535)	2021-06-08	7.84e-06	0.000252	0	0	9.03614	106.235	TLR1;TNFRSF8;AZU1;THBS1;TLR4;CCR2
DNA cytosine deamination (GO:0070383)	2021-06-08	7.84e-06	0.00025	0	0	9.03614	106.235	APOBEC3C;CDADC1;APOBEC3F;APOBEC3G;APOBEC3H;APOBEC3A
positive regulation of acute inflammatory response (GO:0002675)	2021-08-15	8.38e-06	0.000266	0	0	6.4257	75.1151	IL6;OSM;FFAR3;FFAR2;ADAM8;OSMR;PTGS2;TNF
negative regulation of viral entry into host cell (GO:0046597)	2021-08-15	8.38e-06	0.000264	0	0	6.4257	75.1151	IFITM3;FCN1;IFITM1;GSN;IFITM2;TRIM5;IFNA2;PTX3
regulation of endopeptidase activity (GO:0052548)	18/69	9.08e-06	0.000284	0	0	3.14301	36.4885	SERPINB10;SERPINB1;SERPINA1;SERPINB2;SERPINB9;FURIN;SERPINB8;PSMB8;PSMB9;PSMA3;HMSD;PSME1;SERPING1;PSME2;TIMP1;GAPDH;BIRC3;PICALM
positive regulation of cysteine-type endopeptidase activity involved in apoptotic process (GO:0043280)	24/110	9.39e-06	0.000292	0	0	2.6287	30.4286	IFI27L2;SMAD3;DDX3X;GSN;TNFSF15;PDCD5;NOD1;CFLAR;TNF;TANK;NLRP12;IFI27;CASP5;CASP10;CASP4;TNFSF10;CASP1;NLRP3;PMAIP1;FAS;JAK2;S100A9;S100A8;NKX3-1
lymphocyte chemotaxis (GO:0048247)	14/45	9.93e-06	0.000307	0	0	3.74833	43.1817	HSD3B7;CXCL9;CCL3L1;CCL20;PIK3CD;CXCL13;CXCL10;CXCL11;CCL8;CCL7;CCL4;CCL2;ADAM8;CCL19
regulation of tumor necrosis factor-mediated signaling pathway (GO:0010803)	16/57	1.03e-05	0.000316	0	0	3.38195	38.8393	SYK;HIST1H2BJ;SPHK1;TNFAIP3;TRAF1;TNF;TANK;TNFRSF1A;CYLD;CASP4;UBC;CASP1;RBCK1;CARD16;BIRC3;HSPA1A
negative regulation of NF-kappaB transcription factor activity (GO:0032088)	20/83	1.08e-05	0.000331	0	0	2.90318	33.1954	NLRC5;TNFAIP3;IRAK3;NOD1;NOD2;TMIGD3;NFKBIA;PARP10;CYLD;NLRP12;AIM2;TRAF3;IRAK2;ZC3H12A;CYP1B1;NLRP3;RBCK1;TRIM21;HAVCR2;CMKLR1
response to organic cyclic compound (GO:0014070)	18/70	1.13e-05	0.000343	0	0	3.09811	35.2942	CHRNB2;CHRNA1;CDKN2D;CHRNB1;STAT3;IL18;TNF;TRPM2;KYNU;SPP1;CYP1B1;HMOX1;CCL2;PMAIP1;ALPL;TLR3;DRD4;NKX3-1
positive regulation of peptidyl-serine phosphorylation (GO:0033138)	20/84	1.31e-05	0.000396	0	0	2.86862	32.2506	IFNA4;CSF3;IFNA6;IFNA14;IFNA1;RIPK2;IFNA17;IFNA2;OSM;TNF;IFNA8;IFNW1;VEGFA;TRIM6;IL6;TBK1;IFNG;FNIP1;IFNA10;IFNA21
positive regulation of interferon-alpha production (GO:0032727)	2021-09-20	1.32e-05	0.000396	0	0	5.42169	60.9117	IFIH1;TBK1;DDX58;STAT1;RIPK2;IRF7;IRF5;TLR4;TLR3
positive regulation of leukocyte migration (GO:0002687)	1935-12-01	1.41e-05	0.00042	0	0	4.13081	46.1491	CXCL10;CXCL9;CXCL11;IL6;CXCL1;ADAM8;CXCL13;CXCL2;TNF;IL6R;ICAM1;VEGFA
negative regulation of T cell activation (GO:0050868)	1935-12-01	1.41e-05	0.000417	0	0	4.13081	46.1491	CD86;IL10;CD274;IFNL1;CD80;IFNA2;LILRB1;PDCD1LG2;FCGR2B;JAK3;PAG1;HAVCR2
negative regulation of interleukin-12 production (GO:0032695)	2021-07-12	1.46e-05	0.000431	0	0	7.02811	78.2513	IL10;LILRB1;IRAK3;MEFV;THBS1;JAK3;CMKLR1
regulation of canonical Wnt signaling pathway (GO:0060828)	37/214	1.49e-05	0.000438	0	0	2.0831	23.1452	PSMD12;PSMD11;DDX3X;PSMD13;TNKS;LRRK2;GSKIP;XIAP;LIMD1;PSMB10;PSMB2;PSMB3;PSMB1;UBC;PSMF1;TLE2;JUP;SIAH2;FZD9;DKK1;PSMB8;NFKB1;PSMB9;RBX1;PSMA5;CYLD;PSMA6;PSMA3;PSMA4;PSMC6;PSMA2;DDIT3;PSME4;PSME1;PSME2;LGR5;NAIP
mucosal immune response (GO:0002385)	2021-10-25	1.54e-05	0.00045	0	0	4.81928	53.3907	IFNL2;HIST1H2BJ;HIST1H2BK;FFAR3;DEFA3;DEFB1;FFAR2;RNASE3;HIST2H2BE;HIST1H2BC
non-canonical Wnt signaling pathway (GO:0035567)	26/128	1.58e-05	0.000459	0	0	2.44729	27.0529	PSMD12;PSMD11;PSMD13;AP2A2;PSMB10;PSMB2;PSMB3;UBC;PSMB1;PSMF1;FZD9;AP2B1;PSMB8;PSMB9;PSMA5;MOV10;PSMA6;PSMA3;PSMA4;PSMC6;AGO3;PSMA2;PSME4;GNB1;PSME1;PSME2
positive regulation of apoptotic process (GO:0043065)	48/308	1.63e-05	0.00047	0	0	1.87764	20.6985	MTCH2;TNFAIP8;DDX3X;BCL2A1;DCUN1D3;PDCD5;NOD1;TNF;IFIT2;GNA13;RASSF2;BCL2L11;SCIN;AIFM2;UBD;ZC3H12A;UBC;TNFSF10;TP53BP2;CASP1;CYP1B1;CTSH;TNFRSF8;NLRP3;PMAIP1;BAK1;BID;NKX3-1;BARD1;BNIP3L;PLEKHG2;GADD45B;BNIP3;FZD9;LILRB1;GADD45G;IL6;RYBP;BCL6;BIN1;STK17A;DDIT3;KCNMA1;FAS;SIK1;IRF5;MNDA;ATF6
positive regulation of lymphocyte proliferation (GO:0050671)	18/72	1.72e-05	0.000492	0	0	3.01205	33.0483	CD86;CHRNB2;CD274;VCAM1;CD80;IL18;PDCD1LG2;TNFSF13B;BST1;IL6;IL23A;IL7;CLCF1;CD38;IL12A;CCL19;TNFRSF4;JAK3
apoptotic process (GO:0006915)	39/232	1.74e-05	0.000497	0	0	2.02534	22.1918	PPP1R15A;CSRNP1;IFNA2;IFIT2;BCL2L11;CASP5;CASP10;AIFM2;RFK;CASP4;CASP1;PLAGL2;NLRP3;PMAIP1;PTK2B;BAK1;JAK2;BID;BCL2L14;IER3;PLK3;TNFSF14;FEM1B;BNIP3;MX1;LIG4;CFLAR;NFKBIA;PLSCR1;RRAGC;ADORA2A;IFNG;IRF1;IL2RA;TNFSF9;FAS;GAPDH;MYD88;TLR2
Fc-epsilon receptor signaling pathway (GO:0038095)	33/183	1.75e-05	0.000496	0	0	2.17262	23.7982	PSMD12;PSMD11;PSMD13;CUL1;UBE2D1;RELA;PSMB10;PSMB2;PSMB3;UBC;PSMB1;PSMF1;LYN;SYK;GAB2;NFKB1;PSMB8;PSMB9;NFKBIA;LAT2;PSMA5;PSMA6;PSMA3;PSMA4;TEC;PSMC6;PSMA2;PSME4;PSME1;PSME2;TAB2;LCP2;KRAS
regulation of mRNA stability (GO:0043488)	26/129	1.83e-05	0.000515	0	0	2.42832	26.4934	PSMD12;PSMD11;PSMD13;PSMB10;ZFP36;PSMB2;PSMB3;UBC;PSMB1;PSMF1;SAMD4A;YWHAZ;PSMB8;PSMB9;PSMA5;PSMA6;PSMA3;PSMA4;PSMC6;XRN1;PSMA2;PSME4;PSME1;PSME2;DCP1A;HSPA1A
regulation of peptidyl-tyrosine phosphorylation (GO:0050730)	20/86	1.9e-05	0.000533	0	0	2.80191	30.4573	CSF3;SEMA4D;RIPK2;SRC;CD80;TNK2;OSM;TREM2;SAMSN1;VEGFA;RAP2C;BST1;IL6;TEC;IL23A;ENPP2;PTK2B;ITGA5;JAK2;IL6R
Fc receptor signaling pathway (GO:0038093)	33/184	1.96e-05	0.000548	0	0	2.16082	23.418	PSMD12;PSMD11;PSMD13;CUL1;UBE2D1;RELA;PSMB10;PSMB2;PSMB3;UBC;PSMB1;PSMF1;LYN;SYK;GAB2;NFKB1;PSMB8;PSMB9;NFKBIA;LAT2;PSMA5;PSMA6;PSMA3;PSMA4;TEC;PSMC6;PSMA2;PSME4;PSME1;PSME2;TAB2;LCP2;KRAS
dendritic cell differentiation (GO:0097028)	2021-09-21	2.14e-05	0.000594	0	0	5.16351	55.5166	LYN;BATF2;TRPM2;UBD;LILRB1;TREM2;PRTN3;CCL19;BATF
regulation of macrophage activation (GO:0043030)	2021-09-21	2.14e-05	0.000591	0	0	5.16351	55.5166	KARS;TNIP2;ZC3H12A;IL31RA;BPI;TLR6;FCGR2B;THBS1;TLR4
negative regulation of viral process (GO:0048525)	2021-09-21	2.14e-05	0.000587	0	0	5.16351	55.5166	IFITM3;ZFP36;APOBEC3F;APOBEC3G;APOBEC3H;STAT1;TRIM14;PTX3;TRIM21
positive regulation of cytokine production involved in inflammatory response (GO:1900017)	2021-06-09	2.19e-05	0.000596	0	0	8.03213	86.1952	KARS;NOD2;TLR6;TICAM1;TLR4;MYD88
positive regulation of nitric-oxide synthase biosynthetic process (GO:0051770)	2021-06-09	2.19e-05	0.000593	0	0	8.03213	86.1952	NAMPT;CCL2;NOD2;JAK2;TLR4;TLR2
activation of cysteine-type endopeptidase activity involved in apoptotic process (GO:0006919)	19/80	2.22e-05	0.0006	0	0	2.86145	30.6581	IFI27L2;SMAD3;TNFSF15;NOD1;CFLAR;TNF;TANK;NLRP12;CASP5;IFI27;CASP10;CASP4;CASP1;TNFSF10;FAS;JAK2;S100A9;S100A8;NKX3-1
positive regulation of interleukin-1 beta secretion (GO:0050718)	2021-10-26	2.32e-05	0.000624	0	0	4.63392	49.4449	PANX1;GSDMD;NLRP12;AIM2;RIPK2;CASP1;NLRP3;NOD2;CCL19;TLR4
regulation of immune response (GO:0050776)	41/252	2.38e-05	0.000637	0	0	1.96022	20.8645	IFITM1;CD40;XIAP;TREM2;NOD1;LILRA1;NOD2;CXCL13;SAMHD1;ICAM1;IFNL1;NCR3LG1;DHX58;SLAMF7;NLRP3;CSK;B2M;CD33;MICA;MICB;LYN;VCAM1;SYK;CD300A;ERAP1;LILRB1;BTN3A2;TREML1;FGR;PLSCR1;NLRP12;CLEC2B;SELL;BCL6;IRF1;TREML2;IRF7;CD300E;CD300C;FCGR2B;BIRC3
positive regulation of gene expression (GO:0010628)	97/772	2.38e-05	0.000634	0	0	1.51383	16.113	CD86;RB1;NCF1;CSF1;CD80;PDCD5;TNF;ETS2;ZC3H12A;ATXN7L3;MAP2K3;MAP2K1;ZNF281;DYRK1A;TICAM1;DKK1;KARS;DDIT3;ATF5;HIF1A;STAP1;HIVEP3;DRD1;NFE2;SMAD1;SMAD3;VDR;SS18L1;H3F3A;IL31RA;SMARCA5;HMGA1;AZU1;NFKB1;IL6;SP1;ID2;FUBP1;BCL3;NFE2L3;SNAI1;MYD88;PICALM;DDX3X;IFNA2;PIK3CD;MED17;ZNRD1;C1QTNF1;NUP62;CD38;CTSH;NKX3-1;IL10;WARS;DTX3L;DDX58;RHOG;SERPINB9;PARP9;PPM1A;PLSCR1;ELF1;IFNG;ELF4;IRF1;IRF7;TLR6;TL…
lymphocyte differentiation (GO:0030098)	18/74	2.57e-05	0.000679	0	0	2.93064	30.9769	IL10;IFNA4;IFNA6;IFNA14;VCAM1;IFNA1;IFNA17;IFNA2;PIK3CD;RHOH;IFNA8;IFNW1;RELB;KLF6;CLCF1;JAK3;IFNA10;IFNA21
intrinsic apoptotic signaling pathway (GO:0097193)	22/102	2.64e-05	0.000694	0	0	2.59863	27.3982	PPP1R15A;CDKN1A;DDX3X;BCL2A1;BNIP3;CUL1;GSKIP;TANK;BCL2L11;IFI16;DDIT3;LGALS12;CASP4;TP53BP2;CYP1B1;PMAIP1;TRIB3;SFN;CHAC1;BAK1;PDK1;MCL1
response to interferon-alpha (GO:0035455)	2021-08-17	2.72e-05	0.000712	0	0	5.66974	59.6005	IFITM3;IFNAR2;BST2;IFITM1;IFITM2;MX2;EIF2AK2;ADAR
positive regulation of immune response (GO:0050778)	15/55	2.82e-05	0.000735	0	0	3.28587	34.4218	RIOK3;LILRB1;NOD2;EREG;PLSCR1;IFNL1;IFNG;IL23A;FFAR3;NLRP3;FFAR2;ADAM8;STX4;IL12RB1;FCGR2B
negative regulation of interleukin-10 production (GO:0032693)	2021-07-13	2.94e-05	0.000761	0	0	6.48749	67.7	CD274;IL23A;LILRB1;PDCD1LG2;FCGR2B;DLL1;JAK3
phosphorylation (GO:0016310)	56/387	3.06e-05	0.000789	0	0	1.74341	18.1204	DGKE;PANK2;TP53RK;LRRK2;MAST1;PIK3CD;LIMD1;TBK1;PIM1;MAP3K8;PIM3;MAP3K9;JAK2;JAK3;MAP2K1;SYK;DYRK1A;LMTK2;IRAK3;OXSR1;FGR;HCK;PEAK1;UQCRC1;SIK3;SIK1;TOP1;FAM20A;RBKS;CAMK2D;ROCK2;AURKC;NUAK2;IRAK2;CCL2;STK38L;PTK2B;CSK;MAPK6;NADK;MAP4K4;CDK17;LYN;MAP3K2;GK;TNK2;LIMK2;STAT3;LIMK1;EIF2AK2;CDK6;TEC;STK17A;FES;TOLLIP;CDK12
proteasomal protein catabolic process (GO:0010498)	39/238	3.16e-05	0.000811	0	0	1.97428	20.4568	PSMD12;PSMD11;PSMD13;CUL1;UBE2D1;PSMB10;RNF115;ZNRF2;C18ORF25;PSMB2;PSMB3;CDC26;PSMB1;UBC;TRIM25;PMAIP1;PSMF1;UBE2B;RNF24;BTBD11;PSMB8;PML;PSMB9;RBX1;ABTB2;PSMA5;PSMA6;PSMA3;SPSB1;PSMA4;PSMC6;PSMA2;DDIT3;PSME4;PSME1;RLIM;PSME2;SPOPL;RBCK1
negative regulation of sequence-specific DNA binding transcription factor activity (GO:0043433)	27/141	3.33e-05	0.000849	0	0	2.3071	23.7873	RB1;SP100;NLRC5;TNFAIP3;NOD1;NOD2;IRAK2;ZC3H12A;PIM1;CYP1B1;NLRP3;TNFRSF4;TRIM21;CMKLR1;HAVCR2;IRAK3;PARP10;NFKBIA;TMIGD3;CYLD;NLRP12;AIM2;TRAF3;DDIT3;ID2;SIK1;RBCK1
regulation of cytokine production involved in inflammatory response (GO:1900015)	2021-09-22	3.36e-05	0.000852	0	0	4.92881	50.7768	PER1;KARS;ZC3H12A;NOD2;TLR6;MEFV;TICAM1;TLR4;MYD88
regulation of interferon-gamma-mediated signaling pathway (GO:0060334)	2021-09-22	3.36e-05	0.000848	0	0	4.92881	50.7768	SOCS3;SOCS1;IFNG;STAT1;IFNGR2;NLRC5;PARP14;PARP9;JAK2
negative regulation of transcription from RNA polymerase II promoter (GO:0000122)	75/566	3.5e-05	0.000881	0	0	1.59649	16.3783	RB1;UBE2D1;ENO1;PRDM1;TNF;ETS2;IRF2BPL;ZFP36;EDNRB;CCND1;SAP130;JUNB;KLF10;ZHX2;TGIF2;EED;ZNF281;FST;ARID5A;ARID5B;PARP9;DKK1;ETV6;ETV7;PPM1A;IFI27;IFNG;DDIT3;IRF2;IRF7;TRIB3;SP100;HDAC3;SRF;CREM;RNF8;ASCL2;PHF21A;RELA;RELB;DNAJB1;IFI16;NFIL3;CUX1;BAG3;UBC;ZNF746;HIVEP1;DMAP1;VHL;FNIP1;SKIL;HEXIM1;PLK3;DR1;SMAD3;SEMA4D;STAT1;VDR;STAT3;PARP15;LILRB4;NFKB1;KLF2;NFKB2;VEGFA;DRAP1;PER1;YEATS2;BCL6;SN…
negative regulation of cysteine-type endopeptidase activity involved in apoptotic process (GO:0043154)	17/69	3.58e-05	0.000896	0	0	2.9684	30.3884	CDKN2D;DDX3X;TNFRSF6B;SRC;SIAH2;IFI6;TNFRSF10C;XIAP;TNFRSF1B;MMP9;THBS1;VEGFA;SFN;CARD16;FNIP1;NAIP;BIRC3
positive regulation of smooth muscle cell proliferation (GO:0048661)	1938-12-01	3.61e-05	0.000898	0	0	3.80469	38.9197	IL10;IL6;STAT1;ID2;FOXJ2;IL18;HMOX1;THBS1;TNF;IL6R;MMP9;EREG
positive regulation of protein serine/threonine kinase activity (GO:0071902)	24/119	3.74e-05	0.000926	0	0	2.42989	24.7723	CCNK;MAP2K1;CD40;DDX3X;FLT1;RALB;TNFSF15;SRC;EGF;LRRK2;NOD2;TNF;TANK;PIK3R5;VEGFA;CCND1;IFNG;S100A12;RAPGEF2;ADAM8;CALM3;TLR6;TLR3;EZH2
positive regulation of interleukin-6 production (GO:0032755)	13/44	3.8e-05	0.000937	0	0	3.55969	36.2295	DDX58;CYBA;NOD2;EREG;IFIH1;TLR1;IL6;TLR6;IL6R;TLR4;MYD88;TLR3;TLR2
positive regulation of tumor necrosis factor superfamily cytokine production (GO:1903557)	1933-11-01	4.33e-05	0.00106296	0	0	4.01606	40.3484	IFNG;IL23A;LY96;CYBA;ADAM8;NOD2;CCL19;JAK2;TLR4;TLR3;TLR2
response to interleukin-1 (GO:0070555)	18/77	4.55e-05	0.00111011	0	0	2.81646	28.1605	CCL3L1;SRC;CCL20;IRAK3;TANK;HIF1A;RELA;NFKB1;CCL8;CCL7;IRAK2;ZC3H12A;CCL4;HAS2;CCL2;CCL19;MYD88;NKX3-1
regulation of smooth muscle cell proliferation (GO:0048660)	13/45	4.94e-05	0.00120081	0	0	3.48059	34.5109	PTGIR;STAT1;IL18;TNFAIP3;THBS1;TNF;EREG;IL6;IFNG;ID2;HMOX1;IL12A;IL6R
positive regulation of type 2 immune response (GO:0002830)	2021-06-10	5.08e-05	0.00122788	0	0	7.22892	71.4809	CD86;IL6;RSAD2;IL18;NLRP3;NOD2
cellular response to interleukin-6 (GO:0071354)	2021-09-23	5.11e-05	0.00122969	0	0	4.71451	46.5887	SOCS3;SBNO2;IL6;STAT1;STAT3;JAK2;IL6R;RELA;NFKB1
regulation of programmed cell death (GO:0043067)	42/269	5.14e-05	0.0012317	0	0	1.88113	18.5774	CD40;TNFRSF6B;LRRK2;TANK;TNF;NDRG1;LGALS1;BCL2L11;CASP10;AIFM2;UBC;NUP62;TP53BP2;CASP1;TNFRSF8;ABL2;PMAIP1;MAP3K8;TNFRSF14;JAK2;BID;JAK3;TNFRSF4;BCL2L14;MAP4K4;MAP3K2;MAP2K3;BNIP3L;MAP2K1;STAT1;BNIP3;TNFRSF10C;OXSR1;CFLAR;TNFRSF1B;TNFRSF1A;BCL6;BCL3;ANP32E;FAS;LTBR;BIRC3
adaptive immune response based on somatic recombination of immune receptors built from immunoglobulin superfamily domains (GO:0002460)	2021-07-14	5.45e-05	0.00130022	0	0	6.0241	59.1375	EBI3;IL18;BTN3A2;GNL1;TLR4;IL18BP;MYO1G
regulation of response to interferon-gamma (GO:0060330)	2021-07-14	5.45e-05	0.00129417	0	0	6.0241	59.1375	SOCS3;SOCS1;IFNG;STAT1;IFNGR2;PARP9;JAK2
positive regulation of cytokine-mediated signaling pathway (GO:0001961)	1934-11-01	5.93e-05	0.00140022	0	0	3.89794	37.9404	ZBP1;TRIM6;CSF1;IL7;CASP4;NLRC5;CASP1;PARP14;PARP9;HIF1A;HSPA1A
negative regulation of intracellular signal transduction (GO:1902532)	29/162	6.32e-05	0.00148724	0	0	2.15678	20.8528	DDX3X;BCL2A1;SRC;PLEK;PTEN;TNFAIP3;PTPRJ;LIMD1;TANK;THBS1;RELA;SH3BP1;ZC3H12A;FNIP1;MCL1;LYN;UBE2B;STAT1;RIOK3;RHOH;MMP9;PPM1A;PER1;NLRP12;TNIP1;DDIT3;TNIP3;DDIT4;TRIB3
regulation of extrinsic apoptotic signaling pathway via death domain receptors (GO:1902041)	1940-12-01	6.37e-05	0.00149151	0	0	3.61446	34.9195	SP100;FEM1B;TNFSF10;TNFAIP3;HMOX1;PMAIP1;FAS;STX4;CFLAR;THBS1;TANK;ICAM1
neutrophil migration (GO:1990266)	15/59	6.89e-05	0.00160632	0	0	3.0631	29.3516	SYK;CCL3L1;CCL20;PIK3CD;CCL8;CCL7;CXCR2;CCL4;PDE4B;S100A12;CCL2;PRTN3;CCL19;S100A9;S100A8
positive regulation of extrinsic apoptotic signaling pathway (GO:2001238)	2021-10-29	6.95e-05	0.00161235	0	0	4.15455	39.7757	CYLD;TNFSF10;PMAIP1;G0S2;LTBR;BID;THBS1;TANK;PML;DEDD2
response to type I interferon (GO:0034340)	2021-05-07	7.13e-05	0.00164669	0	0	8.60585	82.1722	SP100;MX1;ISG15;IFIT1;TRIM56
regulation of vitamin D biosynthetic process (GO:0060556)	2021-05-07	7.13e-05	0.00163927	0	0	8.60585	82.1722	IFNG;VDR;SNAI1;TNF;NFKB1
negative regulation of macrophage activation (GO:0043031)	2021-05-07	7.13e-05	0.00163192	0	0	8.60585	82.1722	ZC3H12A;IL31RA;BPI;FCGR2B;LDLR
regulation of transcription factor import into nucleus (GO:0042990)	2021-08-19	7.27e-05	0.00165686	0	0	5.07292	48.3387	NFKBIA;CSF3;SMAD3;HDAC3;DDX58;BAG3;BCL3;DMAP1
negative regulation of cysteine-type endopeptidase activity (GO:2000117)	17/73	7.72e-05	0.00175066	0	0	2.80574	26.5683	CDKN2D;DDX3X;TNFRSF6B;SRC;SIAH2;IFI6;TNFRSF10C;XIAP;TNFRSF1B;CST7;THBS1;VEGFA;IFI16;SFN;CARD16;FNIP1;NAIP
peptidyl-tyrosine phosphorylation (GO:0018108)	18/80	7.78e-05	0.00175561	0	0	2.71084	25.65	LYN;FLT1;SYK;IL15;SRC;TNK2;DYRK1A;SLA;FGR;HCK;TEC;FES;ABI1;ABL2;PTK2B;CSK;JAK2;JAK3
apoptotic mitochondrial changes (GO:0008637)	1935-11-01	8e-05	0.00179813	0	0	3.78657	35.7212	ATG3;BCL2A1;AIFM2;BNIP3;IFI6;FZD9;SFN;BAK1;BID;SOD2;IFIT2
proteasome-mediated ubiquitin-dependent protein catabolic process (GO:0043161)	44/292	8.14e-05	0.00182094	0	0	1.81548	17.0957	PSMD12;PSMD11;KLHL15;PSMD13;CCNF;CUL1;UBE2D1;RNF7;PSMB10;RNF115;ZNRF2;C18ORF25;PSMB2;PSMB3;CDC26;PSMB1;UBC;FBXO6;PSMF1;RNF175;UBE2B;RNF24;FBXO39;YOD1;BTBD11;PSMB8;PML;PSMB9;RBX1;ABTB2;PSMA5;PSMA6;PSMA3;SPSB1;PSMA4;PSMC6;PSMA2;DDIT3;PSME4;PSME1;RLIM;PSME2;SPOPL;RBCK1
negative regulation of macromolecule metabolic process (GO:0010605)	24/125	8.52e-05	0.00189902	0	0	2.31325	21.6758	RB1;CCR1;MAP2K1;ZNF281;IFNA2;PARP14;PARP9;TNF;HIF1A;NFKB1;VEGFA;PARP10;TRIM6;IFNG;STC2;ID2;ZC3H12A;SMCR8;VHL;LDLR;OPTN;PICALM;NKX3-1;HAVCR2
positive regulation of programmed cell death (GO:0043068)	40/258	8.98e-05	0.00199165	0	0	1.86794	17.406	MTCH2;TNFAIP8;DDX3X;BCL2A1;DCUN1D3;LRRK2;PDCD5;TNF;IFIT2;GNA13;RASSF2;BCL2L11;SCIN;AIFM2;UBD;UBC;TNFSF10;CYP1B1;TNFRSF8;PMAIP1;BAK1;BID;BARD1;BNIP3L;PLEKHG2;GADD45B;BNIP3;FZD9;LILRB1;GADD45G;IL6;RYBP;BCL6;BIN1;STK17A;KCNMA1;FAS;IRF5;MNDA;ATF6
antigen receptor-mediated signaling pathway (GO:0050851)	40/258	8.98e-05	0.00198303	0	0	1.86794	17.406	PSMD12;PSMD11;PSMD13;CUL1;UBE2D1;PIK3CD;PTPRJ;RELA;PSMB10;PSMB2;PSMB3;PSMB1;UBC;PDE4B;CD38;CSK;PSMF1;PAG1;SYK;RIPK2;BTN3A2;PSMB8;NFKB1;PSMB9;LAT2;PSMA5;NFKBIA;PSMA6;PSMA3;PSMA4;PSMC6;TEC;PSMA2;PSME4;PSME1;PSME2;TAB2;LCP2;MNDA;RBCK1
negative regulation of canonical Wnt signaling pathway (GO:0090090)	27/149	9e-05	0.00197944	0	0	2.18323	20.3385	PSMD12;PSMD11;PSMD13;LIMD1;PSMB10;PSMB2;PSMB3;UBC;PSMB1;PSMF1;TLE2;SIAH2;DKK1;PSMB8;RBX1;PSMB9;PSMA5;CYLD;PSMA6;PSMA3;PSMA4;PSMC6;PSMA2;DDIT3;PSME4;PSME1;PSME2
regulation of MAP kinase activity (GO:0043405)	19/88	9.01e-05	0.00197342	0	0	2.60131	24.23	LYN;PTPN1;CD40;FLT1;CD300A;EGF;LRRK2;PTPRJ;IRAK3;NOD2;TNF;PIK3R5;VEGFA;RGS2;S100A12;ADAM8;TRIB3;CDK12;EZH2
positive regulation of cytokine secretion (GO:0050715)	17/74	9.26e-05	0.00201838	0	0	2.76783	25.7068	FCN1;IL10;PTGER4;CD274;DDX58;TNF;IFIH1;TLR1;FGR;TRIM6;KARS;CLEC6A;FFAR2;GAPDH;SPTBN1;HAVCR2;TLR2
positive regulation of NF-kappaB import into nucleus (GO:0042346)	2021-07-15	9.49e-05	0.00206086	0	0	5.62249	52.0791	IL23A;SPHK1;CCL19;TNF;TLR4;TLR3;TLR2
base conversion or substitution editing (GO:0016553)	2021-07-15	9.49e-05	0.00205213	0	0	5.62249	52.0791	APOBEC3C;APOBEC3F;APOBEC3G;APOBEC3H;ADAR;APOBEC3A;APOBEC3B
neutrophil chemotaxis (GO:0030593)	14/54	9.5e-05	0.00204472	0	0	3.12361	28.9309	SYK;CCL3L1;CCL20;PIK3CD;CCL8;CCL7;CXCR2;CCL4;PDE4B;S100A12;CCL2;CCL19;S100A9;S100A8
positive regulation of interleukin-1 secretion (GO:0050716)	2021-10-30	9.65e-05	0.00207011	0	0	4.01606	37.1304	PANX1;GSDMD;NLRP12;AIM2;RIPK2;CASP1;NLRP3;NOD2;CCL19;TLR4
negative regulation of lymphocyte proliferation (GO:0050672)	2021-10-30	9.65e-05	0.00206145	0	0	4.01606	37.1304	CD86;LYN;IL10;CD274;CD300A;CD80;LILRB1;MNDA;PDCD1LG2;FCGR2B
regulation of G2/M transition of mitotic cell cycle (GO:0010389)	27/150	0.000101	0.0021521	0	0	2.16867	19.948	PSMD12;PSMD11;PSMD13;CUL1;PSMB10;CCND1;PSMB2;PSMB3;UBC;PSMB1;PSMF1;CDC7;TUBA4A;PSMB8;RBX1;PSMB9;PSMA5;PSMA6;NEDD1;PSMA3;CDK6;PSMA4;PSMC6;PSMA2;PSME4;PSME1;PSME2
cytidine to uridine editing (GO:0016554)	2021-06-11	0.000104	0.00219843	0	0	6.57174	60.2812	APOBEC3C;APOBEC3F;APOBEC3G;APOBEC3H;APOBEC3A;APOBEC3B
T cell activation (GO:0042110)	19/89	0.000106	0.00223031	0	0	2.57209	23.5456	IFNA4;IFNA6;IFNA14;IFNA1;TNFSF14;IFNA17;IFNA2;PIK3CD;RHOH;IFNA8;IFNW1;TREML2;CCL19;TNFRSF4;MICA;ADA;IFNA10;MICB;IFNA21
positive regulation of NIK/NF-kappaB signaling (GO:1901224)	1936-11-01	0.000107	0.00223857	0	0	3.68139	33.6716	TNFSF15;EIF2AK2;NOD1;NOD2;TLR6;TNF;TANK;RELA;SASH1;TLR3;LIMS1
positive regulation of T cell proliferation (GO:0042102)	15/62	0.000127	0.00265345	0	0	2.91489	26.1533	CD86;CD274;VCAM1;SYK;CD80;EBI3;IL18;PDCD1LG2;IL6;IL23A;TNFSF9;CCL19;IL12RB1;JAK3;CCR2
positive regulation of chemotaxis (GO:0050921)	13/49	0.00013	0.00270626	0	0	3.19646	28.6036	CXCL9;CXCL1;CXCL13;CXCL2;THBS1;VEGFA;CXCL10;CXCL11;IL6;STX4;CCL19;IL6R;CCR2
regulation of leukocyte chemotaxis (GO:0002688)	2021-10-31	0.000132	0.0027378	0	0	3.88651	34.7177	LYN;CXCL10;CXCL9;CXCL11;IL6;PTK2B;CXCL1;CXCL13;CXCL2;IL6R
enzyme linked receptor protein signaling pathway (GO:0007167)	23/121	0.000139	0.00286979	0	0	2.29015	20.3405	LYN;FLT1;CSF1;SYK;SRC;TNK2;IL31RA;SLA;NEDD9;FGR;HCK;TEC;FES;ABI1;ABL2;STAP1;PTK2B;LCP2;CSK;JAK2;JAK3;PAG1;MPZL1
positive regulation of cysteine-type endopeptidase activity (GO:2001056)	14/56	0.000145	0.00298651	0	0	3.01205	26.6199	DDX3X;RIPK2;PDCD5;NOD1;MEFV;TNF;AIM2;IFI16;CASP1;TNFSF10;NLRP3;PMAIP1;BAK1;NKX3-1
dendritic cell chemotaxis (GO:0002407)	2021-07-16	0.000157	0.00321013	0	0	5.27108	46.183	CCR1;TRPM2;CXCR1;CXCR2;CCL19;CCR5;CCR2
antimicrobial humoral immune response mediated by antimicrobial peptide (GO:0061844)	13/50	0.000162	0.0033143	0	0	3.13253	27.3333	HIST1H2BJ;HIST1H2BK;RNASE6;DEFA3;DEFB1;RNASE3;HIST2H2BE;S100A12;PGLYRP1;S100A9;GAPDH;KRT6A;HIST1H2BC
regulation of interleukin-17 production (GO:0032660)	2021-08-21	0.000168	0.00342396	0	0	4.58979	39.8811	IFNG;IL15;IL23A;IL18;IL12A;NOD2;TLR4;MYD88
regulation of B cell proliferation (GO:0030888)	1944-12-01	0.000176	0.00356705	0	0	3.28587	28.4036	CHRNB2;LYN;IL10;BST1;CD300A;IL7;CLCF1;CD38;MNDA;FCGR2B;TNFRSF4;TNFSF13B
positive regulation of interferon-gamma production (GO:0032729)	1944-12-01	0.000176	0.00355295	0	0	3.28587	28.4036	FAM49B;IFNL1;IL23A;EBI3;PDE4B;IL18;IL27;IL12A;IL12RB1;TLR4;TLR3;CCR2
regulation of toll-like receptor 2 signaling pathway (GO:0034135)	2021-05-08	0.000177	0.00355826	0	0	7.53012	65.0507	LYN;TLR1;TNFAIP3;CYBA;TLR6
regulation of dendritic cell antigen processing and presentation (GO:0002604)	2021-05-08	0.000177	0.0035443	0	0	7.53012	65.0507	NOD1;NOD2;CCL19;FCGR2B;THBS1
regulation of MyD88-independent toll-like receptor signaling pathway (GO:0034127)	2021-05-08	0.000177	0.00353046	0	0	7.53012	65.0507	IRF7;LY96;TICAM1;TLR4;TLR3
negative regulation of toll-like receptor signaling pathway (GO:0034122)	1932-10-01	0.000178	0.00353008	0	0	3.76506	32.5111	LYN;CD300A;TNFAIP3;LY96;IRAK3;TLR6;LILRA2;TICAM1;TLR4;TLR3
granulocyte chemotaxis (GO:0071621)	14/57	0.000178	0.00351794	0	0	2.95921	25.5513	SYK;CCL3L1;CCL20;PIK3CD;CCL8;CCL7;CXCR2;CCL4;PDE4B;S100A12;CCL2;CCL19;S100A9;S100A8
calcium-mediated signaling (GO:0019722)	16/71	0.000187	0.00369195	0	0	2.71509	23.3018	VCAM1;CCL20;LRRK2;SPHK1;ATP2A2;DEFB1;FPR2;AZU1;SLC8A1;TPCN2;PPP1R9B;LAT2;TRPM2;EDNRB;CCR5;MCTP2
regulation of mononuclear cell migration (GO:0071675)	2021-06-12	0.000193	0.0037889	0	0	6.0241	51.5216	LYN;CSF1;KARS;THBS1;TNF;CMKLR1
DNA deamination (GO:0045006)	2021-06-12	0.000193	0.00377438	0	0	6.0241	51.5216	APOBEC3C;CDADC1;APOBEC3F;APOBEC3G;APOBEC3H;APOBEC3A
post-translational protein modification (GO:0043687)	50/358	0.000193	0.00376299	0	0	1.68271	14.3902	SERPINA1;CSF1;CCNF;LAMC1;ANKRD9;NUB1;LGALS1;FBXO6;TIMP1;FBXO7;RAB8A;WSB1;APLP2;SHISA5;PDIA6;CKAP4;RBX1;PSMA5;PSMA6;PSMA3;VCAN;PSMA4;PSMA2;PSME4;PSME1;PSME2;PSMD12;PSMD11;PSMD13;DCUN1D3;CUL1;RNF7;HIF1A;PSMB10;SOCS3;PSMB2;PSMB3;STC2;UBD;PSMB1;SPP1;PSMF1;VHL;FEM1B;PSMB8;PSMB9;FBXL12;SPSB1;IL6;PSMC6
regulation of p38MAPK cascade (GO:1900744)	2021-09-27	0.000216	0.00419164	0	0	4.01606	33.896	PER1;DUSP10;NCF1;GADD45B;KARS;ZC3H12A;SASH1;GADD45G;VEGFA
proteolysis involved in cellular protein catabolic process (GO:0051603)	19/94	0.000226	0.00436312	0	0	2.43527	20.447	HM13;TNFAIP3;ISG15;PSMB10;PSMB8;PSMB9;PSMA5;PSMA6;PSMA3;PSMA4;PSMB2;PSMA2;PSMB3;UBD;UBC;PSMB1;CTSH;CHMP4B;PMAIP1
positive regulation of innate immune response (GO:0045089)	1939-11-01	0.000236	0.00454082	0	0	3.39821	28.3835	ZBP1;TRIM6;PLSCR1;RIOK3;DHX58;NLRC5;ADAM8;DDX60;TLR3;EREG;TLR2
positive regulation of T cell differentiation (GO:0045582)	1933-10-01	0.000236	0.00453215	0	0	3.65097	30.4879	DUSP10;SOCS1;VNN1;BCL6;IL7;IL23A;TNFSF9;ADAM8;IL12RB1;LILRB4
negative regulation of B cell activation (GO:0050869)	2021-07-17	0.000247	0.00472533	0	0	4.96102	41.202	LYN;IL10;CD300A;TNFAIP3;MNDA;FCGR2B;SAMSN1
peptidyl-tyrosine modification (GO:0018212)	13/52	0.000249	0.00473193	0	0	3.01205	25.0001	LYN;FLT1;SRC;DYRK1A;FGR;HCK;TEC;FES;ABI1;ABL2;PTK2B;JAK2;JAK3
positive regulation of cytosolic calcium ion concentration (GO:0007204)	24/134	0.000259	0.00492	0	0	2.15789	17.8183	CCR1;PTGER4;GPR17;PTGIR;GPR65;PTGER2;CACNA1A;FPR3;ADRA1D;FPR2;CXCL13;SLC8A1;P2RY8;GNA15;C1QTNF1;LPAR6;C3AR1;ABL2;DRD1;CCR5;CD55;PTGDR;CCR2;F2RL3
regulation of cell migration (GO:0030334)	45/317	0.000274	0.00517734	0	0	1.71031	14.029	MACF1;IFITM1;SEMA7A;FLT1;CSF1;SRC;PTEN;NEXN;PIK3CD;PTPRJ;THBS1;SYNE2;DUSP10;CCL7;ENPP2;CYP1B1;CTSH;HAS2;PTK2B;STX4;PLXNC1;DRD1;SRGAP2;SRGAP1;CCR1;SEMA4A;SEMA4D;DDX58;EGF;SPHK1;SEMA4C;RHOC;SOD2;MMP9;VEGFA;BST2;RAP2C;TMIGD3;FGR;KRT16;RUFY3;SPATA13;SNAI1;PLXNB2;FERMT3
negative regulation of transcription, DNA-templated (GO:0045892)	96/814	0.000277	0.00520795	0	0	1.42092	11.6416	RB1;CDKN1B;IFNA2;UBE2D1;PRDM1;ENO1;LIMD1;TNF;ETS2;ELK3;IRF2BPL;ZFP36;EDNRB;CCND1;SCMH1;SAP130;CD38;CIR1;JARID2;TNFRSF4;JUNB;NKX3-1;PIAS4;KLF10;ZHX2;TLE2;TGIF2;EED;ZNF281;FST;ARID5A;ARID5B;NRG1;PARP9;DKK1;EREG;ETV6;ETV7;PPM1A;IFI27;IFNG;DDIT3;IRF1;IRF2;IRF7;TRIB3;ATF5;SP100;HDAC3;CREM;TWIST2;ASCL2;RELA;PHF21A;DEDD2;RELB;FAM129B;SBNO2;IFNL1;IFI16;NFIL3;CUX1;UBC;HIVEP1;ZNF746;VHL;DMAP1;FNIP1;SKIL;HE…
nicotinamide nucleotide metabolic process (GO:0046496)	1946-12-01	0.000278	0.00521922	0	0	3.14301	25.7324	HK3;BST1;LDHA;G6PD;PFKL;TPI1;PKM;PGAM1;CD38;PGAM4;KMO;NADK
ERBB signaling pathway (GO:0038127)	17/81	0.000297	0.00555632	0	0	2.52863	20.5349	SRC;EGF;MVP;PXN;TGFA;NRG1;NRG2;AREG;EREG;EPS8;FES;UBC;ABL2;PTK2B;CSK;KRAS;PAG1
regulation of protein serine/threonine kinase activity (GO:0071900)	17/81	0.000297	0.00553604	0	0	2.52863	20.5349	CDKN2D;CCNK;CDKN1A;MAP2K1;CDKN2B;DDX3X;CDKN1B;RALB;SRC;PTEN;HERC5;IFNG;SERTAD1;TRIB3;CALM3;CDK12;EZH2
positive regulation of angiogenesis (GO:0045766)	20/104	0.000314	0.00583115	0	0	2.31696	18.6871	SMAD1;CD40;FLT1;JUP;ANXA3;SPHK1;SIRT6;HIF1A;DLL1;THBS1;VEGFA;CDH5;SP1;ZC3H12A;CYP1B1;HMOX1;CTSH;ITGA5;ANGPTL4;SASH1
regulation of nitric-oxide synthase biosynthetic process (GO:0051769)	2021-06-13	0.000333	0.00616314	0	0	5.5607	44.521	NAMPT;CCL2;NOD2;JAK2;TLR4;TLR2
positive regulation of alpha-beta T cell proliferation (GO:0046641)	2021-06-13	0.000333	0.00614089	0	0	5.5607	44.521	SYK;IL23A;EBI3;IL18;CD55;CCR2
regulation of cellular component movement (GO:0051270)	1947-12-01	0.000346	0.00634508	0	0	3.07613	24.5169	LYN;SP100;CDK6;ROCK2;EGF;FES;ABL2;NRG1;NRG2;ZSWIM4;EREG;VEGFA
regulation of cytokine secretion involved in immune response (GO:0002739)	2021-05-09	0.000371	0.00678916	0	0	6.69344	52.8702	IL10;TRIM6;KARS;LILRB1;TNF
positive regulation of p38MAPK cascade (GO:1900745)	2021-07-18	0.000376	0.00684674	0	0	4.68541	36.9528	GADD45B;NCF1;KARS;ZC3H12A;SASH1;GADD45G;VEGFA
release of cytochrome c from mitochondria (GO:0001836)	2021-07-18	0.000376	0.00682238	0	0	4.68541	36.9528	BCL2A1;FZD9;IFI6;SFN;BAK1;SOD2;BID
nucleosome assembly (GO:0006334)	14/61	0.00038	0.00688059	0	0	2.76516	21.7749	HIST1H2BJ;H3F3C;HIST1H2BK;H3F3A;SMARCA5;HIST2H2BF;HIST2H2BE;HIRA;ANP32E;HIST1H2BH;PADI4;HIST1H2BB;HIST1H2BD;HIST1H2BC
negative regulation of cytokine secretion (GO:0050710)	1941-11-01	0.000381	0.00686877	0	0	3.23244	25.4487	PTGER4;IL10;SRGN;NLRP12;IFNA2;ZC3H12A;LILRB1;TLR6;FCGR2B;TNF;GBP1
antigen processing and presentation of peptide antigen via MHC class I (GO:0002474)	2021-09-29	0.000397	0.00712551	0	0	3.73909	29.2871	SEC24A;ERAP2;SAR1B;ERAP1;TAP1;IFI30;SEC24D;B2M;TAPBP
nucleotide-binding oligomerization domain containing signaling pathway (GO:0070423)	2021-09-29	0.000397	0.00710051	0	0	3.73909	29.2871	CYLD;IRAK2;RIPK2;UBC;TNFAIP3;NOD1;TAB2;NOD2;RELA
regulation of interleukin-8 production (GO:0032677)	1935-10-01	0.000402	0.00717245	0	0	3.44234	26.916	IL10;DDX58;DDIT3;BPI;NOD2;TNF;TLR4;TLR3;TLR2;HSPA1A
regulation of intrinsic apoptotic signaling pathway (GO:2001242)	1948-12-01	0.000426	0.00758298	0	0	3.01205	23.3733	CYLD;DDX3X;BCL2L11;BCL2A1;SRC;PMAIP1;BID;MMP9;S100A9;S100A8;NKX3-1;MCL1
positive regulation of T cell activation (GO:0050870)	15/69	0.000445	0.00789049	0	0	2.61917	20.2114	CD86;FAM49B;CD274;VCAM1;CD80;PDCD1LG2;NOD2;IL6;IL23A;IL7;CCL2;CD47;CCL19;JAK3;CCR2
actin cytoskeleton reorganization (GO:0031532)	14/62	0.000454	0.00801875	0	0	2.72056	20.9405	PTPN1;GSN;AUTS2;GPR65;PLEK;RHOG;RHOH;NEDD9;PARVB;RAP2A;PIP5K1A;RICTOR;WHAMM;S1PR2
positive regulation of cellular catabolic process (GO:0031331)	20/107	0.000463	0.00815039	0	0	2.252	17.2895	SH3GLB1;PTPN1;PFKFB4;PFKFB3;DTX3L;LRRK2;BNIP3;FURIN;ZC3HAV1;TICAM1;MEFV;TNFRSF1B;TNF;HIF1A;IFNG;ZC3H12A;ADAM8;TRIM21;TRIM22;OPTN
activation of protein kinase activity (GO:0032147)	35/234	0.000478	0.00837573	0	0	1.80208	13.7799	LRRK2;TGFA;NOD1;NOD2;TANK;TNF;THBS1;IRAK2;UBC;PTK2B;RICTOR;MAP3K8;S1PR2;JAK2;DRD4;MAP4K4;MAP3K2;MAP2K3;MAP2K1;GADD45B;TNFSF15;RIPK2;IL18;EIF2AK2;NRG1;OXSR1;GADD45G;VEGFA;KARS;ADORA2B;TAB2;TLR6;TLR4;CRK;TLR3
monocyte chemotaxis (GO:0002548)	1942-11-01	0.000478	0.00835006	0	0	3.15548	24.1278	IL6;FLT1;CCL8;CCL3L1;CCL7;CCL20;CCL4;CCL2;S100A12;CCL19;IL6R
positive regulation of protein kinase activity (GO:0045860)	28/173	0.000479	0.00834234	0	0	1.95	14.9054	CDKN1A;DDX3X;RALB;CSF1;SRC;TNF;RASSF2;PTK2B;MAP3K8;BAK1;CCL19;MAP4K4;MAP2K3;MAP3K2;PTPN1;MAP2K1;AZU1;OXSR1;DKK1;EREG;VEGFA;IFNG;IL23A;RAPGEF2;CALM3;TAB2;LCP2;EZH2
negative regulation of extrinsic apoptotic signaling pathway (GO:2001237)	16/77	0.000498	0.00864588	0	0	2.50352	19.0385	SRC;EYA3;SIAH2;IFI6;TNFAIP3;CFLAR;TNF;TANK;THBS1;RELA;ICAM1;TNFSF10;HMOX1;FAS;MCL1;HSPA1A
stress-activated MAPK cascade (GO:0051403)	14/63	0.00054	0.00933955	0	0	2.67738	20.1449	MAP2K3;PTGER4;RIPK2;CUL1;NOD1;NOD2;NFKB1;ZFP36;ADORA2B;IRAK2;TNIP2;UBC;MAP3K8;TAB2
necroptotic process (GO:0070266)	2021-06-14	0.000542	0.00935175	0	0	5.16351	38.8266	CYLD;MLKL;LY96;TICAM1;TLR4;TLR3
interleukin-6-mediated signaling pathway (GO:0070102)	2021-06-14	0.000542	0.00932026	0	0	5.16351	38.8266	SOCS3;IL6;STAT1;STAT3;JAK2;IL6R
positive regulation of MAPK cascade (GO:0043410)	41/290	0.000544	0.00931142	0	0	1.70337	12.8042	CD40;SEMA7A;FLT1;CCL3L1;LRRK2;TREM2;FPR2;NOD2;TNF;ICAM1;PIK3R5;CCL8;CCL7;TRIM5;CCL4;S100A12;PTK2B;CCL2;CCL19;TNFRSF4;CCR1;MAP2K1;CCL20;EGF;SEMA4C;PLA2G2A;OSM;TNFRSF10C;EIF2AK2;LMTK2;TNFRSF1B;SCIMP;VEGFA;TNFRSF1A;IL6;KARS;RAPGEF2;FAS;ADAM8;LTBR;EZH2
protein ADP-ribosylation (GO:0006471)	2021-07-19	0.000552	0.00942775	0	0	4.43881	33.2966	PARP10;ARF4;TNKS;SIRT6;PARP14;PARP9;PARP15
regulation of platelet activation (GO:0010543)	2021-07-19	0.000552	0.00939633	0	0	4.43881	33.2966	LYN;THBD;TEC;C1QTNF1;SYK;PLEK;TLR4
innate immune response in mucosa (GO:0002227)	2021-07-19	0.000552	0.00936511	0	0	4.43881	33.2966	HIST1H2BJ;HIST1H2BK;DEFA3;DEFB1;RNASE3;HIST2H2BE;HIST1H2BC
negative regulation of Wnt signaling pathway (GO:0030178)	28/175	0.000578	0.00977109	0	0	1.92771	14.372	PSMD12;PSMD11;PSMD13;LIMD1;PSMB10;PSMB2;PSMB3;UBC;PSMB1;GRB10;PSMF1;TLE2;SIAH2;DKK1;PSMB8;RBX1;PSMB9;PSMA5;CYLD;PSMA6;PSMA3;PSMA4;PSMC6;PSMA2;DDIT3;PSME4;PSME1;PSME2
antigen processing and presentation of endogenous peptide antigen (GO:0002483)	2021-04-06	0.000619	0.0104203	0	0	8.03213	59.3401	ERAP2;ERAP1;TAP1;B2M
regulation of nuclease activity (GO:0032069)	2021-04-06	0.000619	0.0103861	0	0	8.03213	59.3401	OAS1;OAS2;OAS3;OASL
cellular defense response (GO:0006968)	13/57	0.000649	0.0108545	0	0	2.74783	20.1703	LGALS3BP;CXCL9;NCF1;LY96;RELA;FOSL1;ADORA2A;ADORA2B;CXCR2;PTK2B;MNDA;CD300C;CCR5
regulation of mitotic cell cycle phase transition (GO:1901990)	29/185	0.000656	0.0109324	0	0	1.88864	13.8437	PSMD12;PSMD11;PSMD13;CUL1;UBE2D1;PSMB10;PPP1R9B;PSMB2;PSMB3;CDC26;UBD;UBC;PSMB1;PSMF1;TUBA4A;PSMB8;PSMB9;PSMA5;PSMA6;NEDD1;PSMA3;CDK6;PSMA4;PSMC6;PSMA2;ID2;PSME4;PSME1;PSME2
positive regulation of endopeptidase activity (GO:0010950)	2021-08-25	0.000663	0.0110185	0	0	3.85542	28.2175	LYN;AIM2;ROCK2;STAT3;PSME1;PSME2;MEFV;PICALM
negative regulation of interleukin-6 production (GO:0032715)	2021-08-25	0.000663	0.0109828	0	0	3.85542	28.2175	IL10;NLRP12;ZC3H12A;TNFAIP3;IRAK3;BPI;TNF;TLR4
cytoplasmic pattern recognition receptor signaling pathway (GO:0002753)	2021-08-25	0.000663	0.0109472	0	0	3.85542	28.2175	CYLD;IRAK2;RIPK2;UBC;TNFAIP3;NOD1;TAB2;NOD2
activation of MAPK activity (GO:0000187)	21/118	0.000668	0.0109907	0	0	2.14417	15.6776	MAP2K3;MAP3K2;MAP2K1;RIPK2;LRRK2;TGFA;NRG1;NOD1;NOD2;TNF;THBS1;KARS;IRAK2;ADORA2B;UBC;TAB2;MAP3K9;S1PR2;CCL19;TLR4;DRD4
negative regulation of B cell proliferation (GO:0030889)	2021-05-10	0.000692	0.0113482	0	0	6.0241	43.8343	LYN;IL10;CD300A;MNDA;FCGR2B
defense response to Gram-negative bacterium (GO:0050829)	15/72	0.000717	0.0117285	0	0	2.51004	18.1735	GSDMD;FCN2;HIST1H2BJ;HIST1H2BK;RNASE6;DEFA3;DEFB1;RNASE3;AZU1;LYPD8;IL6;IL23A;IL6R;TLR4;OPTN
blood circulation (GO:0008015)	1951-12-01	0.00077	0.0125577	0	0	2.83487	20.3226	NFE2;CXCL10;HTR7;ADORA2A;STAT1;MYOF;C3AR1;TBC1D8;SERPING1;MTHFR;ADM;GCLM
epidermal growth factor receptor signaling pathway (GO:0007173)	13/58	0.000774	0.0125717	0	0	2.70046	19.3474	SRC;EGF;PXN;TGFA;AREG;EREG;EPS8;FES;ABL2;PTK2B;CSK;KRAS;PAG1
nucleosome organization (GO:0034728)	16/80	0.000775	0.0125618	0	0	2.40964	17.2581	NFE2;HIST1H2BJ;H3F3C;HIST1H2BK;H3F3A;RNF8;HMGA1;SMARCA5;HIST2H2BF;HIST2H2BE;ANP32E;HIST1H2BH;PADI4;HIST1H2BB;HIST1H2BD;HIST1H2BC
negative regulation of innate immune response (GO:0045824)	2021-07-20	0.000789	0.0127465	0	0	4.21687	30.1267	IFI16;DHX58;NLRC5;TNFAIP3;TRAFD1;SERPING1;IRAK3
regulation of regulatory T cell differentiation (GO:0045589)	2021-07-20	0.000789	0.0127063	0	0	4.21687	30.1267	DUSP10;SOCS1;BCL6;IFNG;IRF1;IL2RA;LILRB4
regulation of osteoclast differentiation (GO:0045670)	1938-10-01	0.000823	0.0132069	0	0	3.17058	22.5192	CCR1;MAFB;CSF1;IFNG;IL23A;LILRB3;TNF;LILRB4;TLR4;TLR3
regulation of phosphorylation (GO:0042325)	21/120	0.000838	0.0134014	0	0	2.10843	14.9378	BARD1;LYN;CDKN2D;CDKN1A;CDKN2B;CDKN1B;EGF;PGAM1;STAT2;IFNA2;NLRC5;THBS1;PML;EREG;SOCS1;CCDC88C;NUP62;STAP1;PLXNB2;RICTOR;FNIP1
regulation of macrophage chemotaxis (GO:0010758)	2021-06-15	0.000841	0.0134083	0	0	4.81928	34.126	CSF1;KARS;STAP1;PTK2B;THBS1;CMKLR1
positive regulation of alpha-beta T cell activation (GO:0046635)	2021-06-15	0.000841	0.0133666	0	0	4.81928	34.126	SYK;IL23A;EBI3;IL12A;CD55;CCR2
regulation of mast cell degranulation (GO:0043304)	2021-06-15	0.000841	0.0133251	0	0	4.81928	34.126	LYN;FGR;SYK;CD300A;FES;GAB2
positive regulation of cytokine production involved in immune response (GO:0002720)	2021-06-15	0.000841	0.0132838	0	0	4.81928	34.126	TRIM6;KARS;FFAR3;FFAR2;TANK;B2M
negative regulation of tumor necrosis factor superfamily cytokine production (GO:1903556)	1932-09-01	0.000885	0.0139361	0	0	3.38855	23.8219	IL10;CD274;ARG2;ZC3H12A;TNFAIP3;IRAK3;BPI;TLR4;HAVCR2
regulation of cytokine secretion (GO:0050707)	1932-09-01	0.000885	0.0138932	0	0	3.38855	23.8219	PTGER4;IL10;SRGN;FGR;NLRP12;CLEC6A;FCGR2B;TNF;GAPDH
canonical glycolysis (GO:0061621)	2021-08-26	0.000888	0.0139069	0	0	3.70714	26.0465	HK3;PFKL;TPI1;PKM;PGAM1;ENO1;GAPDH;PFKP
regulation of interleukin-10 production (GO:0032653)	2021-08-26	0.000888	0.0138644	0	0	3.70714	26.0465	CD274;IL23A;NOD2;PDCD1LG2;FCGR2B;DLL1;JAK3;TLR4
glycolytic process through glucose-6-phosphate (GO:0061620)	2021-08-26	0.000888	0.0138221	0	0	3.70714	26.0465	HK3;PFKL;TPI1;PKM;PGAM1;ENO1;GAPDH;PFKP
glucose catabolic process to pyruvate (GO:0061718)	2021-08-26	0.000888	0.0137801	0	0	3.70714	26.0465	HK3;PFKL;TPI1;PKM;PGAM1;ENO1;GAPDH;PFKP
nucleotide-binding domain, leucine rich repeat containing receptor signaling pathway (GO:0035872)	2021-08-26	0.000888	0.0137383	0	0	3.70714	26.0465	CYLD;IRAK2;RIPK2;UBC;TNFAIP3;NOD1;TAB2;NOD2
positive regulation of interleukin-12 production (GO:0032735)	2021-08-26	0.000888	0.0136968	0	0	3.70714	26.0465	IFNG;RIPK2;IL23A;IRF5;CCL19;TLR4;TLR3;TLR2
positive regulation of interleukin-8 production (GO:0032757)	1945-11-01	0.000899	0.0138243	0	0	2.94511	20.6564	FCN1;TLR1;DDX58;DDIT3;FFAR2;NOD2;TNF;TLR4;TLR3;TLR2;HSPA1A
negative regulation of gene expression (GO:0010629)	74/619	0.000916	0.0140298	0	0	1.44033	10.0766	RB1;CDKN1B;DDX3X;IFNA2;ENO1;LIMD1;TNF;ELK3;TRIM6;ZFP36;ZC3H12A;SCMH1;CD38;CIR1;JARID2;TNFRSF4;HAVCR2;NKX3-1;PIAS4;KLF10;TLE2;MAP2K1;ZHX2;EED;ZNF281;ARID5A;ARID5B;NRG1;PARP9;EREG;IFNG;DDIT3;IRF1;SMCR8;TRIB3;ATF5;GAPDH;HDAC3;TWIST2;HIF1A;RELA;DEDD2;FAM129B;SBNO2;IFNL1;IFI16;STC2;ZNF746;DMAP1;VHL;HEXIM1;CCR1;VDR;H3F3A;SAMD4A;HMGA1;EIF2AK2;PARP14;NFKB1;PML;VEGFA;PARP10;PER1;AGO3;YEATS2;BCL6;ID2;BCL3;…
positive regulation of protein complex assembly (GO:0031334)	17/89	0.000932	0.0142321	0	0	2.30134	16.0604	SH3GLB1;WARS;SRC;PLEK;CXCL13;TNF;RBX1;VEGFA;FOSL1;AIM2;IFNG;CDC42EP2;PMAIP1;TLR6;FNIP1;BID;TLR4
response to nicotine (GO:0035094)	2021-07-21	0.00109977	0.0167527	0	0	4.01606	27.36	CHRNA1;CHRNB2;CHRNB1;HMOX1;TNF;RELA;NFKB1
positive regulation of phosphorylation (GO:0042327)	31/209	0.00112088	0.0170234	0	0	1.78705	12.1406	CD40;PFKFB4;PFKFB3;FLT1;RALB;HDAC3;ROCK2;LRRK2;IFNA2;FAM129A;FPR2;HIF1A;TNF;THBS1;CCND1;FLOT1;FNIP1;DRD4;NKX3-1;LYN;SEMA4D;EGF;LMTK2;MMP9;EREG;VEGFA;RAP2A;IFNG;FAS;KRAS;FAM20A
regulation of gene expression (GO:0010468)	114/1038	0.0011579	0.0175334	0	0	1.32321	8.94643	RB1;CSF1;PDCD5;TNF;GPBP1;ZC3H12A;SAP130;TRIM22;ZNF200;HES6;MAP2K1;SP110;ZNF281;USP3;TICAM1;DKK1;DDIT3;ATF5;ZNF395;SP140;CREM;BAZ2A;HIF1A;PHF21A;SBNO2;STC2;HIVEP1;STAP1;NLRP3;HIVEP3;HIVEP2;DRD1;ZNF267;CCR1;SMAD1;SMAD3;DENND4A;VDR;HMGA1;TDRD7;AZU1;PARP14;NFKB1;NFKB2;PARP10;IL6;MAFB;CDK6;SP1;ID2;FUBP1;ZNF655;ZNF534;SP140L;MYD88;EZH2;PICALM;DDX3X;IFNA2;PIK3CD;LIMD1;TRIM6;C1QTNF1;PRX;CTSH;NKX3-1;HAVCR…
interleukin-27-mediated signaling pathway (GO:0070106)	2021-05-11	0.00118143	0.0178368	0	0	5.47645	36.9169	STAT1;STAT3;EBI3;IL27;JAK2
macrophage differentiation (GO:0030225)	2021-05-11	0.00118143	0.0177842	0	0	5.47645	36.9169	CSF3;CSF1;IL31RA;MMP9;VEGFA
interleukin-35-mediated signaling pathway (GO:0070757)	2021-05-11	0.00118143	0.0177319	0	0	5.47645	36.9169	STAT1;STAT3;EBI3;IL12A;JAK2
positive regulation of T-helper cell differentiation (GO:0045624)	2021-05-11	0.00118143	0.0176799	0	0	5.47645	36.9169	CD86;CD80;IL18;NLRP3;CCL19
positive regulation of autophagy (GO:0010508)	14/68	0.001204	0.0179649	0	0	2.48051	16.6743	SH3GLB1;BNIP3L;PLK3;LRRK2;BNIP3;TICAM1;MEFV;TBK1;IFNG;ZC3H12A;FBXO7;TRIM21;TRIM22;OPTN
cellular response to dsRNA (GO:0071359)	2021-06-16	0.00125132	0.0186166	0	0	4.51807	30.1968	IFIH1;RALB;DDX58;RIOK3;FLOT1;IFIT1
T cell migration (GO:0072678)	2021-06-16	0.00125132	0.0185625	0	0	4.51807	30.1968	CXCL10;CXCL9;CXCL11;CCL20;PIK3CD;MYO1G
positive regulation of response to endoplasmic reticulum stress (GO:1905898)	2021-06-16	0.00125132	0.0185087	0	0	4.51807	30.1968	PPP1R15A;BCL2L11;DDIT3;PMAIP1;BAK1;FCGR2B
programmed necrotic cell death (GO:0097300)	2021-06-16	0.00125132	0.0184552	0	0	4.51807	30.1968	CYLD;MLKL;LY96;TICAM1;TLR4;TLR3
negative regulation of NF-kappaB import into nucleus (GO:0042347)	2021-06-16	0.00125132	0.018402	0	0	4.51807	30.1968	IL10;NFKBIA;PPM1A;CYLD;ZC3H12A;NLRP3
lipopolysaccharide-mediated signaling pathway (GO:0031663)	2021-06-16	0.00125132	0.0183491	0	0	4.51807	30.1968	LYN;HCK;IL18;CCL2;TNF;TLR4
cell chemotaxis (GO:0060326)	13/61	0.00127484	0.0186405	0	0	2.56765	17.1132	DOCK4;ABCC1;EGR3;CCL20;RHOG;FPR3;FPR2;AZU1;CXCL14;VEGFA;NR4A1;C3AR1;PIP5K1A
regulation of actin cytoskeleton organization (GO:0032956)	15/76	0.00128828	0.0187832	0	0	2.37793	15.8238	ROCK2;RHOBTB3;NEB;RHOC;CORO1A;EPS8;BST2;TRPM2;BST1;SH3BP1;ABL2;PTK2B;RHOU;RICTOR;CRK
cellular response to interleukin-12 (GO:0071349)	1947-11-01	0.0013235	0.0192417	0	0	2.81979	18.6881	IL10;SERPINB2;IFNG;TALDO1;PSME2;IL12A;SNRPA1;IL12RB1;JAK2;SOD2;LMNB1
interleukin-12-mediated signaling pathway (GO:0035722)	1947-11-01	0.0013235	0.019187	0	0	2.81979	18.6881	IL10;SERPINB2;IFNG;TALDO1;PSME2;IL12A;SNRPA1;IL12RB1;JAK2;SOD2;LMNB1
cellular response to interleukin-18 (GO:0071351)	2021-04-07	0.00134862	0.0194957	0	0	6.88468	45.4986	IL18RAP;IL18;IL18R1;IL18BP
regulation of T-helper 1 cell differentiation (GO:0045625)	2021-04-07	0.00134862	0.0194406	0	0	6.88468	45.4986	CD80;IL27;CCL19;JAK3
regulation of response to biotic stimulus (GO:0002831)	2021-04-07	0.00134862	0.0193859	0	0	6.88468	45.4986	HERC5;TRIM5;TRAF3;CD55
positive regulation of macrophage migration (GO:1905523)	2021-04-07	0.00134862	0.0193314	0	0	6.88468	45.4986	CSF1;KARS;THBS1;CMKLR1
regulation of calcidiol 1-monooxygenase activity (GO:0060558)	2021-04-07	0.00134862	0.0192773	0	0	6.88468	45.4986	IFNG;VDR;TNF;NFKB1
regulation of protein deubiquitination (GO:0090085)	2021-04-07	0.00134862	0.0192234	0	0	6.88468	45.4986	TNIP1;ZC3H12A;TRIM21;TANK
positive regulation of macrophage chemotaxis (GO:0010759)	2021-04-07	0.00134862	0.0191699	0	0	6.88468	45.4986	CSF1;KARS;THBS1;CMKLR1
T-helper 1 type immune response (GO:0042088)	2021-04-07	0.00134862	0.0191166	0	0	6.88468	45.4986	EBI3;IL18;TLR4;IL18BP
negative regulation of cyclin-dependent protein serine/threonine kinase activity involved in G1/S transition of mitotic cell cycle (GO:0031658)	2021-04-07	0.00134862	0.0190637	0	0	6.88468	45.4986	CDKN2D;CDKN2B;CDK6;PTEN
negative regulation of MyD88-independent toll-like receptor signaling pathway (GO:0034128)	2021-04-07	0.00134862	0.019011	0	0	6.88468	45.4986	LY96;TICAM1;TLR4;TLR3
protein autophosphorylation (GO:0046777)	27/176	0.00137235	0.0192923	0	0	1.8483	12.1826	SMG1;CAMK2D;FLT1;SRC;LRRK2;SLA;PIM1;ABL2;PTK2B;PIM3;CSK;MAP3K9;JAK2;JAK3;LYN;SYK;TNK2;DYRK1A;LMTK2;EIF2AK2;FGR;HCK;TEC;FES;PEAK1;SIK1;CDK12
positive regulation of cell-matrix adhesion (GO:0001954)	1934-09-01	0.00142256	0.0199432	0	0	3.18923	20.9063	CDK6;CSF1;JUP;PTK2B;PTPRJ;UTRN;S100A10;VEGFA;LIMS1
regulation of vascular endothelial growth factor receptor signaling pathway (GO:0030947)	2021-07-22	0.00149845	0.0209495	0	0	3.83352	24.9306	PTPN1;FLT1;GRB10;ITGA5;HIF1A;FAM129B;VEGFA
regulation of membrane protein ectodomain proteolysis (GO:0051043)	2021-07-22	0.00149845	0.0208923	0	0	3.83352	24.9306	IL10;IFNG;FURIN;ADAM8;TIMP1;TNFRSF1B;TNF
regulation of bone resorption (GO:0045124)	2021-07-22	0.00149845	0.0208354	0	0	3.83352	24.9306	IL6;SYK;SRC;SPP1;PLEKHM1;TNFAIP3;ADAM8
positive regulation of cell migration (GO:0030335)	32/222	0.00152226	0.021109	0	0	1.73668	11.2668	SEMA7A;FLT1;CSF1;SRC;PIK3CD;HIF1A;THBS1;SYNE2;CCL7;ENPP2;CTSH;HAS2;PTK2B;STX4;DRD1;CCR2;CCR1;SEMA4A;SEMA4D;EGF;SPHK1;SEMA4C;SOD2;MMP9;VEGFA;FGR;IFNG;RUFY3;SNAI1;RAPGEF2;NSMF;FERMT3
protein phosphorylation (GO:0006468)	58/471	0.00158809	0.0219621	0	0	1.48364	9.5624	SMG1;FLT1;TP53RK;LRRK2;MAST1;PIK3CD;TBK1;PIM1;MAP3K8;PIM3;MAP3K9;JAK2;JAK3;MAP2K1;SYK;DYRK1A;LMTK2;IRAK3;OXSR1;FGR;HCK;PEAK1;SIK3;SIK1;TOP1;FAM20A;TLR4;TLR3;CAMK1G;TLR2;CAMK2D;USP15;TNKS;ROCK2;SRC;AURKC;NUAK2;IRAK2;ABL2;CCL2;STK38L;PTK2B;RICTOR;CSK;MAPK6;MAP4K4;CDK17;LYN;MAP3K2;LIMK1;EIF2AK2;CDC7;CDK6;TEC;STK17A;FES;ABI1;CDK12
regulation of angiogenesis (GO:0045765)	27/178	0.00162536	0.0224168	0	0	1.82753	11.7365	CD40;SP100;FLT1;ROCK2;TNFAIP3;CXCL13;HIF1A;THBS1;FAM129B;CDH5;ZC3H12A;CYP1B1;HMOX1;CTSH;SASH1;CCR2;WARS;JUP;ANXA3;STAT1;SPHK1;FOXJ2;PML;VEGFA;IL6;SP1;ANGPTL4
cellular divalent inorganic cation homeostasis (GO:0072503)	18/102	0.00173001	0.0237959	0	0	2.12615	13.5215	CCR1;CD40;SLC24A3;MT1M;ATP2A2;MT1X;SLC30A1;TPCN2;TMEM165;MT2A;CCL8;CCL7;SLC39A8;CCL19;ATP13A3;DRD4;MT1E;CCR2
negative regulation of intrinsic apoptotic signaling pathway (GO:2001243)	13/63	0.00174028	0.0238727	0	0	2.48614	15.7962	CDKN2D;DDX3X;BCL2A1;SRC;LRRK2;ENO1;SOD2;MMP9;CREB3;VNN1;SNAI1;MCL1;HSPA1A
positive regulation of macrophage activation (GO:0043032)	2021-06-17	0.001799	0.0246121	0	0	4.2523	26.8768	KARS;TNIP2;STAP1;TLR6;THBS1;TLR4
macrophage activation (GO:0042116)	2021-06-17	0.001799	0.0245463	0	0	4.2523	26.8768	TLR1;SBNO2;SYK;FPR2;AZU1;TLR4
regulation of transposition (GO:0010528)	2021-06-17	0.001799	0.0244808	0	0	4.2523	26.8768	APOBEC3C;APOBEC3F;APOBEC3G;APOBEC3H;APOBEC3A;APOBEC3B
regulation of myoblast fusion (GO:1901739)	2021-05-12	0.00188742	0.0256157	0	0	5.02008	31.4887	CD53;MYOG;EHD1;FLOT1;CFLAR
ribose phosphate metabolic process (GO:0019693)	2021-05-12	0.00188742	0.0255478	0	0	5.02008	31.4887	RPIA;G6PD;TALDO1;PGD;RBKS
positive regulation of T-helper 1 type immune response (GO:0002827)	2021-05-12	0.00188742	0.0254802	0	0	5.02008	31.4887	IL23A;CD80;CCL19;IL12RB1;CCR2
response to prostaglandin E (GO:0034695)	2021-05-12	0.00188742	0.025413	0	0	5.02008	31.4887	PTGER4;PTGER2;GNB1;CCL19;PTGDR
regulation of establishment of endothelial barrier (GO:1903140)	2021-05-12	0.00188742	0.0253461	0	0	5.02008	31.4887	CDH5;ROCK2;S1PR2;TNF;TNFRSF1A
positive regulation of peptidase activity (GO:0010952)	2021-05-12	0.00188742	0.0252796	0	0	5.02008	31.4887	KARS;PSME1;PSME2;CTSH;TANK
negative regulation of interleukin-1 secretion (GO:0050711)	2021-05-12	0.00188742	0.0252134	0	0	5.02008	31.4887	NLRP12;ZC3H12A;CARD17;NLRP3;CARD16
positive regulation of vascular endothelial growth factor receptor signaling pathway (GO:0030949)	2021-05-12	0.00188742	0.0251476	0	0	5.02008	31.4887	FLT1;GRB10;ITGA5;HIF1A;VEGFA
positive regulation of T cell cytokine production (GO:0002726)	2021-05-12	0.00188742	0.0250821	0	0	5.02008	31.4887	IL6;RSAD2;NLRP3;TANK;B2M
pentose-phosphate shunt (GO:0006098)	2021-05-12	0.00188742	0.0250169	0	0	5.02008	31.4887	RPIA;G6PD;TALDO1;PGD;RBKS
cellular response to peptide (GO:1901653)	1942-10-01	0.0018887	0.024969	0	0	2.86862	17.9916	SRC;RIPK2;CASP4;CACNA1A;NOD1;FPR2;NOD2;TLR6;FCGR2B;TLR4
positive regulation of cell motility (GO:2000147)	27/180	0.00191751	0.0252844	0	0	1.80723	11.3073	SEMA7A;FLT1;CSF1;PIK3CD;THBS1;SYNE2;CCL7;CTSH;HAS2;PTK2B;STX4;DRD1;CCL19;CCR1;SEMA4A;SEMA4D;EGF;SPHK1;SEMA4C;SOD2;MMP9;VEGFA;FGR;RUFY3;SNAI1;PGAM4;FERMT3
glycolytic process (GO:0006096)	2021-07-23	0.00200127	0.0263208	0	0	3.66684	22.7857	HK3;LDHA;PFKL;TPI1;PKM;PGAM1;PGAM4
protein complex assembly (GO:0006461)	28/190	0.00208814	0.0273927	0	0	1.77552	10.9576	NAPA;CAMK2D;SERPINA1;NCF1;SAR1B;LRRK2;TGFA;TNFAIP3;NOD1;NOD2;TNF;AREG;TANK;ZC3H12A;NLRP3;TLE4;SH3GLB1;GSDMD;TLE2;TCF7L1;SEC24A;TNFRSF1A;PFKL;DDIT3;COL7A1;SEC24D;CRK;FERMT3
cellular response to DNA damage stimulus (GO:0006974)	43/330	0.00211415	0.0276629	0	0	1.56992	9.66927	PPP1R15A;CCNK;CDKN1A;SMG1;UBA7;BCL2A1;UBA6;DOT1L;RNF8;XIAP;TANK;HELB;BCL2L11;CCND1;ZC3H12A;FBXO6;SFN;BAK1;BID;MICA;MCL1;BARD1;LYN;PLK3;LIG1;UBE2B;DTX3L;TREX1;USP3;GNL1;BATF;RNF169;POLG2;BCL6;PAPD7;DDIT3;PSME4;RPA4;BCL3;IRF7;NABP1;TRIP12;MNDA
negative regulation of tumor necrosis factor production (GO:0032720)	1936-09-01	0.00219592	0.0286593	0	0	3.01205	18.4372	IL10;ARG2;ZC3H12A;TNFAIP3;LILRB1;IRAK3;BPI;TLR4;HAVCR2
actin filament organization (GO:0007015)	20/121	0.00224468	0.0292209	0	0	1.99144	12.1462	MYBPC3;GSN;TPM4;TMOD2;RHOBTB3;RHOG;RHOH;NEDD9;RHOC;SHROOM4;PPP1R9B;EPS8;BIN3;SCIN;SH3BP1;RUFY3;ABI1;CDC42EP2;RHOU;WHAMM
positive regulation of epidermal growth factor receptor signaling pathway (GO:0045742)	2021-08-30	0.00246941	0.0320646	0	0	3.21285	19.2892	NCF1;EGF;SHKBP1;UBC;NUP62;TGFA;MMP9;EREG
cellular metal ion homeostasis (GO:0006875)	17/97	0.00247227	0.0320202	0	0	2.11154	12.6748	CCR1;CD40;SLC24A3;ATP2A2;SLC30A1;SLC8A1;TPCN2;ATOX1;TMEM165;CCL8;CCL7;KCNMA1;CCL19;ATP13A3;DRD4;KCNJ2;CCR2
positive regulation of stress-activated MAPK cascade (GO:0032874)	15/81	0.00249793	0.0322707	0	0	2.23115	13.3697	NCF1;GADD45B;SEMA4C;EIF2AK2;NOD2;VEGFA;GADD45G;RASSF2;KARS;ZC3H12A;PTK2B;CCL19;LTBR;FCGR2B;SASH1
negative regulation of defense response (GO:0031348)	15/81	0.00249793	0.0321892	0	0	2.23115	13.3697	IL10;PTGER4;TNFAIP6;TNFAIP3;TRAFD1;IRAK3;NOD1;NOD2;MEFV;TNFRSF1A;CDH5;NLRP12;IFI16;DHX58;NLRP3
regulation of cAMP-mediated signaling (GO:0043949)	2021-06-18	0.00251067	0.0322719	0	0	4.01606	24.045	CXCL10;CXCL9;CXCL11;UBE2B;RAPGEF2;TCP11
glyceraldehyde-3-phosphate metabolic process (GO:0019682)	2021-06-18	0.00251067	0.0321908	0	0	4.01606	24.045	RPIA;G6PD;TPI1;TALDO1;PGD;RBKS
negative regulation of osteoclast differentiation (GO:0045671)	2021-06-18	0.00251067	0.0321101	0	0	4.01606	24.045	MAFB;LILRB1;LILRB3;LILRB4;TLR4;TLR3
interleukin-18-mediated signaling pathway (GO:0035655)	2021-04-08	0.00252013	0.0321505	0	0	6.0241	36.0449	IL18RAP;IL18;IL18R1;IL18BP
positive regulation of cAMP-mediated signaling (GO:0043950)	2021-04-08	0.00252013	0.0320703	0	0	6.0241	36.0449	CXCL10;CXCL11;CXCL9;RAPGEF2
positive regulation of IRE1-mediated unfolded protein response (GO:1903896)	2021-04-08	0.00252013	0.0319906	0	0	6.0241	36.0449	PTPN1;BCL2L11;BAK1;HSPA1A
regulation of aspartic-type endopeptidase activity involved in amyloid precursor protein catabolic process (GO:1902959)	2021-04-08	0.00252013	0.0319112	0	0	6.0241	36.0449	LYN;ROCK2;BIN1;PICALM
positive regulation of regulatory T cell differentiation (GO:0045591)	2021-04-08	0.00252013	0.0318322	0	0	6.0241	36.0449	DUSP10;SOCS1;BCL6;LILRB4
bone resorption (GO:0045453)	2021-04-08	0.00252013	0.0317536	0	0	6.0241	36.0449	SRC;IL7;RAB3D;PTK2B
negative regulation of single stranded viral RNA replication via double stranded DNA intermediate (GO:0045869)	2021-04-08	0.00252013	0.0316754	0	0	6.0241	36.0449	APOBEC3C;APOBEC3F;APOBEC3G;APOBEC3H
regulation of T-helper 2 cell cytokine production (GO:2000551)	2021-04-08	0.00252013	0.0315976	0	0	6.0241	36.0449	IL6;RSAD2;IFNA2;NLRP3
cellular response to prostaglandin E stimulus (GO:0071380)	2021-04-08	0.00252013	0.0315201	0	0	6.0241	36.0449	PTGER4;PTGER2;GNB1;PTGDR
nuclear-transcribed mRNA catabolic process, deadenylation-independent decay (GO:0031086)	2021-04-08	0.00252013	0.0314431	0	0	6.0241	36.0449	ZFP36;DCP1A;PNRC1;PNRC2
positive regulation of cell death (GO:0010942)	1958-12-01	0.0025205	0.031371	0	0	2.49273	14.9147	CDKN1B;RIPK2;LRRK2;BNIP3;ZC3H12A;DDIT4;ZNF746;FCGR2B;TNF;DKK1;NKX3-1;PICALM
protein localization to plasma membrane (GO:0072659)	21/131	0.00259682	0.0322422	0	0	1.93139	11.4985	MACF1;JUP;ROCK2;ZDHHC23;TNF;ANK1;TNFRSF1A;GOLGA4;RAP2A;RILPL2;RAB37;EPB41L3;KIF13A;FLOT1;PIP5K1A;RAPGEF2;OPTN;SPTBN1;RAB8A;S100A10;RAB8B
chromatin assembly (GO:0031497)	13/66	0.0026945	0.0333739	0	0	2.37313	14.0407	HIST1H2BJ;H3F3C;HIST1H2BK;H3F3A;SMARCA5;HIST2H2BF;HIST2H2BE;ANP32E;HIST1H2BH;PADI4;HIST1H2BB;HIST1H2BD;HIST1H2BC
response to tumor necrosis factor (GO:0034612)	17/98	0.00276494	0.0341634	0	0	2.08999	12.3116	CCL3L1;GCH1;CCL20;TANK;RELA;ZFP36;NUB1;CCL8;CCL7;UBD;ZC3H12A;CCL4;HAS2;CCL2;CCL19;JAK2;NKX3-1
regulation of granulocyte chemotaxis (GO:0071622)	2021-05-13	0.00285873	0.035237	0	0	4.63392	27.1426	BST1;CSF1;KARS;THBS1;CMKLR1
leukocyte differentiation (GO:0002521)	2021-05-13	0.00285873	0.035152	0	0	4.63392	27.1426	LYN;TRPM2;LILRB1;TREM2;RELB
toll-like receptor 9 signaling pathway (GO:0034162)	2021-05-13	0.00285873	0.0350675	0	0	4.63392	27.1426	UNC93B1;TNIP2;IRAK2;PIK3AP1;MYD88
positive regulation of interleukin-17 production (GO:0032740)	2021-05-13	0.00285873	0.0349834	0	0	4.63392	27.1426	IL15;IL23A;IL18;NOD2;MYD88
cellular response to exogenous dsRNA (GO:0071360)	2021-05-13	0.00285873	0.0348998	0	0	4.63392	27.1426	IFIH1;RALB;DDX58;FLOT1;IFIT1
positive regulation of skeletal muscle tissue development (GO:0048643)	2021-05-13	0.00285873	0.0348165	0	0	4.63392	27.1426	MYOG;GPC1;FLOT1;DLL1;FAM129B
integrin-mediated signaling pathway (GO:0007229)	1959-12-01	0.00292966	0.0355954	0	0	2.45048	14.2933	FGR;HCK;SEMA7A;TEC;SYK;SRC;ITGA2;PLEK;NEDD9;PTK2B;CD47;FERMT3
positive regulation of reactive oxygen species biosynthetic process (GO:1903428)	2021-08-31	0.00308974	0.0374511	0	0	3.10921	17.9702	SMAD3;IFNG;CYBA;TLR6;PTGS2;TNF;TLR4;KLF2
modification-dependent protein catabolic process (GO:0019941)	22/142	0.00321514	0.0388788	0	0	1.86662	10.7142	UBE2H;PSMD11;UBA7;UBE2B;DTX3L;KLHL15;PSMD13;UBA6;RNF8;UBE2D1;ISG15;RNF144B;NUB1;PSMC6;UBD;TOLLIP;UBC;RLIM;TRIM25;TRIP12;PSMF1;FBXO7
sprouting angiogenesis (GO:0002040)	1945-10-01	0.00326062	0.0393356	0	0	2.67738	15.3302	CDH5;NR4A1;FLT1;EGR3;SRF;PTK2B;THBS1;DLL1;JMJD6;VEGFA
cellular response to starvation (GO:0009267)	18/108	0.00331202	0.0398614	0	0	2.00803	11.4663	SH3GLB1;PLEKHF2;KLF10;GABARAPL1;CDKN1A;RALB;LRRK2;CLEC16A;EIF2AK2;RRAGA;NUAK2;MAP1LC3A;RRAGC;IFI16;ZC3H12A;PMAIP1;FAS;FNIP1
intrinsic apoptotic signaling pathway in response to endoplasmic reticulum stress (GO:0070059)	2021-07-25	0.00338843	0.040685	0	0	3.37349	19.1864	PPP1R15A;DDIT3;CASP4;TRIB3;CHAC1;BAK1;TANK
transition metal ion homeostasis (GO:0055076)	2021-07-25	0.00338843	0.0405895	0	0	3.37349	19.1864	SLC25A37;SLC25A28;XIAP;HMOX1;B2M;ATOX1;PICALM
positive regulation of immune effector process (GO:0002699)	2021-07-25	0.00338843	0.0404945	0	0	3.37349	19.1864	IFNG;IL23A;DHX58;LILRB1;DDX60;IL12RB1;CCR2
ATP generation from ADP (GO:0006757)	2021-07-25	0.00338843	0.0403999	0	0	3.37349	19.1864	HK3;LDHA;PFKL;TPI1;PKM;PGAM1;PGAM4
negative regulation of lymphocyte activation (GO:0051250)	2021-06-19	0.00341449	0.0406157	0	0	3.80469	21.6096	TNFAIP3;FCGR2B;SAMSN1;JAK3;MICA;PAG1
positive regulation of mononuclear cell migration (GO:0071677)	2021-06-19	0.00341449	0.0405212	0	0	3.80469	21.6096	CCR1;CREB3;CXCL10;FPR2;TNF;CCR2
positive regulation of toll-like receptor signaling pathway (GO:0034123)	2021-06-19	0.00341449	0.0404272	0	0	3.80469	21.6096	TLR1;RSAD2;FLOT1;CYBA;TLR3;TLR2
cellular polysaccharide biosynthetic process (GO:0033692)	2021-06-19	0.00341449	0.0403336	0	0	3.80469	21.6096	CSGALNACT1;EXT1;B3GNT8;CSGALNACT2;HAS2;B3GNT2
positive regulation of axon extension (GO:0045773)	2021-06-19	0.00341449	0.0402405	0	0	3.80469	21.6096	MACF1;SEMA7A;GOLGA4;RUFY3;LIMK1;VEGFA
negative regulation of transposition (GO:0010529)	2021-06-19	0.00341449	0.0401478	0	0	3.80469	21.6096	APOBEC3C;APOBEC3F;APOBEC3G;APOBEC3H;APOBEC3A;APOBEC3B
glycosaminoglycan biosynthetic process (GO:0006024)	17/100	0.00343702	0.0403198	0	0	2.04819	11.6197	CSGALNACT1;HS3ST3A1;B4GALT1;CSGALNACT2;SDC3;EXT1;VCAN;CHST11;CHSY1;GPC1;DSE;CHST15;ST3GAL4;B3GNT2;HAS2;CHST2;B4GALT5
positive regulation of macromolecule biosynthetic process (GO:0010557)	22/143	0.00350924	0.0410726	0	0	1.85357	10.477	DDX3X;EGF;FAM129A;NLRC5;SAMD4A;AZU1;NOD2;HIF1A;AREG;THBS1;NFKB1;EREG;IL6;NLRP12;IFNL1;NAMPT;BCL3;CCL2;CCL19;JAK2;TLR4;TLR2
cellular zinc ion homeostasis (GO:0006882)	1932-08-01	0.0038247	0.0446624	0	0	3.01205	16.7659	MT2A;MT1M;MT1X;SLC39A8;SLC30A1;S100A9;S100A8;MT1E
regulation of cell motility (GO:2000145)	18/110	0.00405217	0.0472106	0	0	1.97152	10.8601	MACF1;DDX58;ROCK2;EGF;NEXN;NRG1;NRG2;RHOC;EREG;CDK6;FES;SPATA13;ENPP2;ABL2;PLXNB2;PLXNC1;CCL19;CRK
positive regulation of JNK cascade (GO:0046330)	14/77	0.00407406	0.0473574	0	0	2.19058	12.055	NCF1;GADD45B;NOD2;TNF;DKK1;TANK;GADD45G;RASSF2;PTK2B;TLR6;CCL19;LTBR;FCGR2B;SASH1
regulation of secretion (GO:0051046)	2021-05-14	0.00414556	0.048079	0	0	4.30293	23.6046	SCIN;EGF;OAS2;NRG1;ACSL3
pyrimidine-containing compound catabolic process (GO:0072529)	2021-05-14	0.00414556	0.04797	0	0	4.30293	23.6046	TET3;TET2;UPP1;UPB1;TYMP
positive regulation of osteoclast differentiation (GO:0045672)	2021-05-14	0.00414556	0.0478615	0	0	4.30293	23.6046	CCR1;CSF1;IFNG;IL23A;TNF
negative regulation of interleukin-1 beta production (GO:0032691)	2021-05-14	0.00414556	0.0477534	0	0	4.30293	23.6046	ZC3H12A;CARD17;NLRP3;CARD16;MEFV
negative regulation of phagocytosis (GO:0050765)	2021-04-09	0.00423929	0.0487231	0	0	5.35475	29.2549	CD300A;PRTN3;FCGR2B;TLR2
regulation of interleukin-6 biosynthetic process (GO:0045408)	2021-04-09	0.00423929	0.0486137	0	0	5.35475	29.2549	TLR1;NLRP12;TLR6;EREG
regulation of T-helper 1 type immune response (GO:0002825)	2021-04-09	0.00423929	0.0485047	0	0	5.35475	29.2549	IL23A;IL27;IL12RB1;CCR2
indolalkylamine catabolic process (GO:0046218)	2021-04-09	0.00423929	0.0483961	0	0	5.35475	29.2549	KYNU;KMO;IDO2;IDO1
regulation of integrin activation (GO:0033623)	2021-04-09	0.00423929	0.0482881	0	0	5.35475	29.2549	PTGER4;SRC;PLEK;CXCL13
interleukin-23-mediated signaling pathway (GO:0038155)	2021-04-09	0.00423929	0.0481806	0	0	5.35475	29.2549	IL23A;STAT3;IL12RB1;JAK2
regulation of natural killer cell activation (GO:0032814)	2021-04-09	0.00423929	0.0480735	0	0	5.35475	29.2549	IL23A;IL12A;PRDM1;MICA
engulfment of apoptotic cell (GO:0043652)	2021-04-09	0.00423929	0.0479669	0	0	5.35475	29.2549	XKR8;RHOG;RHOH;THBS1
endothelial cell chemotaxis (GO:0035767)	2021-04-09	0.00423929	0.0478608	0	0	5.35475	29.2549	NR4A1;EGR3;CXCL13;VEGFA
toll-like receptor 3 signaling pathway (GO:0034138)	2021-04-09	0.00423929	0.0477551	0	0	5.35475	29.2549	UNC93B1;TNIP2;TICAM1;TLR3
positive regulation of myeloid leukocyte mediated immunity (GO:0002888)	2021-04-09	0.00423929	0.0476499	0	0	5.35475	29.2549	FGR;SYK;STX4;GAB2
response to vitamin (GO:0033273)	2021-04-09	0.00423929	0.0475452	0	0	5.35475	29.2549	CDKN2D;KYNU;SPP1;ALPL
positive regulation of protein import into nucleus (GO:0042307)	1954-11-01	0.00425757	0.0476455	0	0	2.45426	13.398	CSF3;IL6;HDAC3;SMAD3;IFNG;JUP;DDX58;BAG3;EGF;ZC3H12A;DMAP1
regulation of viral release from host cell (GO:1902186)	2021-07-26	0.00430948	0.048121	0	0	3.24374	17.6685	TRIM5;CHMP2A;TRIM25;CHMP4B;VPS37B;TRIM21;PML
positive regulation of nitric oxide biosynthetic process (GO:0045429)	2021-07-26	0.00430948	0.0480159	0	0	3.24374	17.6685	SMAD3;IFNG;TLR6;PTGS2;TNF;TLR4;KLF2
positive regulation of peptidyl-threonine phosphorylation (GO:0010800)	2021-07-26	0.00430948	0.0479113	0	0	3.24374	17.6685	TRIM6;EGF;RIPK2;SPHK1;CALM3;S1PR2;AZU1
positive regulation of nitric oxide metabolic process (GO:1904407)	2021-07-26	0.00430948	0.0478071	0	0	3.24374	17.6685	SMAD3;IFNG;TLR6;PTGS2;TNF;TLR4;KLF2
regulation of endoplasmic reticulum stress-induced intrinsic apoptotic signaling pathway (GO:1902235)	2021-06-20	0.00453956	0.0502503	0	0	3.61446	19.4997	CREB3;BCL2L11;LRRK2;DDIT3;PMAIP1;HSPA1A
negative regulation of phosphate metabolic process (GO:0045936)	2021-06-20	0.00453956	0.0501415	0	0	3.61446	19.4997	CDKN2D;CDKN1A;CDKN2B;CDKN1B;PLEK;STAP1
growth hormone receptor signaling pathway (GO:0060396)	2021-06-20	0.00453956	0.0500332	0	0	3.61446	19.4997	LYN;PTPN1;PXN;STAT3;JAK2;JAK3
regulation of toll-like receptor signaling pathway (GO:0034121)	2021-06-20	0.00453956	0.0499254	0	0	3.61446	19.4997	IRF1;IRF7;IRAK3;TLR3;TLR2;BIRC3
negative regulation of interferon-gamma production (GO:0032689)	2021-06-20	0.00453956	0.049818	0	0	3.61446	19.4997	CD274;ZC3H12A;LILRB1;PDCD1LG2;TLR4;HAVCR2
chondroitin sulfate biosynthetic process (GO:0030206)	2021-06-20	0.00453956	0.0497111	0	0	3.61446	19.4997	CSGALNACT1;VCAN;CHSY1;CHST11;CSGALNACT2;CHST15
immune response-activating cell surface receptor signaling pathway (GO:0002429)	2021-06-20	0.00453956	0.0496047	0	0	3.61446	19.4997	LYN;C3AR1;FPR3;FPR2;LILRA2;MICB
positive regulation of interleukin-2 production (GO:0032743)	2021-06-20	0.00453956	0.0494987	0	0	3.61446	19.4997	CD86;CD80;PDE4B;TANK;SPTBN1;CCR2
positive regulation of hydrolase activity (GO:0051345)	25/173	0.00454784	0.0494832	0	0	1.74107	9.38976	USP6NL;CD40;CCL3L1;RGS16;DNAJB1;CCL8;SH3BP1;CCL7;CCL4;CTSH;CCL2;CCL19;SRGAP2;S100A10;MYBPC3;SEMA4D;CCL20;RHOC;SNX18;RAPGEF2;PRTN3;CALM3;PICALM;EZH2;LIMS1
positive regulation of protein modification process (GO:0031401)	24/164	0.00456577	0.0495726	0	0	1.76315	9.50191	LYN;CD40;RALB;HDAC3;SEMA4D;ROCK2;LRRK2;DYRK1A;FAM129A;FPR2;TNF;MMP9;VEGFA;RAP2A;CCND1;IFNG;FLOT1;FAS;NSMF;CALM3;KRAS;FAM20A;FNIP1;NKX3-1
