# Supplementary material for: Infiltration of inflammatory macrophages and neutrophils and widespread pyroptosis in lung drive influenza lethality in nonhuman primates
Source: PLoS Pathog. 2022 Mar 10;18(3):e1010395. doi: 10.1371/journal.ppat.1010395 (PMC8939778; doi:10.1371/journal.ppat.1010395)
Supplement: S2 Table — Pathways and associated genes shown in Fig 1 that are downregulated in H5N1 influenza. (XLSX) [file ppat.1010395.s005.xlsx]

## Sheet: Enrichr--Infected Downregulated
Term	Overlap	P-value	Adjusted P-value	Old P-value	Old Adjusted P-value	Odds Ratio	Combined Score	Genes
biotin metabolic process (GO:0006768)	2021-10-11	5.11429e-11	1.85086e-07	0	0	125.427	2972.16	MCCC2;SLC5A6;BTD;PC;PCCA;HLCS;PCCB;MCCC1;ACACB;ACACA
water-soluble vitamin metabolic process (GO:0006767)	25/77	1.30016e-10	2.35264e-07	0	0	6.07526	138.293	ALDH1L1;SLC46A1;SHMT1;MTR;ACACB;ACACA;MTHFD1L;HLCS;ACP5;ENPP1;SLC19A1;SLC19A2;MCCC2;CYB5A;GSTO1;MMAB;TPK1;MCCC1;SLC5A6;BTD;PC;PCCA;FASN;PCCB;FOLR2
fatty acid catabolic process (GO:0009062)	22/65	6.75e-10	8.14275e-07	0	0	6.45511	136.308	PHYH;ABCD3;MECR;ACAD9;ADIPOQ;HSD17B4;AIG1;ACAT1;PLA2G15;BDH2;PCCA;EHHADH;PCCB;ECHDC1;HACL1;ADTRP;HADH;ACAD11;LPIN1;ACAD10;ACADS;HIBCH
fatty acid metabolic process (GO:0006631)	27/106	9.81857e-09	8.88335e-06	0	0	4.31842	79.6272	ABCD3;ACSM3;HPGD;ALOX15;LPL;LTC4S;HSD17B8;ACACA;ALOX5;PHYH;MECR;GPX4;ADIPOQ;ACOT11;ACAD9;PLA2G15;ALDH5A1;GPAM;FASN;PCCB;PNPLA3;ACOT1;ACOT6;PPARA;LPIN1;ACOT4;CES1
monocarboxylic acid metabolic process (GO:0032787)	26/108	6.38746e-08	4.62324e-05	0	0	4.00294	66.3141	GLO1;ACACB;ACACA;LDHB;MTHFD1L;HLCS;PCK2;MCCC2;MECR;MCCC1;ACOT11;IGF1;SLC5A6;ALDH4A1;BTD;AMACR;ALDH5A1;PC;PCCA;GPAM;FASN;PCCB;ACOT1;ACOT6;PPARA;ACOT4
cellular amide metabolic process (GO:0043603)	18/62	3.39023e-07	0.000156971	0	0	5.14708	76.677	MIPEP;MCCC2;ASAH1;MME;MCCC1;ORMDL1;ACACB;ACACA;SLC5A6;PLA2G15;BTD;PC;PCCA;MTHFD1L;HLCS;FASN;PCCB;CPXM1
fatty acid beta-oxidation (GO:0006635)	16/50	3.46994e-07	0.000156971	0	0	5.91597	87.9938	ABCD3;MECR;ADIPOQ;HSD17B4;ACAT1;BDH2;AMACR;ACOX2;EHHADH;ECHDC1;HADH;ACAD11;DECR2;ACAD10;ACADS;HIBCH
fatty acid oxidation (GO:0019395)	16/50	3.46994e-07	0.000156971	0	0	5.91597	87.9938	PHYH;ABCD3;MECR;ADIPOQ;HSD17B4;ADH7;ACAT1;BDH2;EHHADH;ECHDC1;HACL1;HADH;ACAD11;ACAD10;ACADS;HIBCH
cellular response to UV-B (GO:0071493)	2021-06-08	4.09354e-06	0.00164606	0	0	37.5243	465.531	MFAP4;MME;HYAL1;HYAL2;HYAL3;CRIP1
response to UV-B (GO:0010224)	2021-07-13	1.4185e-05	0.00513356	0	0	14.5995	162.979	MFAP4;MME;MSH2;HYAL1;HYAL2;HYAL3;CRIP1
cilium assembly (GO:0060271)	42/288	2.02375e-05	0.00611567	0	0	2.15992	23.3444	SPAG16;UNC119B;INTU;DNAH5;SPATA6;PTPDC1;HDAC6;SEPT8;TUBA1A;PRKAR2B;TCTN3;TMEM67;TTC21B;CEP70;DZIP1L;KIFAP3;PCNT;CDK5RAP2;DYNC2H1;BBS2;BBS1;ABCC4;SEPT11;DNAAF3;RFX2;IFT122;OCRL;FUZ;SEPT4;MSS51;TUBB4A;HAUS2;SEPT3;TTC8;TMEM17;FAM161A;RILPL1;CENPJ;AKAP9;TTC30A;IFT27;CEP41
regulation of cholesterol biosynthetic process (GO:0045540)	1940-12-01	2.13262e-05	0.00611567	0	0	5.37488	57.8099	SEC14L2;MBTPS1;SQLE;GPAM;FASN;ERLIN1;APOE;DHCR7;ACACB;ACACA;ABCG1;TM7SF2
peptide metabolic process (GO:0006518)	21/104	2.19684e-05	0.00611567	0	0	3.18312	34.1418	MIPEP;GSTK1;ENPEP;MME;CPQ;GSTO1;PROS1;GSTP1;PSEN2;GSTT1;OPLAH;TRHDE;PCSK5;BACE1;GSTZ1;IMMP2L;ALDH5A1;GSTA4;GSTA3;CPXM1;LTA4H
acyl-CoA biosynthetic process (GO:0071616)	2021-07-14	2.65458e-05	0.0068621	0	0	12.5132	131.847	FASN;PPT1;PPT2;ACSS1;HSD17B8;ACACA;ACAT1
negative regulation of cellular component movement (GO:0051271)	2021-07-15	4.65766e-05	0.0112374	0	0	10.9484	109.204	TGFBR3;ACTN1;CCDC125;SPOCK3;CD9;FBLN1;SPINT2
negative regulation of cell adhesion (GO:0007162)	15/65	6.48156e-05	0.0146605	0	0	3.7656	36.3153	ACVRL1;PLXND1;FZD4;PDE3B;SERPINE1;PTPRO;FBLN1;SPINT2;ERBB3;CDH1;RASA1;DACT2;PLXNA2;NF2;PLXNA3
cilium organization (GO:0044782)	30/192	8.40354e-05	0.0178897	0	0	2.33415	21.9043	SPAG16;UNC119B;INTU;DNAH5;PTPDC1;HDAC6;SEPT8;TCTN3;TMEM67;DZIP1L;PCNT;DYNC2H1;BBS2;BBS1;ABCC4;SEPT11;RFX2;IFT122;OCRL;FUZ;SEPT4;SEPT3;TTC8;TMEM17;FAM161A;RILPL1;TTC30A;IFT27;FAM161B;CEP41
regulation of sequestering of triglyceride (GO:0010889)	2021-06-12	0.000104071	0.0195287	0	0	12.5054	114.68	LPL;PPARG;ABHD5;PPARA;OSBPL11;PNPLA2
glutathione derivative biosynthetic process (GO:1901687)	2021-08-22	0.000113314	0.0195287	0	0	7.15252	64.9831	GSTZ1;GSTK1;HPGDS;GSTA4;GSTO1;GSTA3;GSTP1;GSTT1
glutathione derivative metabolic process (GO:1901685)	2021-08-22	0.000113314	0.0195287	0	0	7.15252	64.9831	GSTZ1;GSTK1;HPGDS;GSTA4;GSTO1;GSTA3;GSTP1;GSTT1
phosphatidic acid biosynthetic process (GO:0006654)	1940-11-01	0.000113319	0.0195287	0	0	4.75359	43.1878	SLC27A1;GPAM;LPCAT4;ACP6;GPD1;PNPLA3;ABHD5;DDHD1;GPD1L;PLD1;PLD2
regulation of cholesterol metabolic process (GO:0090181)	1941-11-01	0.000144558	0.0227458	0	0	4.59489	40.6273	SEC14L2;MBTPS1;SQLE;GPAM;FASN;APOE;DHCR7;LDLRAP1;ACACB;ACACA;TM7SF2
phosphatidic acid metabolic process (GO:0046473)	1941-11-01	0.000144558	0.0227458	0	0	4.59489	40.6273	SLC27A1;GPAM;LPCAT4;ACP6;GPD1;PNPLA3;ABHD5;DDHD1;GPD1L;PLD1;PLD2
cellular amino acid catabolic process (GO:0009063)	2021-08-23	0.000162475	0.0244999	0	0	6.67533	58.2421	MCCC2;ALDH5A1;HIBADH;BCKDHB;MCCC1;ACADSB;HIBCH;ACAT1
response to insulin (GO:0032868)	15/71	0.000187541	0.0262849	0	0	3.36105	28.8429	SORT1;PDE3B;ADIPOQ;DENND4C;PCSK9;IRS2;IGF1;KAT2B;CPEB1;TBC1D4;ENPP1;PPARG;SLC25A33;GPLD1;PCK2
mitotic recombination (GO:0006312)	2021-07-18	0.000188839	0.0262849	0	0	7.96121	68.2644	GEN1;RAD50;RAD51D;RAD51C;TEP1;SMC6;RAD54B
fatty acid derivative biosynthetic process (GO:1901570)	2021-08-24	0.000227916	0.0305492	0	0	6.25778	52.4811	BDH2;FASN;PPT1;PPT2;HSD17B8;ACACA;FADS1;ACAT1
regulation of cell motility (GO:2000145)	19/109	0.000400907	0.0498053	0	0	2.65134	20.7382	BEX4;PLXND1;CCL21;CCDC125;MINK1;ARHGAP18;FBLN1;PRKX;SPINT2;RHOBTB1;RHOBTB2;CAMSAP3;INPP5F;ERBB3;LMNA;SPOCK3;PLXNA2;AMOTL1;PLXNA3
lipoxin biosynthetic process (GO:2001301)	2021-04-06	0.000403078	0.0498053	0	0	24.9825	195.272	HPGD;ALOX5;ALOX15;LTC4S
regulation of phospholipase activity (GO:0010517)	2021-05-10	0.000412865	0.0498053	0	0	12.4976	97.3865	LRP1;APOC2;FGFR3;FGFR2;SNCA
