# Supplementary material for: Infiltration of inflammatory macrophages and neutrophils and widespread pyroptosis in lung drive influenza lethality in nonhuman primates
Source: PLoS Pathog. 2022 Mar 10;18(3):e1010395. doi: 10.1371/journal.ppat.1010395 (PMC8939778; doi:10.1371/journal.ppat.1010395)
Supplement: S3 Table — Genes used to generate the volcano plot of Fig 2A. (XLSX) [file ppat.1010395.s006.xlsx]

## Sheet: Inflammatory, IFN, ISG
Inflammatory genes, Interferons and ISGs from 2A						Schoggins & Rice ISGs
						Upregulated in infected				Downregulated in infected
	Log2FC	-Log10 p-value					Log2FC	p-value			Log2FC	p-value
IFNA8	10.8717	9.52616				CD38	5.88339	2.68572e-84		ENPP1	-5.81807	1.03482e-12
IFNA4	10.7597	7.01412				RSAD2	6.67185	1.67505e-79		LGALS3	-1.52608	4.57335e-10
IFNA17	10.7324	7.72064				GBP1	5.94959	2.58603e-79		IFNLR1	-3.93431	1.44016e-09
IFNA6	10.1858	11.351				UBE2L6	3.54771	3.08074e-74		CD74	-1.53492	5.38499e-09
IFNA10	9.84741	8.80649				USP18	5.04671	2.00415e-73		LIPA	-2.10241	1.14495e-08
IFNW1	9.79521	5.68811				ANKRD22	6.02856	1.63837e-67		CD9	-2.16545	1.30223e-07
IFNA1	9.78694	8.28302				GCH1	6.04789	6.06852e-63		AHNAK2	-2.42871	4.855e-07
IFNA2	9.55004	7.97879				ISG20	5.33438	1.4505e-62		PABPC4	-1.21726	2.77076e-06
IFNA14	9.3044	3.62103				MX2	5.04846	3.10359e-61		ALDH1A1	-1.26773	7.14905e-06
IFNL1	8.52314	21.4234				IDO1	6.97205	1.23291e-57		CCNA1	-1.7865	0.000118514
CXCL11	8.48062	53.8745				GBP2	5.88349	1.25448e-57		SERPINE1	-1.47029	0.000194253
TNFAIP6	8.20936	44.0686				P2RY6	4.52424	6.35548e-57		ERLIN1	-1.37016	0.000471308
CXCL13	8.1981	9.67583				CXCL11	8.48061	1.33504e-54		AGPAT9	-1.0815	0.000891111
IFNL2	8.13907	5.0395				APOL2	5.40877	1.27238e-53		TCF7L2	-1.06982	0.00152817
ISG15	7.76064	43.4897				OASL	5.32913	2.6335e-53		GMPR	-1.56642	0.00177849
IFNA21	7.62104	4.67274				CXCL10	7.38887	4.47111e-51		EPAS1	-1.78023	0.00316197
CXCL10	7.38887	50.3496				BATF2	5.84087	7.8401e-48		CRY1	-1.32544	0.00366481
CSF3	7.36983	5.8277				STAT1	2.86688	2.60188e-47		CES1	-2.4755	0.00463309
IL12A	7.27315	6.15431				TNFAIP6	8.20936	8.5387e-45		BLVRA	-0.743994	0.00680264
IFI27	7.16607	38.8885				ISG15	7.76064	3.2383e-44		MAP3K5	-0.948024	0.00829267
MS4A6E	7.01695	24.943				DDX58	5.18781	5.70565e-43		PADI2	-1.22293	0.0155877
PGLYRP1	6.98605	5.41303				OAS2	4.72228	1.53933e-42		MCOLN1	-0.780177	0.0176754
IDO1	6.97204	56.9091				ETV7	4.96285	6.29108e-41		SUN2	-0.714648	0.0248805
FAM26F	6.95224	63.5022				IL15RA	4.07268	1.58944e-40		SLC25A30	-0.663473	0.0324333
IL27	6.93474	26.2645				IFIT3	5.72339	9.17042e-40		GJA4	-1.88494	0.0503927
CCL8	6.86026	25.661				IFI27	7.16607	1.29263e-39		CSDA	-0.745406	0.0525721
S100A12	6.70015	18.6897				MX1	4.41076	1.31963e-38		PDGFRL	-3.08063	0.053804
RSAD2	6.67185	78.776				EPSTI1	4.93144	1.98964e-38		RPL22	-0.511823	0.0829856
IL31RA	6.58923	3.73364				IFIT2	5.92795	4.20133e-38		ULK4	-0.623763	0.093153
GNRH2	6.52135	4.39291				SLFN5	3.80003	4.43554e-38		EIF3L	-0.330286	0.113863
MPO	6.36574	15.2992				IFIH1	3.99325	2.35687e-37		SOCS2	-0.958759	0.153593
CD274	6.27972	22.1508				NMI	2.7039	2.04933e-36		MASTL	-0.455166	0.157468
APOBEC3A	6.23989	34.04				SAMD4A	3.93374	2.23178e-36		FZD5	-0.835902	0.162131
HAS2	6.13059	7.22604				GBP3	5.4646	6.16302e-35		AKT3	-0.782406	0.185298
CMPK2	6.11074	106.907				APOBEC3A	6.23989	9.12083e-35		LAMP3	-1.33571	0.200519
PLA2G4C	6.07674	33.5833				RARRES3	5.65996	3.43002e-34		TBX3	-1.73008	0.228149
GCH1	6.04789	62.2169				HERC6	4.73049	6.15081e-34		IL17RB	-1.68732	0.245096
ANKRD22	6.02856	66.7856				APOL6	4.70559	1.59057e-33		ZNF385B	-1.17828	0.306113
GBP1	5.94959	78.5874				PSMB9	3.1591	3.65815e-32		COMMD3	-0.411309	0.312514
IFIT2	5.92795	37.3766				IFI35	2.60952	5.46641e-32		ATP10D	-0.326493	0.345735
TREML2	5.88769	37.9789				IFI44L	4.71174	2.19911e-31		CCDC92	-0.471727	0.392695
GBP2	5.88349	56.9015				SP110	2.52869	2.43679e-31		ABCA9	-2.05567	0.399797
CD38	5.88339	83.5709				TAP1	3.82132	2.4588e-31		ABLIM3	-1.15755	0.430993
IFNL3	5.86314	1.78788				DHX58	3.99086	3.05382e-31		CDK18	-1.00952	0.483179
BATF2	5.84087	47.1057				IFIT5	4.52567	3.98148e-31		PUS1	-0.222272	0.534434
EGF	5.80862	4.11805				TNFSF10	5.51132	4.30174e-31		LEPR	-1.28916	0.53725
S100A8	5.74288	21.6367				TNFSF10	5.51132	4.30174e-31		RNASE4	-0.219354	0.60824
IFIT3	5.72339	39.0376				HSH2D	3.94135	6.0828e-31		SSBP3	-0.210969	0.652253
IL6	5.63127	24.7834				OAS3	3.73298	2.4929e-30		APOL1	-0.273879	0.717908
CCL3L3	5.61303	13.0519				IFI6	4.03984	5.6264e-30		LGMN	-0.156197	0.732241
TNFSF10	5.51132	30.3664				IFITM1	4.19288	7.08824e-30		TRIM34	-1.0826	0.759637
CCL19	5.46793	3.68551				IRF7	4.89304	1.78228e-29		CREB3L3	-1.00967	0.77283
S100A9	5.41309	24.4203				IFI16	1.91924	1.87803e-29		CCDC75	-0.0818321	0.825035
APOL2	5.40877	52.8954				IFIT1	5.27	3.21624e-29		RGS1	-0.089523	0.875134
CCL4	5.33588	12.4566				GLRX	3.31905	1.07816e-28		NPAS2	-0.176119	0.877339
ISG20	5.33438	61.8385				PHF11	2.25032	1.13123e-28		NDC80	-0.0728964	0.886732
OASL	5.32913	52.5795				NAPA	2.45572	1.7555e-28		SLC1A1	-0.449269	NA
FFAR3	5.30431	5.97033				MOV10	3.42847	2.6958e-28
CCL23	5.2836	1.76115				IFI44	3.96207	6.49892e-28
IFIT1	5.27	28.4927				GEM	6.16242	8.01986e-28
CCL3L1	5.26204	15.0345				DDX60	3.68554	9.8291e-28
SPP1	5.2485	12.2401				OAS1	4.50528	1.51388e-27
IL18RAP	5.20007	11.231				TYMP	3.16833	6.78769e-27
DDX58	5.18781	42.2437				NCF1	2.807	1.1729e-26
ANGPTL4	5.12418	4.8807				CCL8	6.86026	2.18258e-26
MXD1	5.06316	26.8093				PSMB8	2.63039	3.07183e-26
MX2	5.04846	60.5081				MB21D1	2.76017	3.43908e-25
USP18	5.04671	72.6981				NT5C3	2.33328	4.6079e-25
IFNG	4.95862	11.2537				ZBP1	3.70372	1.21097e-24
EPSTI1	4.93144	37.7012				TMEM255A	4.10485	2.73881e-24
IRF7	4.89304	28.749				DTX3L	2.99705	1.43741e-23
MMP9	4.80515	10.6608				FKBP5	4.21512	1.99752e-23
HERC6	4.73049	33.2111				CD274	6.27972	7.06608e-23
OAS2	4.72228	41.8127				S100A8	5.74288	2.30817e-22
IFI44L	4.71174	30.6578				LAP3	2.52055	2.3573e-22
BCL2L14	4.70507	14.9863				SPTLC2	2.29028	1.28451e-21
FPR2	4.68067	13.9519				IFITM2	3.44074	1.36287e-20
EDNRB	4.60023	14.1846				WARS	3.10086	2.071e-20
HERC5	4.56606	27.2607				STAT2	2.80141	2.97085e-20
DEFB1	4.54371	8.17866				OPTN	2.64174	3.68563e-20
IFIT5	4.52567	30.4				CDKN1A	2.5533	4.38429e-20
P2RY6	4.52424	56.1968				TRIM5	2.20109	4.84763e-20
OAS1	4.50528	26.8199				CNP	2.31943	4.94748e-20
CCL7	4.50002	12.271				AIM2	3.51355	1.70622e-19
FAM20A	4.47643	27.8579				JAK2	2.26145	5.75186e-19
CEBPE	4.45499	5.00727				TRIM21	2.18612	1.00925e-18
CCR5	4.43219	19.3856				TMEM140	3.11284	1.15767e-18
MX1	4.41076	37.8796				DYNLT1	2.24338	1.17831e-18
SPHK1	4.40261	22.05				SAMHD1	2.02274	1.38821e-18
ADM	4.3438	10.1619				IRF1	3.14833	2.82231e-18
SELL	4.2803	14.0407				PML	2.84021	4.37284e-18
OSMR	4.26479	25.9567				ARG2	3.74683	5.37511e-18
PLA2G2A	4.2624	4.17044				FBXO6	2.13482	1.50763e-17
HAPLN3	4.20614	10.5359				EIF2AK2	3.19408	1.95994e-17
IFITM1	4.19288	29.1495				IFITM3	3.70645	2.91424e-17
SLAMF8	4.17618	16.1228				RTP4	3.92296	3.07128e-17
GGT5	4.15004	12.4999				IL1RN	5.49927	3.84739e-17
KRT16	4.14424	2.03095				RNF19B	4.55709	1.3065e-16
PADI4	4.10858	2.81172				XAF1	3.07844	2.93555e-16
GIMAP4	4.0854	36.8732				RBCK1	2.08181	4.23481e-16
IL15RA	4.07268	39.7988				C15ORF48	4.9174	8.1228e-16
PTX3	4.0509	3.41447				TFEC	2.95237	9.34118e-16
IFI6	4.03984	29.2498				TRIM25	3.34644	9.98337e-16
FCAR	4.02434	10.7781				CLEC2B	2.7901	1.02904e-15
CCL20	4.00525	4.25195				BCL2L14	4.70507	1.03209e-15
IFIH1	3.99325	36.6277				ETV6	2.03471	2.53089e-15
DHX58	3.99086	30.5152				PLSCR1	2.23052	4.30512e-15
RTP4	3.92296	16.5127				SPATS2L	2.13903	4.38293e-15
NAIP	3.91663	44.3695				HELZ2	3.33027	5.14268e-15
TMIGD3	3.91594	2.59787				PIM3	3.46022	5.32805e-15
CXCL9	3.8959	8.96013				SMAD3	2.69326	8.03329e-15
RGL1	3.82702	17.365				VAMP5	2.25509	1.16517e-14
ACHE	3.81946	3.8057				PI4K2B	2.53709	1.81649e-14
C2CD4B	3.80457	7.72553				C19ORF66	2.33611	1.97398e-14
GBP6	3.79056	34.261				FFAR2	4.87875	5.03765e-14
ARG2	3.74683	17.2696				MYD88	2.18076	8.38395e-14
FCN1	3.73375	18.4706				SOCS1	4.81068	8.58834e-14
OAS3	3.73298	29.6033				NAMPT	2.06805	8.84375e-14
IFITM3	3.70645	16.5355				TRAFD1	2.34454	1.00351e-13
ZBP1	3.70372	23.9169				BST2	1.90152	1.14773e-13
SCARF1	3.69951	16.9559				PNRC1	2.57517	1.619e-13
ADAM8	3.68796	12.154				EHD4	1.89438	3.46911e-13
DDX60	3.68554	27.0075				CCL4	5.33588	3.49497e-13
PTGER2	3.6805	12.407				AQP9	2.05079	1.12535e-12
TLR3	3.67669	5.88038				STAP1	2.36451	1.17239e-12
TNFSF9	3.61788	4.73355				C22ORF28	1.92148	2.66978e-12
TRPM2	3.58421	27.2953				CHMP5	1.45571	2.83245e-12
TNF	3.57658	11.0606				CASP1	1.54001	3.40108e-12
FAS	3.55718	14.2245				TDRD7	1.86281	3.83471e-12
PARP14	3.54405	22.3476				EXT1	2.58693	4.20455e-12
FLT1	3.53483	6.56782				ABTB2	4.50254	5.35924e-12
CD82	3.52944	17.4778				BCL3	2.75765	4.47033e-11
PRTN3	3.52348	2.83161				ADM	4.3438	6.8883e-11
IL4I1	3.52086	11.3473				NOD2	1.97761	8.01281e-11
CASP4	3.51797	22.471				DDIT4	2.53107	9.49785e-11
LCP2	3.5173	12.8714				SERPING1	3.19029	1.66798e-10
AIM2	3.51355	18.768				TAP2	2.02109	1.68405e-10
IL23A	3.51273	6.70006				ADAR	1.80532	2.43098e-10
CD40	3.49155	9.78531				MICB	2.32267	2.97328e-10
IRAK2	3.47793	9.14894				PLEKHA4	2.48191	3.01705e-10
BNIP3	3.46135	7.65442				MT1X	3.09643	3.61319e-10
SERPINB1	3.44887	13.8028				ACSL1	3.23232	4.51112e-10
GPR84	3.44585	18.0835				TNFAIP3	2.83546	8.03085e-10
IFITM2	3.44074	19.8655				CXCL9	3.8959	1.09615e-09
IFNGR2	3.43209	25.5151				UNC93B1	1.13172	1.10199e-09
PTGES	3.43027	14.2073				SERPINB9	2.56133	1.38681e-09
FBXO39	3.39653	4.21524				MCL1	1.34721	1.57043e-09
ICAM1	3.38416	13.5472				OGFR	2.07619	1.58179e-09
NLRP3	3.36453	17.9321				IRF2	1.44555	1.79764e-09
S1PR2	3.35149	2.91894				MYOF	1.8555	1.8909e-09
TRIM25	3.34644	15.0007				B2M	1.35511	1.98317e-09
CSF3R	3.34465	13.0689				THBD	2.55167	6.41976e-09
TIMP1	3.3242	6.1296				DEFB1	4.54371	6.62729e-09
JAK3	3.31388	10.6003				SLFN12	2.09677	1.36585e-08
IL18	3.3059	5.49636				C4ORF32	2.30761	1.95404e-08
FPR3	3.25879	8.57034				VMP1	1.36211	2.21783e-08
RNF144B	3.25147	12.3266				N4BP1	2.92369	3.02028e-08
CMKLR1	3.24044	10.9015				FUT4	2.83215	3.54014e-08
ACSL1	3.23231	9.34572				CD80	3.04971	3.79489e-08
FCGR2B	3.19745	14.9856				FAM46A	1.87427	5.41752e-08
EIF2AK2	3.19408	16.7078				TREX1	1.68757	5.45883e-08
SCN1B	3.18426	25.7099				APOBEC3G	1.58575	5.6208e-08
HAVCR2	3.15952	8.23193				CSRNP1	2.09174	7.17862e-08
IRF1	3.14833	17.5494				TRIM14	1.18936	8.72467e-08
IL7	3.11176	10.2124				JUNB	1.71464	9.50575e-08
TNFRSF8	3.09309	5.39694				GALNT2	1.35613	1.04256e-07
SIGLEC1	3.07378	8.50558				CCL2	2.97633	1.21912e-07
FCGR2A	3.05124	6.9442				ST3GAL4	1.9487	1.26963e-07
PTGDR	3.02678	3.59509				UBA7	1.08955	1.53022e-07
BATF	3.02522	8.82951				B4GALT5	2.36518	1.91934e-07
DTX3L	2.99705	22.8424				LY6E	1.6372	2.24134e-07
LILRB1	2.99376	11.3263				FLT1	3.53483	2.70509e-07
PTGIR	2.98137	12.6076				SLC15A3	1.70543	5.4387e-07
SIGLEC14	2.97844	26.8902				C4ORF33	1.7339	5.45766e-07
CCL2	2.97633	6.91395				LRG1	6.51083	5.57643e-07
TNFSF15	2.97173	6.97851				PMAIP1	2.14607	6.29253e-07
VNN1	2.96319	5.12788				TIMP1	3.3242	7.41997e-07
IL1RAP	2.94708	6.91439				FTSJD2	1.2387	1.1706e-06
LILRA2	2.93831	16.5792				SAT1	2.39988	1.1755e-06
HRH2	2.90951	5.49125				TLR3	3.67669	1.3171e-06
IL18R1	2.90268	3.39496				PARP12	1.09623	1.97073e-06
RELB	2.88902	12.309				MS4A4A	2.69282	2.0776e-06
TNFSF14	2.88366	5.42392				CEBPD	1.59758	3.13985e-06
GIMAP8	2.87942	13.1516				CD163	1.75471	3.90157e-06
PLEK	2.87214	6.77228				SLC25A28	1.60882	4.22069e-06
PML	2.84021	17.3592				TAGAP	2.45935	6.42043e-06
AZU1	2.80754	5.64552				NFIL3	1.72202	6.94745e-06
SERPINB10	2.79657	6.1123				MAFB	1.32343	2.10754e-05
MB21D1	2.76017	24.4636				CYP1B1	2.75864	2.42198e-05
BCL3	2.75765	10.3497				ELF1	1.204	2.83184e-05
CCRL2	2.71345	7.02921				IL15	1.14857	2.88173e-05
DUSP2	2.7116	10.5114				PLIN2	1.14201	2.98075e-05
NMI	2.7039	35.6884				ZC3HAV1	1.99302	4.43411e-05
RHBDF2	2.69637	10.5734				SCO2	1.02746	5.31012e-05
SUCNR1	2.6903	6.70793				IFI30	1.07033	6.17977e-05
ADAM19	2.63044	6.46069				IRF9	1.06473	6.77567e-05
TNIP2	2.6056	12.3927				CCR1	1.51665	7.24524e-05
CHST2	2.5731	2.68436				SPSB1	1.48776	0.000106896
IL8	2.56203	4.2253				MAX	0.696114	0.000111866
CDKN1A	2.5533	19.3581				TRIM56	1.67502	0.000116748
THBD	2.55167	8.19248				TRIM38	1.03669	0.000162203
NFKBIA	2.5395	7.65758				PNPT1	0.77385	0.00019372
TNFRSF4	2.5334	2.04352				PFKFB3	1.82449	0.000198285
RIPK2	2.51675	7.78332				CCL19	5.46793	0.000206297
MICA	2.50931	5.4291				WHAMM	1.34561	0.000212714
SEMA7A	2.48356	2.40539				C10ORF10	2.80934	0.000237965
CARD16	2.4827	22.4102				MT1M	1.60657	0.000377607
CHRNA9	2.47736	1.96215				BAG1	0.862077	0.000440139
SERPINA1	2.46828	12.1528				MAFF	1.34273	0.000480784
OSM	2.46397	6.64975				TLK2	0.968908	0.000546571
TICAM1	2.45046	8.13173				ANKFY1	0.869522	0.000600129
NFKB1	2.41345	5.41213				TMEM51	1.05065	0.000612379
PDE4B	2.41016	10.3144				PDK1	1.74368	0.000615134
THBS1	2.39476	3.15293				GK	2.03762	0.000788375
GPR132	2.38381	9.45477				RNF24	1.24514	0.000859213
BCL6	2.37512	15.4168				LMO2	1.03788	0.000873287
CSF1	2.37472	7.89978				RAB27A	0.984977	0.00139133
STAP1	2.36451	11.9309				TNFRSF10A	0.925131	0.00144098
ANXA3	2.33765	17.7563				DDX3X	1.06797	0.00179822
CD163L1	2.31058	5.91257				C9ORF91	0.839569	0.0025688
TLR2	2.28651	6.86806				GTPBP2	0.889919	0.00282139
JAK2	2.26145	18.2402				DCP1A	1.0123	0.0030935
BID	2.2402	13.8852				CCND3	0.626965	0.00334861
ENPP2	2.23971	2.61067				SCARB2	0.754234	0.00478133
LPCAT2	2.23108	9.12348				BLZF1	0.814447	0.0069678
PLSCR1	2.23052	14.366				STEAP4	1.98956	0.00797198
TANK	2.21851	9.84247				ZNF107	1.06849	0.00829372
TNFRSF1B	2.21468	4.36054				CDK17	1.04075	0.00846902
IL4R	2.20749	5.71396				CLEC4D	1.89752	0.00949055
CXCL1	2.20052	4.26696				PRKD2	0.904186	0.00966332
MYD88	2.18076	13.0765				HK2	1.09061	0.0102898
CXCL14	2.18027	3.89768				IFNGR1	0.578035	0.0111968
CDC7	2.16193	6.05038				ALYREF	0.967069	0.0116136
PTGS2	2.1433	2.38482				CASP7	0.732775	0.0141635
VCAM1	2.12604	2.13237				ANGPTL1	4.95577	0.0161809
RELA	2.08767	5.98732				PPM1K	0.662785	0.0162538
NAMPT	2.06806	13.0534				PPM1K	0.662785	0.0162538
SLC31A2	2.06709	13.9478				MT1H	2.17882	0.0215529
LACC1	2.06287	6.01367				NCOA3	0.900914	0.0284956
INHBA	2.05727	1.75158				PXK	0.616841	0.0292683
AQP9	2.05079	11.9487				CCDC109B	0.539815	0.0310632
MMP25	2.04991	4.61256				GTPBP1	1.17468	0.0353088
NDRG1	2.03569	6.31454				GPX2	1.74752	0.0356999
SEMA4D	2.03369	5.50093				PHF15	0.572441	0.0389001
CXCL6	2.03262	1.49494				CCL5	1.23903	0.0394983
TRAF3IP2	2.02041	2.73575				MTHFD2L	0.737691	0.044882
LY96	1.98204	12.247				APOL3	4.62457	0.0524489
NOD2	1.97761	10.0962				TXNIP	0.524323	0.0533808
CD86	1.97356	13.3176				RBM25	0.474336	0.0679573
IFNAR2	1.97054	6.48357				RASGEF1B	0.990875	0.0763087
ZNF395	1.96491	2.64894				MVB12B	0.487666	0.101477
CKB	1.94665	2.35008				GCA	0.835467	0.131653
MNDA	1.93331	12.3989				ADAMDEC1	1.43801	0.149696
C3AR1	1.93046	8.47486				NUP50	0.374322	0.15974
IFI16	1.91924	28.7263				PMM2	0.322997	0.176994
MAP2K3	1.91403	7.7231				ARHGEF3	0.430901	0.177708
TBK1	1.90897	7.48346				HPSE	0.378036	0.178412
CDK6	1.9058	7.78212				HEG1	0.751476	0.18171
BST2	1.90152	12.9402				GZMB	0.864178	0.187124
SMAD1	1.88999	6.0556				ODC1	0.344528	0.19444
GIMAP7	1.88576	9.39019				SNN	0.58416	0.207583
PLEKHO1	1.87438	7.25294				CEACAM1	0.616706	0.223766
TMEM106A	1.85847	8.89254				TLR7	0.711004	0.230502
IRAK3	1.8399	4.82755				C1S	0.805691	0.242616
IL1B	1.81958	1.86572				NRN1	1.00977	0.269979
CDO1	1.81732	1.88219				CD69	0.376676	0.27203
ATF5	1.81022	4.23874				ZBTB21	0.482289	0.291502
LDLR	1.78633	5.78199				KIAA0040	0.474811	0.317187
HCK	1.78508	8.95569				CFB	0.688287	0.333191
SERPINF2	1.78375	1.56216				MSR1	0.231491	0.333261
TLR4	1.76314	7.26527				PTMA	0.326659	0.335817
IL10RA	1.76154	5.3967				MKX	1.34616	0.366434
CD163	1.75471	5.40876				IL6ST	0.32856	0.367311
DEK	1.75076	13.8293				ANXA2R	1.1244	0.386812
P2RY2	1.74516	7.58395				GAK	0.237718	0.387916
TREM2	1.7432	3.65332				DUSP5	0.443261	0.411338
GPR77	1.74247	1.92943				FNDC3B	0.294499	0.441903
TNFAIP2	1.72415	5.48658				CPT1A	0.189261	0.445676
JUNB	1.71464	7.02201				STARD5	0.266255	0.454276
FLOT1	1.71035	8.20467				SLC16A1	0.461529	0.457496
TLR6	1.70742	5.76245				BUB1	0.480285	0.464339
GSDMD	1.70627	14.5656				GLIPR2	0.152922	0.46738
CORO1A	1.70415	19.766				FNDC4	1.0378	0.475237
MDK	1.69574	2.54613				CYTH1	0.247569	0.508301
GNA15	1.69069	4.96018				MAP3K14	0.177475	0.566036
RGS16	1.68888	3.67913				ATF3	0.132697	0.586567
PTGER4	1.68459	3.65071				CLEC4E	0.305493	0.58685
CST7	1.68279	3.2195				BTN3A3	0.147777	0.621026
PIK3CD	1.67489	5.35761				RASSF4	0.215937	0.694427
KARS	1.67454	16.4136				IGFBP2	0.301607	0.705727
NFKBIZ	1.67152	3.05746				FAM134B	0.255886	0.706151
TLR10	1.6626	3.10692				NOS2	0.378717	0.723435
B4GALT1	1.65139	4.23618				ARNTL	0.0929862	0.728075
SDC4	1.6478	1.33975				MT1G	0.344244	0.744485
LY6E	1.6372	6.64949				MAB21L2	0.608622	0.818042
PLA2G2D	1.635	2.18238				SIRPA	0.0795567	0.842952
KRT17	1.62781	1.41225				SAA2	0.560073	0.854377
CXCR2	1.61629	2.48701				MT1F	0.22134	0.90094
LYN	1.6099	6.04776				VEGFC	0.133341	0.93286
LIMK1	1.60594	5.69461				FAM46C	0.0176007	0.974493
CEBPD	1.59758	5.50309				HESX1	0.0761446	0.983355
STAT3	1.57907	7.95917				IL1R1	2.51404	NA
ITGA9	1.56695	2.81018				HES4	3.83992	NA
CD55	1.55372	4.20031				AMPH	4.7436	NA
ATF1	1.55293	3.98878				CTCFL	NA	NA
CASP1	1.54001	11.4684				CX3CL1	NA	NA
ROCK2	1.52092	7.55266				LGALS9	NA	NA
CCR1	1.51665	4.13995				G6PC	NA	NA
IL10RB	1.5154	4.02623				CRP	NA	NA
PTPRE	1.51512	8.11168				FCGR1A	NA	NA
ADORA2B	1.46399	3.79125				PRAME	NA	NA
FUT7	1.42751	2.87171				UPP2	NA	NA
IL17RC	1.42407	4.6664
IL12RB1	1.418	3.81027
EMP3	1.41418	9.85994
IL6R	1.41164	4.46495
ITGA5	1.39058	3.81179
KLF6	1.36877	5.11817
TNFRSF14	1.36126	4.37021
MR1	1.35957	4.47856
B2M	1.35511	8.70264
MCL1	1.34721	8.80398
TLR1	1.32177	5.29645
FCGR3B	1.30408	3.45617
CCR2	1.30134	2.71299
RHOG	1.29407	6.4593
NOD1	1.2784	2.78431
MAP2K1	1.26021	3.29999
CCL5	1.23903	1.40342
LRRK2	1.23862	5.84801
PANX1	1.21115	3.7506
CERS6	1.20265	3.04625
SYK	1.19434	6.49778
CD47	1.16409	9.27566
CYBA	1.16065	5.53268
PSTPIP1	1.15471	2.65044
IL15	1.14857	4.54035
TRAF2	1.13639	3.28556
TPST1	1.13473	1.85561
CD97	1.13266	1.76328
CXCL2	1.13067	3.88736
PARP12	1.09623	5.70537
GPR183	1.07864	1.83594
PLGRKT	1.07337	2.12738
CD14	1.05489	1.53026
TOLLIP	1.05198	4.33063
EPHA2	1.04664	1.33674
ATP2A2	1.0362	3.28394
SRF	1.03586	3.15927
HCLS1	0.996545	5.7671
SPI1	0.993976	6.21242
ITGAM	0.991133	3.75269
TLR8	0.979519	2.2829
CEBPB	0.965528	2.98844
TXN	0.962874	2.40357
PDE7A	0.962467	2.46976
ARAP3	0.929575	1.72626
IGFBP4	0.917506	2.37366
PRKCB	0.904712	2.75167
RAC1	0.888867	4.1889
PAFAH1B1	0.882088	3.09134
ABCF1	0.873559	4.2481
PLD3	0.859751	4.40701
GPSM3	0.859072	2.55299
PRKAR1A	0.847263	3.47659
IRAK1	0.812202	2.52934
C5AR1	0.808486	1.76501
P2RX4	0.807217	2.24377
HK1	0.762254	3.52193
ADRM1	0.762111	5.16419
IL17RA	0.758755	2.14142
LCP1	0.758322	1.74594
GRB2	0.733952	2.72718
TCIRG1	0.733388	2.76513
NDST1	0.720727	1.34859
SCYL3	0.709962	2.36059
C5orf30	0.707547	1.40538
FRMD8	0.704736	1.58253
AIMP1	0.667854	1.64826
PXK	0.616841	1.5336
PPIB	0.580341	1.74354
RIPK1	0.580208	1.48188
IFNGR1	0.578035	1.95091
PLAA	0.572907	1.45021
GNAI3	0.515557	1.68725
TUSC2	0.500766	1.56324
SLC31A1	0.488147	1.39654
HDAC4	0.478092	1.90538
BAX	0.373999	1.80138
IKBKG	0.334746	1.40187
GNAS	-0.55052	2.08179
NUPR1	-0.64264	1.94159
BTK	-0.72082	1.53345
AHCY	-0.80491	2.48511
CHID1	-0.82048	2.74653
EIF2AK1	-0.96916	1.88753
STARD7	-0.97496	1.623
GNAQ	-0.97742	2.96437
HDAC5	-0.98473	3.15233
APPL2	-1.02473	4.03367
ADK	-1.07504	3.36985
C2	-1.10956	4.93757
CASP2	-1.13902	2.57777
TREM1	-1.14147	1.36526
CXCR3	-1.14906	1.49339
HYAL2	-1.19809	5.05614
PLA2G4A	-1.22426	1.48741
HYAL3	-1.23297	2.94047
FASN	-1.24885	2.92087
CD83	-1.26186	2.59655
CEBPA	-1.26481	4.21366
ATM	-1.30049	2.03154
NFATC3	-1.40093	4.1456
MBP	-1.43957	7.67673
F2RL1	-1.4663	1.50653
SERPINE1	-1.47029	3.71163
VWF	-1.5035	2.89582
MST1	-1.53318	1.79595
SGMS1	-1.63235	7.05105
PVR	-1.63774	2.01352
MMP14	-1.66508	2.66819
AHR	-1.80572	9.13449
LTC4S	-1.89228	3.15307
CD4	-2.01641	7.58141
VAMP8	-2.05517	8.71319
PRKACB	-2.11598	10.9408
CERS4	-2.3017	2.4753
HDAC9	-2.3109	1.38159
KCNA3	-2.47168	7.98907
NLRP6	-2.48661	1.42173
C5	-2.49321	1.77105
IL27RA	-2.52565	12.5556
KITLG	-2.53824	4.2302
KIT	-2.59945	1.51101
CHI3L1	-2.61894	7.89119
BDKRB2	-2.68221	2.84381
WNT5A	-2.69355	1.96345
LY75	-2.70747	6.71262
PDCD4	-2.98514	15.7398
CAMK1D	-3.01446	14.3763
RORC	-3.13107	6.91556
CCL21	-3.21479	3.1083
SCARB1	-3.2716	9.66694
TBXA2R	-3.27849	1.51673
NLRC4	-3.44504	5.34914
CCR4	-3.56599	2.20021
CD36	-3.66218	9.21725
PDE2A	-3.90589	1.8205
IFNLR1	-3.93431	8.84159
SCUBE1	-4.03218	2.64166
HRH1	-4.04474	7.773
GLRB	-4.06927	12.1924
PTGS1	-4.19351	7.04534
TRIL	-4.22329	4.1341
CYP26B1	-4.49414	1.61691
ALOX15	-4.62628	5.88079
PTGFR	-4.95198	3.27179
CRHBP	-4.98712	1.43669
IL17D	-5.71824	39.1784
FCER1A	-6.55488	12.3407
CTSG	-6.57453	4.49115
HRH4	-7.73382	6.56891
