# Supplementary material for: Infiltration of inflammatory macrophages and neutrophils and widespread pyroptosis in lung drive influenza lethality in nonhuman primates
Source: PLoS Pathog. 2022 Mar 10;18(3):e1010395. doi: 10.1371/journal.ppat.1010395 (PMC8939778; doi:10.1371/journal.ppat.1010395)
Supplement: S4 Table — Canonical pathways and associated genes for AMs shown in Fig 3E. (XLSX) [file ppat.1010395.s007.xlsx]

## Sheet: AM--Ingenuity Pathway Analysis
© 2000-2020 QIAGEN. All rights reserved.
Ingenuity Canonical Pathways	-log(p-value)	Ratio	z-score	Molecules
Role of Hypercytokinemia/hyperchemokinemia in the Pathogenesis of Influenza	14.5	0.5	5.692	BAK1,IFI35,IFI6,IFIT1,IFIT3,IFITM1,IFITM2,IFITM3,IFNAR2,IFNG,IRF1,ISG15,MED14,MX1,PSMB8,RELA,SOCS1,STAT1,STAT2,TAP1
Activation of IRF by Cytosolic Pattern Recognition Receptors	11.6	0.508	2.694	A2M,AKT2,C1R,C1S,C4A/C4B,C9,CFB,CP,CRABP2,ELP1,HAMP,HMOX1,HRAS,IKBKG,IL18,IL1R1,IL1RAP,IL1RN,IL6,IL6R,JAK2,MAP2K3,MAP2K7,MAP3K5,MAPK12,MAPK13,MRAS,MYD88,NFKB1,NFKB2,NFKBIA,NFKBIB,NFKBIE,ORM1,OSMR,PIK3CG,PIK3R2,PIK3R3,RASD1,RRAS,SERPINA1,SERPINF2,SERPING1,SOCS1,SOCS3,SOD2,TNF,TNFRSF1B,TRAF2,VWF
Interferon Signaling	11.6	0.639	3.962	AKT2,AZU1,BAX,CCND1,CCND2,CXCL1,CXCL8,EGF,ELP1,FLT1,FNBP1,GNB1,HBEGF,HMOX1,HRAS,ICAM1,IKBKG,IRAK2,ITGAX,LIMK1,LIMK2,MAP4K4,MAPK12,MMP2,MMP9,MPO,MRAS,NCF1,NFKB1,NFKBIB,PIK3CG,PIK3R2,PIK3R3,PIK3R5,PLCB2,PLD3,PLD4,PRKD1,PTGS2,RAC2,RASD1,RHOB,RHOBTB2,RHOC,RHOF,RHOH,RHOT2,RHOU,ROCK2,RRAS,SRC,VCAM1,VEGFA
Systemic Lupus Erythematosus In B Cell Signaling Pathway	10.5	0.287	4.129	AKT2,BTK,CALM1 (includes others),CCND1,CCND2,CD40,CLCF1,CSK,CTNNB1,CXCL8,FCGR2A,FCGR2B,HRAS,IFIH1,IFIT2,IFIT3,IFNA1/IFNA13,IFNA14,IFNA8,IFNAR1,IFNB1,IFNGR2,IFNW1,IL10,IL12A,IL15,IL17D,IL18,IL6,IL6R,IRF5,IRF7,ISG15,ISG20,JAK2,LILRB4,MALT1,MAP4K4,MRAS,MYD88,NFAT5,NFATC2,NFKB1,NFKB2,PAG1,PDCD1,PIK3AP1,PIK3CG,PIK3R2,PIK3R3,PIK3R5,PLAAT4,PLCG2,PRKD1,RAC2,RASD1,RASGRP2,RASGRP3,RRAS,SRC,STAT1,STAT2,SYNJ…
Role of Pattern Recognition Receptors in Recognition of Bacteria and Viruses	9.78	0.34	3.182	DDX58,DHX58,FADD,IFIH1,IFNA1/IFNA13,IFNA14,IFNA8,IFNB1,IKBKG,IRF7,NFKB1,NFKB2,NFKBIA,NFKBIB,NFKBIE,TANK,TBK1,TRAF2,TRAF3,TRIM25
Role of Macrophages, Fibroblasts and Endothelial Cells in Rheumatoid Arthritis	8.81	0.262	#NUM!	ADAMTS4,AKT2,APC2,CALM1 (includes others),CAMK2D,CCL2,CCL5,CCND1,CEBPA,CEBPD,CREB5,CSF1,CTNNB1,CXCL12,CXCL8,ELP1,F2RL1,FCGR3A/FCGR3B,FZD7,HRAS,ICAM1,IKBKG,IL10,IL15,IL17RC,IL18,IL18RAP,IL1R1,IL1R2,IL1RAP,IL1RN,IL6,IL6R,IL7,IRAK2,JAK2,LEF1,LRP1,LTBR,MAP2K3,MAP2K7,MRAS,MYD88,NFAT5,NFATC2,NFKB1,NFKBIA,NFKBIB,NFKBIE,PDGFB,PIK3CG,PIK3R2,PIK3R3,PIK3R5,PLCB2,PLCB3,PLCG2,PLCH1,PRKD1,RASD1,ROCK2,RRAS,SFRP…
Death Receptor Signaling	8.78	0.385	1.219	ACTA2,ARHGDIB,BID,BIRC3,CASP2,CFLAR,ELP1,FADD,FAS,HSPB1,IKBKG,LIMK1,MAP2K7,MAP3K5,MAP4K4,NAIP,NFKB1,NFKB2,NFKBIA,NFKBIB,NFKBIE,PARP10,PARP11,PARP14,PARP15,PARP16,PARP9,TANK,TBK1,TNF,TNFRSF1B,TNFSF10,TNFSF15,TNKS2,TRAF2
Granulocyte Adhesion and Diapedesis	8.72	0.316	#NUM!	CCL13,CCL17,CCL19,CCL2,CCL20,CCL23,CCL3L1,CCL3L3,CCL4,CCL5,CCL7,CCL8,CDH5,CLDN1,CLDN15,CLDN7,CSF3,CSF3R,CXCL1,CXCL10,CXCL11,CXCL12,CXCL13,CXCL14,CXCL8,CXCL9,CXCR4,FPR2,FPR3,GLG1,HRH1,HRH2,ICAM1,IL18,IL18RAP,IL1R1,IL1R2,IL1RAP,IL1RN,MMP2,MMP24,MMP9,RDX,SDC3,SDC4,SELL,SELPLG,TNF,TNFRSF1B,VCAM1
Atherosclerosis Signaling	8.54	0.341	#NUM!	ALOX15,ALOX5,APOC1,CCL2,CCR2,CD40,CLU,COL18A1,COL1A2,CSF1,CXCL12,CXCL8,CXCR4,F3,GLG1,ICAM1,IL18,IL1RN,IL6,LCAT,MMP9,NFKB1,NFKB2,ORM1,PCYOX1,PDGFB,PLA2G2A,PLA2G2D,PLA2G2F,PLA2G4C,PLAAT2,PLAAT3,PLAAT4,PLB1,S100A8,SELPLG,SERPINA1,TNF,TNFRSF12A,TNFRSF14,TNFSF14,VCAM1
Role of MAPK Signaling in Inhibiting the Pathogenesis of Influenza	8.42	0.411	3.651	AKT2,CASP1,CASP5,CCL2,CCL7,CD40,CD83,CD86,CXCL8,FCGR2B,ICAM1,IL10,IL18,IL6,ITGAX,JAK2,LAT2,MPO,MYD88,NFKB1,NFKB2,NLRC4,NLRC5,NLRP3,PLCG2,TLR8,TNF,TREM1
IL-10 Signaling	8.26	0.414	#NUM!	ARG2,CCR1,CCR5,ELP1,FCGR2A,FCGR2B,HMOX1,IKBKG,IL10,IL10RA,IL18,IL18RAP,IL1R1,IL1R2,IL1RAP,IL1RN,IL4R,IL6,MAP2K3,MAP4K4,MAPK12,MAPK13,NFKB1,NFKB2,NFKBIA,NFKBIB,NFKBIE,SOCS3,TNF
Antioxidant Action of Vitamin C	8.15	0.356	-3	GLRX,GSTO1,HMOX1,IKBKG,JAK2,LCAT,MAPK12,MAPK13,NFKB1,NFKB2,NFKBIA,NFKBIB,NFKBIE,NXN,PLA2G2A,PLA2G2D,PLA2G2F,PLA2G4C,PLAAT2,PLAAT3,PLAAT4,PLB1,PLCB2,PLCB3,PLCG2,PLCH1,PLD3,PLD4,SLC23A2,SLC2A1,SLC2A14,SLC2A3,SLC2A5,SLC2A8,TNF,TXN,TXNRD2
Role of PKR in Interferon Induction and Antiviral Response	7.88	0.339	3.888	A2M,AKT2,CXCL8,CYP19A1,ELP1,HRAS,HSPB1,IKBKG,IL18,IL18RAP,IL1R1,IL1R2,IL1RAP,IL1RN,IL6,IL6R,JAK2,MAP2K3,MAP2K7,MAP4K4,MAPK12,MAPK13,MRAS,NFKB1,NFKB2,NFKBIA,NFKBIB,NFKBIE,PIK3CG,PIK3R2,PIK3R3,PIK3R5,RASD1,RRAS,SOCS1,SOCS3,TNF,TNFAIP6,TNFRSF1B,TRAF2,VEGFA
Production of Nitric Oxide and Reactive Oxygen Species in Macrophages	7.88	0.29	3.394	AKT2,B2M,CCR7,CD1B,CD40,CD80,CD83,CD86,COL18A1,COL1A2,CREB5,ELP1,FCGR2A,FCGR2B,FCGR3A/FCGR3B,ICAM1,IFNA1/IFNA13,IFNAR1,IFNB1,IKBKG,IL10,IL12A,IL15,IL18,IL1RN,IL23A,IL6,JAK2,LTBR,LY75,MAPK12,MAPK13,MYD88,NFKB1,NFKB2,NFKBIA,NFKBIB,NFKBIE,PIK3CG,PIK3R2,PIK3R3,PIK3R5,PLCB2,PLCB3,PLCG2,PLCH1,RELB,STAT1,STAT2,TNF,TNFRSF1B
Hepatic Fibrosis / Hepatic Stellate Cell Activation	7.79	0.291	#NUM!	A2M,ACTA2,BAX,CCL2,CCL5,CCR5,CCR7,CD40,COL17A1,COL18A1,COL1A2,COL7A1,COL9A2,COL9A3,CSF1,CXCL8,CXCL9,ECE1,EDNRB,EGF,FAS,FGFR2,FLT1,ICAM1,IFNA1/IFNA13,IFNAR1,IFNGR2,IGFBP4,IL10,IL10RA,IL18RAP,IL1R1,IL1R2,IL1RAP,IL4R,IL6,IL6R,MET,MMP2,MMP9,MYH9,MYL6B,NFKB1,NFKB2,PDGFB,SMAD3,STAT1,TGFBR2,TIMP1,TNF,TNFRSF1B,VCAM1,VEGFA
IL-6 Signaling	7.66	0.325	4.323	AKT2,APOC1,ARG2,CAT,CLU,ELP1,FNBP1,IFNGR2,IKBKG,IRF1,JAK2,JAK3,MAP2K7,MAP3K12,MAP3K4,MAP3K5,MAP3K6,MAPK12,MAPK13,MPO,NCF1,NFKB1,NFKB2,NFKBIA,NFKBIB,NFKBIE,ORM1,PCYOX1,PIK3CG,PIK3R2,PIK3R3,PIK3R5,PLCG2,PPM1J,PPP1R14B,PPP1R3C,PPP2R1A,PPP2R2A,PPP2R3A,PPP2R5D,PRKD1,RAC2,RHOB,RHOBTB2,RHOC,RHOF,RHOH,RHOT2,RHOU,S100A8,SERPINA1,STAT1,TNF,TNFRSF1B
Dendritic Cell Maturation	7.63	0.293	3.464	BAX,BID,CASP1,CASP5,COLEC12,DDX58,EIF2AK2,ELP1,FADD,FAS,HSPA1A/HSPA1B,HSPA6,IFIH1,IFNA1/IFNA13,IFNA14,IFNA8,IFNAR1,IFNB1,IFNGR2,IFNW1,IKBKG,IL18,IRF1,MAP2K3,MAP2K7,MAPK12,MAPK13,MYD88,NFKB1,NFKB2,NFKBIA,NFKBIB,NFKBIE,PDGFB,STAT1,STAT2,TAB2,TNF,TRAF3
TREM1 Signaling	7.6	0.4	3.024	BAX,CCL2,CCL5,CXCL10,CXCL8,EIF2AK2,IFNB1,IL6,LCAT,MAP2K3,MAP2K7,MAP3K5,MAPK12,MAPK13,MYD88,NFKB1,NFKB2,NFKBIA,NFKBIB,NFKBIE,PLA2G2A,PLA2G2D,PLA2G2F,PLA2G4C,PLAAT2,PLAAT3,PLAAT4,PLB1,PTGS2,TNF
CD40 Signaling	7.26	0.406	0.626	CD40,ELP1,FCER2,ICAM1,IKBKG,JAK3,MAP2K3,MAP2K7,MAPK12,MAPK13,NFKB1,NFKB2,NFKBIA,NFKBIB,NFKBIE,PIK3CG,PIK3R2,PIK3R3,PIK3R5,PTGS1,PTGS2,TANK,TNFAIP3,TRAF1,TRAF2,TRAF3
Role of RIG1-like Receptors in Antiviral Innate Immunity	7.11	0.476	3.638	C1QA,C1QB,C1QC,C3AR1,CASP1,CCL5,CLCF1,CLEC6A,CXCL8,DDX58,EIF2AK2,IFIH1,IFNA1/IFNA13,IFNA14,IFNA8,IFNB1,IFNW1,IL10,IL12A,IL15,IL17D,IL18,IL6,IRF7,MAPK12,MYD88,NFKB1,NFKB2,NLRC4,NLRP3,OAS1,OAS2,OAS3,PIK3CG,PIK3R2,PIK3R3,PIK3R5,PLCG2,PRKD1,PTX3,RIPK2,TICAM1,TLR8,TNF,TNFSF10,TNFSF13B,TNFSF14,TNFSF15,TNFSF9
Neuroinflammation Signaling Pathway	7.03	0.247	3.693	AGER,AKT2,APH1B,APP,B2M,BACE1,BIRC3,CASP1,CCL2,CCL5,CD40,CD80,CD86,CFLAR,CREB5,CTNNB1,CXCL10,CXCL12,CXCL8,ELP1,FAS,GLUL,HMOX1,ICAM1,IFNA1/IFNA13,IFNA14,IFNA8,IFNB1,IFNGR2,IKBKG,IL10,IL12A,IL18,IL1R1,IL6,IL6R,IRAK2,IRF7,JAK2,JAK3,MAPK12,MAPK13,MMP9,MYD88,NAIP,NCF1,NFAT5,NFATC2,NFKB1,NFKB2,NLRP3,PIK3CG,PIK3R2,PIK3R3,PIK3R5,PLA2G2A,PLA2G2D,PLA2G2F,PLA2G4C,PLCG2,PSEN2,PTGS2,SLC1A3,SOD2,STAT1,TBK1,TGF…
Acute Phase Response Signaling	6.76	0.279	3.569	BAK1,BAX,IFI35,IFI6,IFIT1,IFIT3,IFITM1,IFITM2,IFITM3,IFNA1/IFNA13,IFNAR1,IFNB1,IFNGR2,IRF1,ISG15,JAK2,MX1,OAS1,PSMB8,SOCS1,STAT1,STAT2,TAP1
IL-8 Signaling	6.63	0.27	3.647	CD40,DDX58,DHX58,ELP1,FADD,IFIH1,IFIT2,IFNA1/IFNA13,IFNA14,IFNA8,IFNAR1,IFNB1,IKBKG,IL10,IL6,IRF7,ISG15,MAPK12,NFKB1,NFKB2,NFKBIA,NFKBIB,NFKBIE,PPIB,STAT1,STAT2,TANK,TBK1,TNF,TRAF3,ZBP1
Eicosanoid Signaling	6.62	0.391	1.508	ALOX15,ALOX5,DPEP2,DPEP3,FPR2,GGT1,LCAT,LTA4H,LTB4R,LTC4S,PLA2G2A,PLA2G2D,PLA2G2F,PLA2G4C,PLAAT2,PLAAT3,PLAAT4,PLB1,PTGDS,PTGER2,PTGER4,PTGES,PTGIR,PTGS1,PTGS2
Molecular Mechanisms of Cancer	6.61	0.226	#NUM!	ADCY4,AKT2,APH1B,ARHGEF18,ARHGEF19,ARHGEF6,ATM,BAK1,BAX,BBC3,BID,BIRC3,CAMK2D,CCND1,CCND2,CDC25B,CDK1,CDK11A,CDK12,CDK14,CDK16,CDK6,CDKN1A,CDKN2A,CDKN2D,CFLAR,CHEK2,CTNNB1,E2F2,E2F8,FADD,FANCD2,FAS,FNBP1,FZD7,GNA15,HHAT,HIF1A,HRAS,ITGA1,ITGA2,ITGA6,JAK2,JAK3,LEF1,LRP1,MAP2K3,MAP3K5,MAPK12,MAPK13,MRAS,NAIP,NBN,NFKB1,NFKB2,NFKBIA,NFKBIB,NFKBIE,PAK1,PAK3,PIK3CG,PIK3R2,PIK3R3,PIK3R5,PLCB2,PLCB3,PMAIP…
Senescence Pathway	6.51	0.246	1.969	AKT2,ANAPC1,ATM,CACNA1A,CALM1 (includes others),CAT,CBX7,CCNB2,CCND1,CDC25B,CDK1,CDK6,CDKN1A,CDKN2A,CGAS,CHEK2,CXCL8,DHCR24,E2F2,E2F8,EED,ELF3,EZH2,GADD45A,GADD45B,GADD45G,HRAS,IFNA1/IFNA13,IFNA14,IFNA8,IFNB1,IFNW1,IKBKG,IL6,ITPR3,MAP2K3,MAP2K7,MAPK12,MRAS,MRE11,NBN,NFAT5,NFATC2,NFKB1,NFKB2,PCGF1,PDHB,PDK2,PIK3CG,PIK3R2,PIK3R3,PIK3R5,PML,PPM1J,PPP2R1A,PPP2R2A,PPP2R3A,PPP2R5D,RASD1,RASSF5,RBL2,RRA…
HMGB1 Signaling	6.51	0.287	4.226	AREG,CASP1,CCL2,CCL4,CCL5,CXCL10,CXCL8,DDX58,EIF2AK2,IFIT2,IFIT3,IFNA1/IFNA13,IFNA14,IFNA8,IFNAR1,IFNB1,IFNL1,IFNLR1,IFNW1,IL10,IL12A,IL18,IL1RN,IL6,IRF7,ISG15,ISG20,MX1,MYD88,NFKB1,NFKB2,NLRP3,OAS1,OAS2,OAS3,RSAD2,STAT1,STAT2,TICAM1,TNF
Germ Cell-Sertoli Cell Junction Signaling	6.17	0.277	#NUM!	A2M,ACTA2,ACTN1,AFDN,CTNNB1,FNBP1,HRAS,ITGA2,ITGA6,JUP,LIMK1,LIMK2,MAP2K3,MAP2K7,MAP3K12,MAP3K4,MAP3K5,MAP3K6,MAPK12,MRAS,MYO7A,NECTIN2,PAK1,PAK3,PIK3CG,PIK3R2,PIK3R3,PIK3R5,PXN,RAC2,RASD1,RHOB,RHOBTB2,RHOC,RHOF,RHOH,RHOT2,RHOU,RRAS,SRC,TGFBR2,TNF,TUBA1A,TUBA1B,TUBA4A,TUBB2A
PI3K/AKT Signaling	6.12	0.269	3.286	AKT2,CCND1,CDKN1A,CTNNB1,ELP1,HRAS,IFNAR1,IFNLR1,IKBKG,IL10RA,IL13RA1,IL15RA,IL17RC,IL18RAP,IL1R1,IL1R2,IL22RA2,IL27RA,IL2RA,IL31RA,IL4R,IL6R,ITGA1,ITGA2,ITGA6,JAK2,JAK3,MAP3K5,MRAS,NFKB1,NFKB2,NFKBIA,NFKBIB,NFKBIE,PIK3CG,PIK3R2,PIK3R3,PPM1J,PPP2R1A,PPP2R2A,PPP2R3A,PPP2R5D,PTGS2,RASD1,RRAS,SFN,SYNJ2,YWHAE,YWHAZ
Th1 and Th2 Activation Pathway	6.09	0.275	#NUM!	APH1B,BHLHE41,CCR1,CCR5,CD274,CD4,CD40,CD80,CD86,CXCR4,DLL1,DLL4,HAVCR1,HAVCR2,ICAM1,IFNA1/IFNA13,IFNAR1,IFNGR2,IKZF1,IL10,IL10RA,IL12A,IL18,IL27,IL27RA,IL2RA,IL4R,IL6,IL6R,IRF1,JAG1,JAG2,JAK2,JAK3,NFATC2,NFKB1,PIK3CG,PIK3R2,PIK3R3,PIK3R5,PSEN2,SOCS1,SOCS3,STAT1,TGFBR2,TNFRSF4
Complement System	6.06	0.472	0.832	C1QA,C1QB,C1QC,C1R,C1S,C3AR1,C4A/C4B,C9,CD46,CD55,CD59,CFB,CFD,CFH,CR1,ITGAX,SERPING1
TNFR2 Signaling	6.06	0.517	1.941	BIRC3,IKBKG,NAIP,NFKB1,NFKB2,NFKBIA,NFKBIB,NFKBIE,TANK,TBK1,TNF,TNFAIP3,TNFRSF1B,TRAF1,TRAF2
Induction of Apoptosis by HIV1	5.97	0.383	1.043	BAK1,BAX,BBC3,BID,BIRC3,CXCR4,ELP1,FADD,FAS,IKBKG,MAP2K7,MAP3K5,MAPK12,NAIP,NFKB1,NFKB2,NFKBIA,NFKBIB,NFKBIE,TNF,TNFRSF1B,TRAF1,TRAF2
T Cell Exhaustion Signaling Pathway	5.93	0.272	2.967	AKT2,BATF,BCL6,CD274,CD80,CD86,GZMB,HAVCR2,HRAS,IFNA1/IFNA13,IFNA14,IFNA8,IFNAR1,IL10,IL10RA,IL12A,IL6,IL6R,IRF4,JAK2,JAK3,MAPK12,MRAS,NFAT5,NFATC2,PDCD1,PDCD1LG2,PIK3CG,PIK3R2,PIK3R3,PIK3R5,PLCG2,PPM1J,PPP2R1A,PPP2R2A,PPP2R3A,PPP2R5D,PRDM1,RASD1,RRAS,SMAD3,STAT1,STAT2,TGFBR2,TNFRSF14,VEGFA
Natural Killer Cell Signaling	5.84	0.262	3.677	AKT2,B2M,COL18A1,COL1A2,FCGR2A,FCGR3A/FCGR3B,HCST,HRAS,HSPA1A/HSPA1B,HSPA6,IL12A,IL15,IL18,IL18RAP,JAK2,JAK3,LCP2,LILRB1,LIMK1,LIMK2,MAP2K3,MAP3K12,MAP3K4,MAP3K5,MAP3K6,MAPK12,MAPK13,MICA,MICB,MRAS,MYD88,NECTIN2,NFAT5,NFATC2,NFKB1,NFKB2,PAK1,PAK3,PIK3CG,PIK3R2,PIK3R3,PIK3R5,PLCG2,PXN,RAC2,RASD1,RASSF5,RRAS,TNFSF10,VAV3
Agranulocyte Adhesion and Diapedesis	5.79	0.267	#NUM!	ACTA2,CCL13,CCL17,CCL19,CCL2,CCL20,CCL23,CCL3L1,CCL3L3,CCL4,CCL5,CCL7,CCL8,CDH5,CLDN1,CLDN15,CLDN7,CXCL1,CXCL10,CXCL11,CXCL12,CXCL13,CXCL14,CXCL8,CXCL9,CXCR4,GLG1,HRH1,ICAM1,IL18,IL1R1,IL1RN,ITGA1,ITGA2,ITGA6,ITGB7,MMP2,MMP24,MMP9,MYH9,MYL6B,RDX,SDC4,SELL,SELPLG,TNF,VCAM1
Hepatic Fibrosis Signaling Pathway	5.7	0.221	5.063	ACTA2,AKT2,CACNA1A,CALM1 (includes others),CCL2,CCL5,CCND1,CD40,COL18A1,COL1A2,CREB5,CTNNB1,CXCL8,EZH2,FLT1,FNBP1,FZD7,HIF1A,HRAS,ICAM1,IKBKG,IL18,IL18RAP,IL1R1,IL1R2,IL1RAP,IL1RN,IRAK2,ITGA1,ITGA2,ITGA6,JAK2,LEF1,MAP2K3,MAP2K7,MAPK12,MAPK13,MRAS,MYD88,MYL6B,NCF1,NFKB1,NFKB2,NFKBIA,NFKBIB,NFKBIE,PDCD4,PDGFB,PIK3CG,PIK3R2,PIK3R3,PIK3R5,PLCG2,PPARG,PRKACB,PRKAR2A,PRKAR2B,PRKD1,RAC2,RASD1,RHOB,RHOBT…
Th1 Pathway	5.68	0.299	1.095	APH1B,CCR5,CD274,CD4,CD40,CD80,CD86,DLL1,DLL4,HAVCR2,ICAM1,IFNA1/IFNA13,IFNAR1,IFNGR2,IL10,IL10RA,IL12A,IL18,IL27,IL27RA,IL6,IL6R,IRF1,JAK2,JAK3,NFATC2,NFKB1,PIK3CG,PIK3R2,PIK3R3,PIK3R5,PSEN2,SOCS1,SOCS3,STAT1
Gαq Signaling	5.66	0.276	1.808	ADRA1D,AKT2,BTK,CALM1 (includes others),CHRM1,CSK,FNBP1,GNA15,GNB1,HMOX1,HRH1,IKBKG,ITPR1,ITPR3,MRAS,NFATC2,NFKB1,NFKB2,NFKBIA,NFKBIB,NFKBIE,PIK3CG,PIK3R2,PIK3R3,PIK3R5,PLCB2,PLCB3,PLCG2,PLD3,PLD4,PRKD1,RAC2,RGS16,RGS2,RHOB,RHOBTB2,RHOC,RHOF,RHOH,RHOT2,RHOU,ROCK2
Glucocorticoid Receptor Signaling	5.61	0.211	#NUM!	A2M,ADRB2,AKT2,ARG2,CCL13,CCL2,CCL5,CD163,CDKN1A,CDKN1C,CEBPA,CREBZF,CXCL8,EGF,ELP1,ESR1,FKBP5,GABPA,HLTF,HRAS,HSPA1A/HSPA1B,HSPA6,ICAM1,IFNA1/IFNA13,IFNA14,IFNA8,IFNAR1,IFNB1,IFNLR1,IFNW1,IKBKG,IL10,IL10RA,IL13RA1,IL15RA,IL17RC,IL18RAP,IL1R1,IL1R2,IL1RN,IL22RA2,IL27RA,IL2RA,IL31RA,IL4R,IL6,IL6R,JAK2,JAK3,KRT12,KRT23,KRT28,KRT6A,KRT7,MAP2K7,MAPK12,MAPK13,MMP2,MMP9,MRAS,NCOA1,NFAT5,NFATC2,NFKB1,NF…
ILK Signaling	5.52	0.259	3.015	ACTA2,ACTN1,AKT2,ARHGEF6,CCND1,CREB5,CTNNB1,FBLIM1,FERMT2,FLNA,FLNB,FNBP1,HIF1A,ILKAP,ITGB7,LEF1,MAPK12,MMP9,MYH9,MYL6B,NFKB1,NFKB2,PARVB,PIK3CG,PIK3R2,PIK3R3,PIK3R5,PPM1J,PPP1R14B,PPP2R1A,PPP2R2A,PPP2R3A,PPP2R5D,PTGS2,PXN,RAC2,RHOB,RHOBTB2,RHOC,RHOF,RHOH,RHOT2,RHOU,RICTOR,SNAI1,TMSB10/TMSB4X,TNF,VEGFA
Role of IL-17A in Arthritis	5.47	0.382	#NUM!	CCL2,CCL20,CCL5,CCL7,CXCL1,CXCL8,IL17RC,MAP2K3,MAPK12,MAPK13,NFKB1,NFKB2,NFKBIA,NFKBIB,NFKBIE,PIK3CG,PIK3R2,PIK3R3,PIK3R5,PTGS2,RPS6KA1
NF-κB Signaling	5.41	0.261	2.111	AKT2,CD40,EGF,EIF2AK2,FADD,FGFR2,FGFR4,FLT1,HRAS,IKBKG,IL18,IL1R1,IL1R2,IL1RN,LTBR,MALT1,MAP2K7,MAP4K4,MRAS,MYD88,NFKB1,NFKB2,NFKBIA,NFKBIB,NFKBIE,PIK3CG,PIK3R2,PIK3R3,PIK3R5,PLCG2,PRKACB,RASD1,RELB,RRAS,TAB2,TANK,TBK1,TGFBR2,TLR8,TNF,TNFAIP3,TNFRSF1B,TNFSF13B,TNIP1,TRAF2,TRAF3
Role of MAPK Signaling in the Pathogenesis of Influenza	5.32	0.333	#NUM!	AKT2,BAX,CCL2,CCL5,CXCL10,HRAS,IFNB1,LCAT,MAP2K3,MAP2K7,MAP3K5,MAPK12,MAPK13,MRAS,PLA2G2A,PLA2G2D,PLA2G2F,PLA2G4C,PLAAT2,PLAAT3,PLAAT4,PLB1,PTGS2,RASD1,RRAS,TNF
Myc Mediated Apoptosis Signaling	4.97	0.38	-0.229	ADRB2,BAX,BBC3,BID,CASP2,CDKN2A,CFLAR,FADD,FAS,IKBKG,NFKB1,NFKB2,PMAIP1,PRKACB,PRKAR2A,PRKAR2B,TNF,TNFRSF1B,TRAF2
TWEAK Signaling	4.97	0.441	0.258	BAG4,BID,BIRC3,FADD,IKBKG,NAIP,NFKB1,NFKB2,NFKBIA,NFKBIB,NFKBIE,TNFRSF12A,TRAF1,TRAF2,TRAF3
Chemokine Signaling	4.91	0.325	2.858	CALM1 (includes others),CAMK1D,CAMK2D,CCL13,CCL2,CCL4,CCL5,CCL7,CCR5,CXCL12,CXCR4,HRAS,LIMK1,LIMK2,MAPK12,MAPK13,MRAS,PIK3CG,PLCB2,PLCB3,PLCG2,RASD1,ROCK2,RRAS,SRC
Tumor Microenvironment Pathway	4.74	0.251	4.221	AKT2,CCL2,CCND1,CD274,CFLAR,COL1A2,CSF1,CSF3,CXCL12,CXCL8,CXCR4,EGF,FAS,FGF7,HIF1A,HRAS,ICAM1,IDO1,IDO2,IL10,IL6,IL6R,JAK2,MMP2,MMP24,MMP9,MRAS,NFKB1,NFKB2,PDCD1LG2,PDGFB,PIK3CG,PIK3R2,PIK3R3,PIK3R5,PTGS2,RASD1,RRAS,SLC1A4,SLC2A1,SLC2A3,SPP1,TNF,VEGFA
p53 Signaling	4.72	0.296	0.655	AKT2,ATM,BAX,BBC3,CCND1,CCND2,CDKN1A,CDKN2A,CHEK2,COQ8A,CTNNB1,DRAM1,FAS,GADD45A,GADD45B,GADD45G,HDAC9,HIF1A,PERP,PIK3CG,PIK3R2,PIK3R3,PIK3R5,PMAIP1,PML,PPP1R13B,SCO2,SERPINE2,SFN
Pathogenesis of Multiple Sclerosis	4.68	0.778	#NUM!	CCL4,CCL5,CCR1,CCR5,CXCL10,CXCL11,CXCL9
SPINK1 General Cancer Pathway	4.66	0.344	-0.447	AKT2,HRAS,IL6,IL6R,JAK2,JAK3,MRAS,MT1B,MT1E,MT1F,MT1G,MT1H,MT1M,MT1X,MT2A,PIK3CG,PIK3R2,PIK3R3,PIK3R5,RASD1,RRAS
Retinoic acid Mediated Apoptosis Signaling	4.6	0.351	2.524	BID,CFLAR,CRABP2,FADD,IFNA1/IFNA13,IFNA14,IFNA8,IFNAR1,IFNB1,IFNW1,IRF1,PARP10,PARP11,PARP14,PARP15,PARP16,PARP9,TNFRSF10C,TNFSF10,TNKS2
IL-17A Signaling in Fibroblasts	4.6	0.417	#NUM!	CCL2,CCL7,CEBPD,IKBKG,IL17RC,IL6,LCN2,MAPK12,MAPK13,NFKB1,NFKB2,NFKBIA,NFKBIB,NFKBIE,TRAF3IP2
Lymphotoxin β Receptor Signaling	4.55	0.358	1.698	AKT2,CXCL1,ELP1,IKBKG,LTBR,NFKB1,NFKB2,NFKBIA,PIK3CG,PIK3R2,PIK3R3,PIK3R5,RELB,TNFSF14,TRAF1,TRAF2,TRAF3,TRAF4,VCAM1
NF-κB Activation by Viruses	4.52	0.316	1.706	AKT2,CCR5,CD4,EIF2AK2,ELP1,HRAS,IKBKG,ITGA2,ITGA6,MRAS,NFKB1,NFKB2,NFKBIA,NFKBIB,NFKBIE,PIK3CG,PIK3R2,PIK3R3,PIK3R5,PRKD1,RASD1,RRAS,TNFRSF14,TRAF2
IL-12 Signaling and Production in Macrophages	4.49	0.267	#NUM!	AKT2,ALOX15,APOC1,CD40,CLU,ELP1,IFNA1/IFNA13,IFNA14,IFNA8,IKBKG,IL10,IL12A,IL18,IL23A,IRF1,JMJD6,MAPK12,MAPK13,MYD88,NCOA1,NFKB1,NFKB2,NFKBIB,ORM1,PCYOX1,PIK3CG,PIK3R2,PIK3R3,PIK3R5,PPARG,PRKD1,S100A8,SERPINA1,STAT1,TNF
Coronavirus Pathogenesis Pathway	4.47	0.259	0.822	ADAM17,BAX,CASP1,CCL2,CCL5,CCND1,CTSL,CXCL8,DDIT3,DDX58,E2F2,E2F8,IFNA1/IFNA13,IFNA14,IFNA8,IFNAR1,IFNB1,IFNW1,IL6,IRF7,MAPK12,MAPK13,NFKB1,NFKB2,NFKBIA,NFKBIB,NFKBIE,NLRP3,PTGS2,RBL2,SMAD3,STAT1,STAT2,TBK1,TGFBR2,TMPRSS2,TRAF3,TRIM25
B Cell Activating Factor Signaling	4.45	0.39	2.496	ELP1,IKBKG,MAP2K7,MAPK12,MAPK13,NFAT5,NFATC2,NFKB1,NFKB2,NFKBIA,NFKBIB,NFKBIE,TNFSF13B,TRAF1,TRAF2,TRAF3
PEDF Signaling	4.39	0.305	1.091	AKT2,CFLAR,FAS,HRAS,IKBKG,MAPK12,MAPK13,MRAS,NFKB1,NFKB2,NFKBIA,NFKBIB,NFKBIE,PIK3CG,PIK3R2,PIK3R3,PIK3R5,PPARG,RASD1,ROCK2,RRAS,SOD2,TCF7L1,TCF7L2,ZEB1
Phagosome Formation	4.39	0.27	#NUM!	C3AR1,CR1,FCAR,FCER1A,FCER2,FCGR2A,FCGR2B,FCGR3A/FCGR3B,FNBP1,ITGA1,ITGA2,ITGA6,ITGAX,MARCKS,MRC1,PIK3CG,PIK3R2,PIK3R3,PIK3R5,PLCB2,PLCB3,PLCG2,PLCH1,PRKD1,RAC2,RHOB,RHOBTB2,RHOC,RHOF,RHOH,RHOT2,RHOU,TLR8
RANK Signaling in Osteoclasts	4.37	0.299	1.964	AKT2,BIRC3,CALM1 (includes others),ELP1,IKBKG,MAP2K7,MAP3K12,MAP3K4,MAP3K5,MAP3K6,MAPK12,MAPK13,MITF,NFATC2,NFKB1,NFKB2,NFKBIA,NFKBIB,NFKBIE,PIK3CG,PIK3R2,PIK3R3,PIK3R5,SRC,TAB2,TRAF2
Type I Diabetes Mellitus Signaling	4.36	0.28	4.041	BID,CD80,CD86,FADD,FAS,GZMB,IFNGR2,IKBKG,IL12A,IL1R1,IL1RAP,IRF1,JAK2,MAP2K3,MAP2K7,MAP3K5,MAPK12,MAPK13,MYD88,NFKB1,NFKB2,NFKBIA,NFKBIB,NFKBIE,SOCS1,SOCS3,STAT1,TNF,TNFRSF1B,TRAF2
B Cell Receptor Signaling	4.36	0.243	2.53	AKT2,BCL2A1,BCL6,BTK,CALM1 (includes others),CAMK2D,CREB5,CSK,ELP1,FCGR2A,FCGR2B,HRAS,IKBKG,MALT1,MAP2K3,MAP2K7,MAP3K12,MAP3K4,MAP3K5,MAP3K6,MAPK12,MAPK13,MRAS,NFAT5,NFATC2,NFKB1,NFKB2,NFKBIA,NFKBIB,NFKBIE,PAG1,PIK3AP1,PIK3CG,PIK3R2,PIK3R3,PIK3R5,PLCG2,POU2F2,RAC2,RASD1,RASSF5,RRAS,SYNJ2,VAV3
PPAR Signaling	4.36	0.284	-4.426	ELP1,HRAS,IKBKG,IL18,IL18RAP,IL1R1,IL1R2,IL1RAP,IL1RN,MAP4K4,MRAS,NCOA1,NFKB1,NFKB2,NFKBIA,NFKBIB,NFKBIE,NR1H3,NRIP1,PDGFB,PPARD,PPARG,PTGS2,RASD1,RRAS,SRA1,TNF,TNFRSF1B,TRAF2
BEX2 Signaling Pathway	4.31	0.308	1.225	AKT2,BAK1,BBC3,CCND1,CDKN1A,CTNNB1,HIF1A,LEF1,LGALS1,MAP2,MAPK12,MMP2,NFKB1,NFKB2,NFKBIA,PPM1J,PPP2R1A,PPP2R2A,PPP2R3A,PPP2R5D,SPP1,TCF7L1,TCF7L2,VEGFA
p38 MAPK Signaling	4.3	0.271	4.536	CDC25B,CREB5,DDIT3,FADD,FAS,H3-3A/H3-3B,HSPB1,IL18,IL18RAP,IL1R1,IL1R2,IL1RAP,IL1RN,IRAK2,MAP2K3,MAP3K5,MAPK12,MAPK13,MEF2D,PLA2G2A,PLA2G2D,PLA2G2F,PLA2G4C,RPS6KA1,RPS6KC1,STAT1,TAB2,TGFBR2,TIFA,TNF,TNFRSF1B,TRAF2
Vitamin-C Transport	4.18	0.478	1.667	GJB2,GLRX,GSTO1,LRRC8B,LRRC8D,NXN,SLC23A2,SLC2A1,SLC2A3,TXN,TXNRD2
Cardiac Hypertrophy Signaling (Enhanced)	4.18	0.195	3.362	ADCY4,ADRA1D,ADRB2,AKT2,ATP2A2,CACNA1A,CALM1 (includes others),CAMK2D,CLCF1,CTNNB1,CXCL8,DIAPH2,EDNRB,FGF7,FGFR2,FGFR4,FZD7,GDE1,GNA15,GNB1,HDAC5,HDAC8,HDAC9,HRAS,HSPB1,IFNAR1,IFNLR1,IKBKG,IL10RA,IL12A,IL13RA1,IL15,IL15RA,IL17D,IL17RC,IL18,IL18RAP,IL1R1,IL1R2,IL22RA2,IL27RA,IL2RA,IL31RA,IL4R,IL6,IL6R,ITGA1,ITGA2,ITGA6,ITPR1,ITPR3,JAK2,MAP2K3,MAP2K7,MAP3K12,MAP3K4,MAP3K5,MAP3K6,MAPK12,MAPK13,MEF2D…
AMPK Signaling	4.18	0.231	1.48	ACACA,ACACB,ADRA1D,ADRB2,AK2,AKT2,CAMKK2,CCND1,CDKN1A,CFTR,CHRM1,CHRNA1,CHRNA9,CHRNB2,CPT1A,CPT1B,CREB5,EEF2,HLTF,ILKAP,MAP2K3,MAPK12,MAPK13,MRAS,ORAI2,PFKFB2,PFKFB4,PFKP,PIK3CG,PIK3R2,PIK3R3,PIK3R5,PPM1F,PPM1H,PPM1J,PPP2R1A,PPP2R2A,PPP2R3A,PPP2R5D,PRKACB,PRKAR2A,PRKAR2B,RAB39A,RAB8A,SLC2A1,SMARCA2,SMARCC1,STIM1,STK11
Cell Cycle Control of Chromosomal Replication	4.17	0.339	-1.606	CDC6,CDC7,CDK1,CDK11A,CDK12,CDK14,CDK16,CDK6,CDT1,CHEK2,MCM3,MCM6,MCM7,ORC4,POLA1,POLE,PRIM2,RPA4,TOP2B
IL-17 Signaling	4.15	0.24	4.727	AKT2,CCL17,CCL2,CCL20,CLCF1,CSF3,CXCL1,CXCL8,DEFB1,HRAS,IL12A,IL15,IL17D,IL17RC,IL18,IL6,JAK2,LCN2,MAP2K3,MAPK12,MAPK13,MMP2,MMP9,MRAS,NFKB1,PIK3CG,PIK3R2,PIK3R3,PIK3R5,PTGS2,RASD1,RGS16,RRAS,TAB2,TNF,TNFSF10,TNFSF13B,TNFSF14,TNFSF15,TNFSF9,TRAF2,TRAF3IP2,VEGFA
Role of Osteoblasts, Osteoclasts and Chondrocytes in Rheumatoid Arthritis	4.12	0.23	#NUM!	ACP5,ADAM17,ADAMTS4,AKT2,ALPL,APC2,BIRC3,CALM1 (includes others),CSF1,CTNNB1,CTSK,ELP1,FZD7,IKBKG,IL10,IL18,IL18RAP,IL1R1,IL1R2,IL1RAP,IL1RN,IL6,IL7,LEF1,LRP1,MAP2K3,MAP2K7,MAP3K5,MAPK12,NAIP,NFAT5,NFATC2,NFKB1,NFKBIA,NFKBIB,NFKBIE,PIK3CG,PIK3R2,PIK3R3,PIK3R5,SFRP1,SPP1,SRC,TAB2,TCF7L1,TCF7L2,TNF,TNFRSF1B,TRAF2
Gα12/13 Signaling	4.1	0.26	2.043	AKT2,BTK,CDH23,CDH24,CDH5,CTNNB1,ELP1,F2RL1,HRAS,IKBKG,LPAR6,MAP2K7,MAP3K5,MAPK12,MEF2D,MRAS,MYL6B,NFKB1,NFKB2,NFKBIA,NFKBIB,NFKBIE,PIK3CG,PIK3R2,PIK3R3,PIK3R5,PXN,RASA1,RASD1,ROCK2,RRAS,SRC,TEC,VAV3
Tec Kinase Signaling	4.09	0.243	2.611	ACTA2,BTK,FADD,FAS,FCER1A,FNBP1,FRK,GNA15,GNB1,ITGA1,ITGA2,ITGA6,JAK2,JAK3,MAPK12,MRAS,NFKB1,NFKB2,PAK1,PAK3,PIK3CG,PIK3R2,PIK3R3,PIK3R5,PLCG2,PRKD1,RAC2,RHOB,RHOBTB2,RHOC,RHOF,RHOH,RHOT2,RHOU,SRC,STAT1,STAT2,TEC,TNF,TNFSF10,VAV3
Necroptosis Signaling Pathway	4.06	0.248	4.542	AXL,BIRC3,CAMK2D,CASP1,CFLAR,DAPK1,EIF2AK2,FADD,FAS,GLUL,IFNA1/IFNA13,IFNA14,IFNA8,IFNAR1,IFNB1,IFNW1,IKBKG,MLKL,NLRP3,PLA2G2A,PLA2G2D,PLA2G2F,PLA2G4C,RBCK1,RBL2,RNF31,STAT1,STAT2,TAB2,TICAM1,TNF,TNFRSF1B,TNFSF10,TNIP1,TOMM40L,TRAF2,UBC,ZBP1
TNFR1 Signaling	4.06	0.354	1.5	BID,BIRC3,CASP2,FADD,IKBKG,NAIP,NFKB1,NFKB2,NFKBIA,NFKBIB,NFKBIE,PAK1,PAK3,TANK,TNF,TNFAIP3,TRAF2
Hereditary Breast Cancer Signaling	4.06	0.255	#NUM!	AKT2,ATM,BARD1,CCND1,CDK1,CDK6,CDKN1A,CHEK2,FANCB,FANCD2,GADD45A,GADD45B,GADD45G,HDAC5,HDAC8,HDAC9,HLTF,HRAS,MRAS,MRE11,MSH2,NBN,PALB2,PIK3CG,PIK3R2,PIK3R3,PIK3R5,POLR2A,RASD1,RRAS,SFN,SLC19A1,SMARCA2,SMARCC1,UBC
Inflammasome pathway	4.05	0.5	2.53	AIM2,CASP1,CASP5,IL18,MYD88,NAIP,NFKB1,NFKB2,NLRC4,NLRP3
ATM Signaling	4.01	0.281	1.279	ATM,BID,CCNB2,CDK1,CDKN1A,CHEK2,CREB5,FANCD2,GADD45A,GADD45B,GADD45G,MAPK12,MAPK13,MRE11,NBN,NFKBIA,PPM1J,PPP2R1A,PPP2R2A,PPP2R3A,PPP2R5D,RAD9A,RNF168,RNF8,SMC2,TLK2,ZEB1
iNOS Signaling	4.01	0.364	3.742	CALM1 (includes others),IFNGR2,IKBKG,IRAK2,IRF1,JAK2,JAK3,MAPK12,MAPK13,MYD88,NFKB1,NFKB2,NFKBIA,NFKBIB,NFKBIE,STAT1
April Mediated Signaling	3.97	0.375	1.604	ELP1,IKBKG,MAP2K7,MAPK12,MAPK13,NFAT5,NFATC2,NFKB1,NFKB2,NFKBIA,NFKBIB,NFKBIE,TRAF1,TRAF2,TRAF3
Breast Cancer Regulation by Stathmin1	3.97	0.188	2.309	ACKR1,ACKR3,ACKR4,ADGRF5,ADGRG3,ADORA1,ADORA2A,ADORA3,ADRA1D,ADRB2,ANKHD1/ANKHD1-EIF4EBP3,ARHGEF18,ARHGEF19,ARHGEF6,BDKRB2,C3AR1,CAMK1D,CAMK2D,CCND1,CCND2,CCR1,CCR2,CCR5,CCR7,CCRL2,CDK1,CDK6,CHRM1,CMKLR1,CREB5,E2F2,E2F8,EDNRB,EGF,F2RL1,FFAR2,FPR2,FPR3,FZD7,GNB1,GPR132,GPR141,GPR146,GPR157,GPR162,GPR34,GPR35,GPR39,GPR55,GPR84,GPR85,GPRC5A,GPRC5B,HCAR2,HIF1A,HRAS,HRH1,HRH2,LPAR6,LTB4R,MC3R,MLNR,MMP…
Systemic Lupus Erythematosus In T Cell Signaling Pathway	3.96	0.227	-0.143	AKT2,B2M,BCL6,CASP1,CASP2,CASP4,CASP5,CD80,CD86,CREB5,DNMT1,ESR1,FAS,FNBP1,GADD45A,HRAS,IL10,IL23A,IL6,IRF4,ITPR1,MAP2K3,MAP2K7,MRAS,NFATC2,PIK3CG,PIK3R2,PIK3R3,PIK3R5,PPM1J,PPP2R1A,PPP2R2A,PPP2R3A,PPP2R5D,RAC2,RASD1,RDX,RHOB,RHOBTB2,RHOC,RHOF,RHOH,RHOT2,RHOU,ROCK2,RORC,RRAS,SELPLG,STIM1
4-1BB Signaling in T Lymphocytes	3.93	0.406	1.897	ELP1,IKBKG,MAP3K5,MAPK12,MAPK13,NFKB1,NFKB2,NFKBIA,NFKBIB,NFKBIE,TNFSF9,TRAF1,TRAF2
Colorectal Cancer Metastasis Signaling	3.9	0.22	3.063	ADCY4,AKT2,BAX,CCND1,CTNNB1,EGF,FNBP1,FZD7,GNB1,HRAS,IL6,IL6R,JAK2,JAK3,LEF1,LRP1,MAPK12,MMP2,MMP24,MMP9,MRAS,MSH2,NFKB1,NFKB2,PIK3CG,PIK3R2,PIK3R3,PIK3R5,PRKACB,PRKAR2A,PRKAR2B,PTGER2,PTGER4,PTGS2,RAC2,RALGDS,RASD1,RHOB,RHOBTB2,RHOC,RHOF,RHOH,RHOT2,RHOU,RRAS,SMAD3,SRC,STAT1,TCF7L1,TCF7L2,TGFBR2,TLR8,TNF,VEGFA
STAT3 Pathway	3.83	0.252	1.279	CDKN1A,EGF,FGFR2,FGFR4,FLT1,HRAS,IFNAR1,IFNLR1,IL10RA,IL13RA1,IL15RA,IL17RC,IL18RAP,IL1R1,IL1R2,IL22RA2,IL27RA,IL2RA,IL31RA,IL4R,IL6R,JAK2,MAP3K12,MAPK12,MAPK13,MRAS,PDGFB,RASD1,RRAS,SOCS1,SOCS3,SRC,TGFBR2,VEGFA
Hepatic Cholestasis	3.77	0.233	#NUM!	ADCY4,CETP,CLCF1,CXCL8,CYP27A1,CYP3A5,ELP1,ESR1,FGFR4,IKBKG,IL12A,IL15,IL17D,IL18,IL18RAP,IL1R1,IL1R2,IL1RAP,IL1RN,IL6,IRAK2,MAP3K4,MAPK12,MYD88,NFKB1,NFKB2,NFKBIA,NFKBIB,NFKBIE,NR1H3,PRKACB,PRKAR2A,PRKAR2B,PRKD1,TNF,TNFRSF1B,TNFSF10,TNFSF13B,TNFSF14,TNFSF15,TNFSF9,TRAF2
Apoptosis Signaling	3.77	0.273	0.408	BAK1,BAX,BCL2A1,BID,BIRC3,CASP2,CDK1,ELP1,FAS,HRAS,IKBKG,MAP2K7,MAP3K5,MAP4K4,MRAS,NAIP,NFKB1,NFKB2,NFKBIA,NFKBIB,NFKBIE,PLCG2,RASD1,RPS6KA1,RRAS,TNF,TNFRSF1B
Crosstalk between Dendritic Cells and Natural Killer Cells	3.75	0.281	4.69	ACTA2,CAMK2D,CCR7,CD40,CD80,CD83,CD86,FAS,IFNA1/IFNA13,IFNB1,IL12A,IL15,IL15RA,IL18,IL6,LTBR,MICA,MICB,NECTIN2,NFKB1,NFKB2,TLN2,TNF,TNFRSF1B,TNFSF10
Erythropoietin Signaling Pathway	3.72	0.238	-0.801	AKT2,BIRC3,CCND1,CCND2,CLCF1,CTNNB1,CXCL8,HBB,HIF1A,HRAS,IL12A,IL15,IL17D,IL18,IL6,ITPR1,ITPR3,JAK2,MRAS,NFKB1,NFKB2,NFKBIA,NFKBIB,NFKBIE,PIK3CG,PIK3R2,PIK3R3,PIK3R5,PRKD1,RAC2,RASD1,RRAS,SRC,TNF,TNFSF10,TNFSF13B,TNFSF14,TNFSF15,TNFSF9
T Cell Receptor Signaling	3.7	0.267	#NUM!	BTK,CALM1 (includes others),CD4,CD8B,CSK,ELP1,HRAS,IKBKG,LCP2,MALT1,MRAS,NFAT5,NFATC2,NFKB1,NFKB2,NFKBIA,PAG1,PIK3CG,PIK3R2,PIK3R3,PIK3R5,PTPN7,RASA1,RASD1,RRAS,SHB,TEC,VAV3
IL-17A Signaling in Airway Cells	3.69	0.308	0.943	AKT2,CCL20,CXCL1,IKBKG,IL17RC,IL6,JAK2,JAK3,MAPK12,MAPK13,NFKB1,NFKB2,NFKBIA,NFKBIB,NFKBIE,PIK3CG,PIK3R2,PIK3R3,PIK3R5,TRAF3IP2
Differential Regulation of Cytokine Production in Macrophages and T Helper Cells by IL-17A and IL-17F	3.69	0.5	3	CCL2,CCL4,CCL5,CSF3,CXCL1,IL10,IL12A,IL6,TNF
LXR/RXR Activation	3.69	0.256	-1.3	ABCG1,ACACA,APOC1,ARG2,C4A/C4B,C9,CCL2,CCL7,CETP,CLU,HADH,IL18,IL18RAP,IL1R1,IL1R2,IL1RAP,IL1RN,IL6,LCAT,MMP9,NFKB1,NFKB2,NR1H3,ORM1,PCYOX1,PTGS2,S100A8,SERPINA1,SERPINF2,TNF,TNFRSF1B
Toll-like Receptor Signaling	3.67	0.293	2.673	EIF2AK2,IKBKG,IL12A,IL18,IL1RN,IRAK2,MAP2K3,MAP4K4,MAPK12,MAPK13,MYD88,NFKB1,NFKB2,NFKBIA,TAB2,TICAM1,TLR8,TNF,TNFAIP3,TRAF1,TRAF4,UBC
Osteoarthritis Pathway	3.67	0.222	2.777	ADAMTS4,AGER,ALPL,ANKH,CASP1,CASP2,CASP4,CASP5,CREB5,CTNNB1,CXCL8,DDIT4,ELF3,EPAS1,FADD,FZD7,HES1,HIF1A,IL18RAP,IL1R1,IL1R2,IL1RAP,ITGA1,ITGA2,ITGA6,JAG1,LEF1,LRP1,MMP9,NFKB1,NFKB2,PPARD,PPARG,PTGS2,S100A8,S100A9,S1PR2,SDC4,SLC39A8,SMAD3,SPHK1,SPP1,TCF7L1,TCF7L2,TGFBR2,TNF,TNFRSF1B,VEGFA
Inhibition of ARE-Mediated mRNA Degradation Pathway	3.62	0.254	1.616	AGO2,AGO3,AKT2,CNOT1,EXOSC3,MAPK12,MAPK13,PPM1J,PPP2R1A,PPP2R2A,PPP2R3A,PPP2R5D,PRKACB,PRKAR2A,PRKAR2B,PSME1,PSME2,PSMF1,SFN,TNF,TNFRSF1B,TNFSF10,TNFSF13B,TNFSF14,TNFSF15,TNFSF9,XRN1,YWHAE,YWHAZ,ZFP36,ZFP36L1
Role of PI3K/AKT Signaling in the Pathogenesis of Influenza	3.61	0.311	0.943	AKT2,CCL5,CCR5,IFNA1/IFNA13,IFNA14,IFNA8,IFNAR1,IFNB1,IFNW1,NFKB1,NFKB2,NFKBIA,NFKBIB,NFKBIE,PIK3CG,PIK3R2,PIK3R3,PIK3R5,PLAC8
IL-17A Signaling in Gastric Cells	3.59	0.423	2.449	CCL20,CCL5,CXCL1,CXCL10,CXCL11,CXCL8,IL17RC,MAPK12,MAPK13,NFKB1,TNF
Leukocyte Extravasation Signaling	3.58	0.228	0	ACTA2,ACTN1,AFDN,ARHGAP1,ARHGAP6,BTK,CDH5,CLDN1,CLDN15,CLDN7,CTNNB1,CTTN,CXCL12,CXCR4,ICAM1,ITGA2,JAM2,MAP3K4,MAPK12,MAPK13,MMP2,MMP24,MMP9,NCF1,PIK3CG,PIK3R2,PIK3R3,PIK3R5,PLCG2,PRKD1,PXN,RAC2,RASSF5,RDX,RHOH,ROCK2,SELPLG,SRC,TEC,TIMP1,TIMP4,VAV3,VCAM1
Glioma Invasiveness Signaling	3.58	0.296	1.414	FNBP1,HRAS,MMP2,MMP9,MRAS,PIK3CG,PIK3R2,PIK3R3,PIK3R5,RAC2,RASD1,RHOB,RHOBTB2,RHOC,RHOF,RHOH,RHOT2,RHOU,RRAS,TIMP1,TIMP4
HIF1α Signaling	3.55	0.224	2.236	ADM,AKT2,CAMK1D,CAMK2D,CDKN1A,CUL2,EGF,EGLN3,ELOC,FLT1,HIF1A,HMOX1,HRAS,HSPA1A/HSPA1B,HSPA6,IL6,IL6R,LDHB,MAP2K3,MAP2K7,MET,MMP2,MMP24,MMP9,MRAS,NCF1,NCOA1,PDGFB,PIK3CG,PIK3R2,PIK3R3,PIK3R5,PLCG2,PRKD1,RASD1,RORC,RRAS,SAT1,SAT2,SLC2A1,SLC2A14,SLC2A3,SLC2A5,SLC2A8,VEGFA
Semaphorin Signaling in Neurons	3.54	0.316	#NUM!	ARHGAP1,FNBP1,LIMK1,LIMK2,MET,PAK1,PAK3,PLXNA1,RAC2,RHOB,RHOBTB2,RHOC,RHOF,RHOH,RHOT2,RHOU,ROCK2,SEMA4D
UVA-Induced MAPK Signaling	3.52	0.268	0	ATM,HRAS,MAPK12,MAPK13,MRAS,PARP10,PARP11,PARP14,PARP15,PARP16,PARP9,PIK3CG,PIK3R2,PIK3R3,PIK3R5,PLCB2,PLCB3,PLCG2,PLCH1,RASD1,RPS6KA1,RPS6KC1,RRAS,SMPD4,STAT1,TNKS2
Communication between Innate and Adaptive Immune Cells	3.5	0.276	#NUM!	B2M,CCL3L3,CCL4,CCL5,CCR7,CD4,CD40,CD80,CD83,CD86,CD8B,CXCL10,CXCL8,IFNA1/IFNA13,IFNB1,IL10,IL12A,IL15,IL18,IL1RN,IL6,TLR8,TNF,TNFSF13B
GADD45 Signaling	3.47	0.474	#NUM!	ATM,CCND1,CCND2,CDK1,CDKN1A,GADD45A,GADD45B,GADD45G,MAP3K4
Sphingosine-1-phosphate Signaling	3.43	0.254	1	ACER3,ADCY4,AKT2,ASAH1,CASP1,CASP2,CASP4,CASP5,FNBP1,PDGFB,PIK3CG,PIK3R2,PIK3R3,PIK3R5,PLCB2,PLCB3,PLCG2,PLCH1,RAC2,RHOB,RHOBTB2,RHOC,RHOF,RHOH,RHOT2,RHOU,S1PR2,SMPD4,SPHK1
Differential Regulation of Cytokine Production in Intestinal Epithelial Cells by IL-17A and IL-17F	3.42	0.435	3.162	CCL2,CCL4,CCL5,CSF3,CXCL1,DEFB1,IL10,IL12A,LCN2,TNF
Th17 Activation Pathway	3.42	0.273	2.449	AHR,BATF,CCL20,DEFB1,HIF1A,IL10,IL12A,IL1R1,IL23A,IL6,IL6R,IRAK2,IRF4,JAK2,JAK3,MYD88,NFAT5,NFATC2,NFKB1,NFKB2,PTGER2,PTGER4,RORC,SOCS3
Altered T Cell and B Cell Signaling in Rheumatoid Arthritis	3.41	0.277	#NUM!	CD40,CD80,CD86,CSF1,CXCL13,FAS,IL10,IL12A,IL15,IL18,IL1RN,IL23A,IL6,NFKB1,NFKB2,PRTN3,RELB,SLAMF1,SPP1,TLR8,TNF,TNFSF13B,TRAF3
Endocannabinoid Cancer Inhibition Pathway	3.38	0.239	0.522	ADCY4,AKT2,CAMKK2,CASP1,CASP2,CASP4,CASP5,CCND1,CCND2,CDKN1A,CREB5,CTNNB1,DDIT3,GPR55,HIF1A,LEF1,MAP2K3,MAP2K7,MMP2,PIK3CG,PIK3R2,PIK3R3,PIK3R5,PRKACB,PRKAR2A,PRKAR2B,ROCK2,SMPD4,SPTLC2,SRC,TCF7L1,TCF7L2,TWIST2,VEGFA
Aryl Hydrocarbon Receptor Signaling	3.35	0.241	-0.209	AHR,ALDH18A1,ALDH1L1,ALDH2,ATM,BAX,CCND1,CCND2,CDK6,CDKN1A,CDKN2A,CHEK2,ESR1,FAS,GSTM3,GSTM5,GSTO1,GSTT1,HSPB1,IL6,MCM7,MGST1,NCOA7,NFIA,NFKB1,NFKB2,NRIP1,POLA1,RBL2,SRC,TGM2,TNF,TYR
Endothelin-1 Signaling	3.3	0.224	1.947	ADCY4,CASP1,CASP2,CASP4,CASP5,ECE1,EDNRB,GNA15,HMOX1,HRAS,ITPR1,ITPR3,LCAT,MAPK12,MAPK13,MRAS,PIK3CG,PIK3R2,PIK3R3,PIK3R5,PLA2G2A,PLA2G2D,PLA2G2F,PLA2G4C,PLAAT2,PLAAT3,PLAAT4,PLB1,PLCB2,PLCB3,PLCG2,PLCH1,PLD3,PLD4,PRKD1,PTGER2,PTGS1,PTGS2,RASD1,RRAS,SRC
Unfolded protein response	3.25	0.309	-0.5	AMFR,CD82,CEBPA,CEBPD,DDIT3,HSPA1A/HSPA1B,HSPA6,MAP2K7,MAP3K5,MBTPS1,MBTPS2,PPARG,PPP1R15A,SCAP,SEL1L,SREBF2,TRAF2
Role of JAK1, JAK2 and TYK2 in Interferon Signaling	3.24	0.417	1	IFNA1/IFNA13,IFNAR1,IFNB1,IFNGR2,JAK2,NFKB1,NFKB2,SOCS1,STAT1,STAT2
Cholecystokinin/Gastrin-mediated Signaling	3.23	0.248	3.922	EPHA4,FNBP1,HRAS,IL18,IL1RN,ITPR1,ITPR3,MAP2K3,MAPK12,MEF2D,MRAS,PLCB2,PLCB3,PRKD1,PTGS2,PXN,RAC2,RASD1,RHOB,RHOBTB2,RHOC,RHOF,RHOH,RHOT2,RHOU,ROCK2,RRAS,SRC,TNF
Phospholipase C Signaling	3.23	0.208	3.086	ADCY4,ARHGEF18,ARHGEF19,ARHGEF6,BTK,CALM1 (includes others),CREB5,FCGR2A,FCGR2B,FNBP1,GNB1,HDAC5,HDAC8,HDAC9,HMOX1,HRAS,ITGA1,ITGA2,ITGA6,ITPR1,ITPR3,LCP2,MARCKS,MEF2D,MRAS,MYL6B,NFAT5,NFATC2,NFKB1,NFKB2,PLA2G2A,PLA2G2D,PLA2G2F,PLA2G4C,PLCB2,PLCB3,PLCG2,PLD3,PLD4,PRKD1,RAC2,RALGDS,RASD1,RHOB,RHOBTB2,RHOC,RHOF,RHOH,RHOT2,RHOU,RRAS,SRC,TGM2
Sumoylation Pathway	3.23	0.257	-2.236	ARHGDIB,CEBPA,FAS,FNBP1,ISG20,MAP3K5,MAPK12,NFKB1,NFKB2,NFKBIA,PIAS4,PML,RAC2,RHOB,RHOBTB2,RHOC,RHOF,RHOH,RHOT2,RHOU,SENP5,SLC19A1,SP100,SP3,TDG,ZEB1
PI3K Signaling in B Lymphocytes	3.2	0.239	1.826	AKT2,ATF5,BTK,CALM1 (includes others),CAMK2D,CD40,FCGR2B,HRAS,IKBKG,IL4R,ITPR1,ITPR3,MALT1,MRAS,NFAT5,NFATC2,NFKB1,NFKB2,NFKBIA,NFKBIB,NFKBIE,PIK3AP1,PIK3CG,PIK3R2,PLCB2,PLCB3,PLCG2,PLCH1,PLEKHA4,RASD1,RRAS,VAV3
IL-15 Production	3.17	0.246	3.528	ABL2,AXL,BTK,CLK3,CSK,DYRK1A,EPHA2,EPHA4,FGFR2,FGFR4,FLT1,FLT3LG,FRK,IFNA1/IFNA13,IFNB1,IL15,IL6,IRF1,JAK2,JAK3,MAP2K3,MAP2K7,MET,NFKB1,NFKB2,SRC,STAT1,TEC,TNK2
Phospholipases	3.14	0.295	1.698	HMOX1,LCAT,LIPG,PLA1A,PLA2G2A,PLA2G2D,PLA2G2F,PLA2G4C,PLAAT2,PLAAT3,PLAAT4,PLB1,PLCB2,PLCB3,PLCG2,PLCH1,PLD3,PLD4
Pancreatic Adenocarcinoma Signaling	3.11	0.25	2.294	AKT2,CCND1,CDKN1A,CDKN2A,E2F2,E2F8,EGF,HBEGF,HMOX1,JAK2,JAK3,MAPK12,MMP9,NFKB1,NFKB2,PIK3CG,PIK3R2,PIK3R3,PIK3R5,PLD3,PLD4,PTGS2,RALGDS,SMAD3,STAT1,TGFBR2,VEGFA
HGF Signaling	3.11	0.244	1.225	AKT2,CCND1,CDKN1A,CDKN2A,ELF3,HRAS,IL6,ITGA1,ITGA2,ITGA6,MAP2K7,MAP3K12,MAP3K4,MAP3K5,MAP3K6,MAPK12,MET,MRAS,PAK1,PIK3CG,PIK3R2,PIK3R3,PIK3R5,PLCG2,PRKD1,PTGS2,PXN,RASD1,RRAS
CD27 Signaling in Lymphocytes	3.07	0.308	1.387	BID,ELP1,IKBKG,MAP2K3,MAP2K7,MAP3K12,MAP3K4,MAP3K5,MAP3K6,MAPK12,NFKB1,NFKB2,NFKBIA,NFKBIB,NFKBIE,TRAF2
Role of Cytokines in Mediating Communication between Immune Cells	3.07	0.308	#NUM!	CSF3,CXCL8,IFNA1/IFNA13,IFNA14,IFNA8,IFNB1,IFNL1,IL10,IL12A,IL15,IL18,IL1RN,IL23A,IL27,IL6,TNF
Regulation Of The Epithelial Mesenchymal Transition By Growth Factors Pathway	3.05	0.218	3.479	AKT2,EGF,FGF7,FGFR2,FGFR4,HRAS,ID2,IKBKG,IL6,IL6R,JAK2,JAK3,MAP2K3,MAP2K7,MAPK12,MAPK13,MEST,MET,MMP2,MMP9,MRAS,NFKB1,NFKB2,PDGFB,PIK3CG,PIK3R2,PIK3R3,PIK3R5,RASD1,RRAS,SMAD3,SNAI1,TGFBR2,TNF,TNFRSF1B,TNFSF10,TNFSF13B,TNFSF14,TNFSF15,TNFSF9,ZEB1
G-Protein Coupled Receptor Signaling	3.03	0.202	#NUM!	ADCY4,ADORA1,ADORA2A,ADORA3,ADRA1D,ADRB2,AKT2,CAMK2D,CHRM1,CREB5,DUSP4,ELP1,FPR2,GDE1,GNA15,HCAR2,HRAS,HRH1,HRH2,IKBKG,LTB4R,MC3R,MRAS,NFKB1,NFKB2,NFKBIA,NFKBIB,NFKBIE,NPR3,P2RY13,P2RY14,PDE3B,PDE4B,PDE7A,PIK3CG,PIK3R2,PIK3R3,PIK3R5,PLCB2,PLCB3,PRKACB,PRKAR2A,PRKAR2B,PTGER2,PTGER4,PTGIR,RASA1,RASD1,RGS14,RGS16,RGS2,RPS6KA1,RRAS,SMPDL3A,SRC
Acute Myeloid Leukemia Signaling	3.02	0.261	1.789	AKT2,CCND1,CEBPA,CSF3R,FLT3LG,HRAS,IDH1,JUP,LEF1,MAP2K3,MAP2K7,MRAS,NFKB1,NFKB2,PIK3CG,PIK3R2,PIK3R3,PIK3R5,PML,RASD1,RRAS,TCF7L1,TCF7L2
ERK/MAPK Signaling	3	0.214	0.649	CREB5,DUSP2,DUSP4,ELF3,ESR1,H3-3A/H3-3B,HRAS,HSPB1,ITGA1,ITGA2,ITGA6,MRAS,PAK1,PAK3,PIK3CG,PIK3R2,PIK3R3,PIK3R5,PLA2G2A,PLA2G2D,PLA2G2F,PLA2G4C,PLCG2,PPARG,PPM1J,PPP1R14B,PPP1R3C,PPP2R1A,PPP2R2A,PPP2R3A,PPP2R5D,PRKACB,PRKAR2A,PRKAR2B,PXN,RAC2,RASD1,RPS6KA1,RRAS,SRC,STAT1,TLN2,YWHAZ
Sperm Motility	2.99	0.211	0.426	ABL2,AXL,BTK,CACNA1G,CALM1 (includes others),CLK3,CSK,DYRK1A,EPHA2,EPHA4,FGFR2,FGFR4,FLT1,FLT3LG,FRK,ITPR1,ITPR3,JAK2,JAK3,LCAT,MAP2K3,MAP2K7,MET,MRAS,PDE4B,PLA2G2A,PLA2G2D,PLA2G2F,PLA2G4C,PLAAT2,PLAAT3,PLAAT4,PLB1,PLCB2,PLCB3,PLCG2,PLCH1,PRKACB,PRKAR2A,PRKAR2B,PRKD1,SLC16A10,SRC,TEC,TNK2
Leukotriene Biosynthesis	2.97	0.5	-1.134	ALOX5,DPEP2,DPEP3,GGT1,GGT5,LTA4H,LTC4S
Mitotic Roles of Polo-Like Kinase	2.96	0.286	-0.707	ANAPC1,CCNB2,CDC20,CDC25B,CDC7,CDK1,CHEK2,ESPL1,KIF11,PKMYT1,PLK3,PPM1J,PPP2R1A,PPP2R2A,PPP2R3A,PPP2R5D,PRC1,STAG2
Th2 Pathway	2.94	0.233	1	APH1B,BHLHE41,CCR1,CCR5,CD4,CD40,CD80,CD86,CXCR4,DLL1,HAVCR1,ICAM1,IKZF1,IL10,IL12A,IL2RA,IL4R,JAG1,JAG2,JAK2,JAK3,NFATC2,NFKB1,PIK3CG,PIK3R2,PIK3R3,PIK3R5,PSEN2,SOCS3,TGFBR2,TNFRSF4
PPARα/RXRα Activation	2.93	0.218	-3.138	ADCY4,ADIPOR2,BCL3,CAND1,CPT1B,ELP1,GNA15,GOT2,GPD1,HELZ2,HRAS,IKBKG,IL18RAP,IL1R1,IL1R2,IL1RAP,IL6,JAK2,MAP2K3,MAP2K7,MAP4K4,MED24,MRAS,NFKB1,NFKB2,NFKBIA,NFKBIB,NFKBIE,PLCB2,PLCB3,PLCG2,PLCH1,PRKACB,PRKAR2A,PRKAR2B,RASD1,RRAS,SMAD3,TGFBR2
HOTAIR Regulatory Pathway	2.92	0.224	0.343	AGO2,AGO3,AKT2,ATG3,CDKN1A,COL1A2,CTNNB1,DNMT3B,DZIP3,EED,ESR1,EZH2,H3-3A/H3-3B,ICAM1,IRF1,JAM2,JARID2,LEF1,MET,MMP2,MMP24,MMP9,NFKB1,NFKB2,NFKBIA,PIK3CG,PIK3R2,PIK3R3,PIK3R5,RHOC,ROCK2,SPP1,TCF7L1,TCF7L2,TWIST2
IL-23 Signaling Pathway	2.91	0.318	0.535	AKT2,HIF1A,IL23A,JAK2,NFKB1,NFKB2,NFKBIA,PIK3CG,PIK3R2,PIK3R3,PIK3R5,RORC,SOCS3,TNF
Glioblastoma Multiforme Signaling	2.91	0.222	1.826	AKT2,CCND1,CDK6,CDKN1A,CDKN2A,CTNNB1,E2F2,E2F8,EGF,FNBP1,FZD7,HRAS,ITPR1,ITPR3,LEF1,MRAS,PDGFB,PIK3CG,PIK3R2,PIK3R3,PIK3R5,PLCB2,PLCB3,PLCG2,PLCH1,RAC2,RASD1,RHOB,RHOBTB2,RHOC,RHOF,RHOH,RHOT2,RHOU,RRAS,SRC
Angiopoietin Signaling	2.89	0.27	0.775	AKT2,ELP1,HRAS,IKBKG,MRAS,NFKB1,NFKB2,NFKBIA,NFKBIB,NFKBIE,PAK1,PAK3,PIK3CG,PIK3R2,PIK3R3,PIK3R5,RASA1,RASD1,RRAS,TNIP1
Renin-Angiotensin Signaling	2.89	0.239	0.816	ADCY4,CCL2,CCL5,HRAS,ITPR1,ITPR3,JAK2,MAPK12,MAPK13,MRAS,NFKB1,NFKB2,PAK1,PAK3,PIK3CG,PIK3R2,PIK3R3,PIK3R5,PLCG2,PRKACB,PRKAR2A,PRKAR2B,PRKD1,PTGER2,RASD1,RRAS,STAT1,TNF
Paxillin Signaling	2.89	0.245	0.688	ACTA2,ACTN1,ARHGEF6,CSK,HRAS,ITGA1,ITGA10,ITGA2,ITGA6,ITGAD,ITGAX,ITGB7,MAPK12,MAPK13,MRAS,PAK1,PAK3,PIK3CG,PIK3R2,PIK3R3,PIK3R5,PXN,RASD1,RRAS,SRC,TLN2
Cell Cycle: G2/M DNA Damage Checkpoint Regulation	2.89	0.306	0.775	ATM,CCNB2,CDC25B,CDK1,CDKN1A,CDKN2A,CHEK2,CUL1,GADD45A,PKMYT1,RPS6KA1,SFN,TOP2B,YWHAE,YWHAZ
JAK/Stat Signaling	2.83	0.263	0.894	AKT2,CDKN1A,HRAS,IL6,JAK2,JAK3,MRAS,NFKB1,NFKB2,PIAS4,PIK3CG,PIK3R2,PIK3R3,PIK3R5,PTPN1,RASD1,RRAS,SOCS1,SOCS3,STAT1,STAT2
Role of MAPK Signaling in Promoting the Pathogenesis of Influenza	2.83	0.243	3.138	ATP6V1G1,BAX,HRAS,LCAT,MAP2K3,MAP2K7,MAP3K5,MAPK12,MAPK13,MRAS,NFKB1,NFKB2,NFKBIA,NFKBIB,NFKBIE,PLA2G2A,PLA2G2D,PLA2G2F,PLA2G4C,PLAAT2,PLAAT3,PLAAT4,PLB1,PTGS2,RASD1,RRAS
Superpathway of Inositol Phosphate Compounds	2.82	0.212	0.156	ACP5,ALPL,CDC25B,DOT1L,DUSP14,DUSP16,DUSP2,EPHX2,FIG4,HACD2,ILKAP,ITPK1,ITPKC,NUDT12,PDCD1,PI4K2B,PIK3CG,PIK3R2,PIK3R3,PIK3R5,PIP4K2C,PIP4P2,PIP5K1A,PLCB2,PLCB3,PLCG2,PLCH1,PPM1H,PPP1R13B,PPP1R14B,PPP2R3A,PPP2R5D,PPP4C,PTPN1,PTPN7,PTPRJ,RASA1,SOCS3,SYNJ2,THTPA,TNS3
LPS/IL-1 Mediated Inhibition of RXR Function	2.82	0.209	2.357	ABCC4,ABCG1,ACSL1,ACSL3,ALAS1,ALDH18A1,ALDH1L1,ALDH2,APOC1,CAT,CETP,CHST11,CHST15,CHST7,CPT1A,CPT1B,CYP3A5,FABP7,FMO4,GSTM3,GSTM5,GSTO1,GSTT1,HMGCS1,HS3ST3A1,IL18,IL18RAP,IL1R1,IL1R2,IL1RAP,IL1RN,IL4I1,MAOA,MAP2K7,MGMT,MGST1,MYD88,NCOA1,NR1H3,SCARB1,SMOX,TNF,TNFRSF1B,TRAF2
CXCR4 Signaling	2.81	0.22	2.475	ADCY4,AKT2,CD4,CXCL12,CXCR4,FNBP1,GNA15,GNB1,HRAS,ITPR1,ITPR3,MAPK12,MRAS,MYL6B,PAK1,PAK3,PIK3CG,PIK3R2,PIK3R3,PIK3R5,PLCB2,PLCB3,PRKD1,PXN,RAC2,RASD1,RHOB,RHOBTB2,RHOC,RHOF,RHOH,RHOT2,RHOU,ROCK2,RRAS,SRC
Airway Pathology in Chronic Obstructive Pulmonary Disease	2.8	0.239	#NUM!	CCL2,CCL20,CLCF1,CTSG,CXCL1,CXCL8,FGF7,GZMB,IL12A,IL15,IL17D,IL18,IL23A,IL6,LCN2,MMP2,MMP9,MPO,ORM1,PRTN3,PTGDS,TNF,TNFSF10,TNFSF13B,TNFSF14,TNFSF15,TNFSF9
GNRH Signaling	2.8	0.218	0.87	ADCY4,CACNA1A,CACNA1G,CALM1 (includes others),CAMK2D,CREB5,GNA15,GNB1,GNRH2,HBEGF,HRAS,ITPR1,ITPR3,MAP2K3,MAP2K7,MAP3K12,MAP3K4,MAP3K5,MAP3K6,MAPK12,MAPK13,MMP2,MRAS,NFKB1,NFKB2,PAK1,PAK3,PLCB2,PLCB3,PRKACB,PRKAR2A,PRKAR2B,PRKD1,PXN,RASD1,RRAS,SRC
Role of NFAT in Regulation of the Immune Response	2.79	0.216	1.616	AKAP5,AKT2,BTK,CALM1 (includes others),CD4,CD80,CD86,CSNK1G2,ELP1,FCER1A,FCGR2A,FCGR2B,FCGR3A/FCGR3B,GNA15,GNB1,HRAS,IKBKG,ITPR1,ITPR3,LCP2,MEF2D,MRAS,NFAT5,NFATC2,NFKB1,NFKB2,NFKBIA,NFKBIB,NFKBIE,PIK3CG,PIK3R2,PIK3R3,PIK3R5,PLCB2,PLCB3,PLCG2,RASD1,RRAS
Salvage Pathways of Pyrimidine Deoxyribonucleotides	2.78	0.625	1.342	APOBEC3A,APOBEC3B,APOBEC3G,TK1,TYMP
IL-1 Signaling	2.74	0.25	2.982	ADCY4,ELP1,GNA15,GNB1,IKBKG,IL1R1,IL1RAP,IRAK2,MAP2K3,MAP2K7,MAPK12,MAPK13,MRAS,MYD88,NFKB1,NFKB2,NFKBIA,NFKBIB,NFKBIE,PRKACB,PRKAR2A,PRKAR2B,TAB2
Polyamine Regulation in Colon Cancer	2.74	0.391	#NUM!	CTNNB1,MXD1,PPARG,PSME1,PSME2,PSMF1,SAT1,SAT2,TCF7L2
Small Cell Lung Cancer Signaling	2.72	0.268	2	AKT2,BID,CCND1,CDK6,IKBKG,NFKB1,NFKB2,NFKBIA,NFKBIB,NFKBIE,PIK3CG,PIK3R2,PIK3R3,PIK3R5,PTGS2,TRAF1,TRAF2,TRAF3,TRAF4
FAT10 Cancer Signaling Pathway	2.7	0.304	1.387	ACKR3,AKT2,CTNNB1,CXCR4,IKBKG,IL6,NFKB1,NFKB2,NFKBIA,SMAD3,TCF7L2,TGFBR2,TNF,TNFRSF1B
14-3-3-mediated Signaling	2.69	0.23	0.426	AKT2,BAX,HRAS,MAP3K5,MAPK12,MRAS,PIK3CG,PIK3R2,PIK3R3,PIK3R5,PLCB2,PLCB3,PLCG2,PLCH1,PRKD1,RASD1,RPS6KA1,RRAS,SFN,SRC,STK11,TNF,TRAF2,TUBA1A,TUBA1B,TUBA4A,TUBB2A,YWHAE,YWHAZ
Sertoli Cell-Sertoli Cell Junction Signaling	2.69	0.211	#NUM!	A2M,ACTA2,ACTN1,AFDN,AKT2,CLDN1,CLDN15,CLDN7,CTNNB1,HRAS,ITGA1,ITGA2,ITGA6,JAM2,JUP,MAP2K3,MAP2K7,MAP3K12,MAP3K4,MAP3K5,MAP3K6,MAPK12,MAPK13,MRAS,MYO7A,NECTIN1,NECTIN2,PRKACB,PRKAR2A,PRKAR2B,RASD1,RRAS,SPTBN1,SRC,TJP3,TNF,TUBA1A,TUBA1B,TUBA4A,TUBB2A
Xenobiotic Metabolism Signaling	2.68	0.197	#NUM!	AHR,ALDH18A1,ALDH1L1,ALDH2,CAMK1D,CAMK2D,CAT,CHST11,CHST15,CHST7,CYP3A5,FMO4,GSTM3,GSTM5,GSTO1,GSTT1,HDAC5,HMOX1,HRAS,HS3ST3A1,IL4I1,IL6,MAOA,MAP2K3,MAP2K7,MAP3K12,MAP3K4,MAP3K5,MAP3K6,MAPK12,MAPK13,MGMT,MGST1,MRAS,NCOA1,NFKB1,NFKB2,NRIP1,PIK3CG,PIK3R2,PIK3R3,PIK3R5,PPM1J,PPP2R1A,PPP2R2A,PPP2R3A,PPP2R5D,PRKD1,RASD1,RRAS,SMOX,SRA1,TNF
Role of Tissue Factor in Cancer	2.68	0.235	#NUM!	AKT2,CSF1,CXCL1,CXCL8,F2RL1,F3,FRK,GNA15,HBEGF,HRAS,ITGA6,JAK2,LIMK1,LIMK2,MAPK12,MAPK13,MRAS,PAK1,PIK3CG,PIK3R2,PIK3R3,PIK3R5,RASD1,RPS6KA1,RRAS,SRC,VEGFA
Fcγ Receptor-mediated Phagocytosis in Macrophages and Monocytes	2.67	0.247	1.043	ACTA2,AKT2,ARPC5L,FCGR2A,FCGR3A/FCGR3B,FYB1,HMOX1,LCP2,NCF1,PAK1,PIK3CG,PIK3R2,PIK3R3,PIP5K1A,PLD3,PLD4,PRKD1,PXN,RAC2,SRC,TLN2,VAMP3,VAV3
Regulation of the Epithelial-Mesenchymal Transition Pathway	2.65	0.209	#NUM!	ADAM17,AKT2,APH1B,CTNNB1,EGF,FGF7,FGFR2,FGFR4,FZD7,HIF1A,HRAS,ID2,JAG1,JAG2,JAK2,JAK3,LEF1,LOX,MAP2K3,MAP2K7,MET,MMP2,MMP9,MRAS,NFKB1,NFKB2,PIK3CG,PIK3R2,PIK3R3,PIK3R5,PSEN2,RASD1,RRAS,SMAD3,SNAI1,TCF7L1,TCF7L2,TGFBR2,TWIST2,ZEB1
Role of JAK1 and JAK3 in γc Cytokine Signaling	2.63	0.269	#NUM!	HRAS,IL15,IL15RA,IL2RA,IL4R,IL7,JAK2,JAK3,MRAS,PIK3CG,PIK3R2,PIK3R3,PIK3R5,RASD1,RRAS,SOCS1,SOCS3,STAT1
Biotin-carboxyl Carrier Protein Assembly	2.63	1	#NUM!	ACACA,ACACB,HLCS
Role of IL-17F in Allergic Inflammatory Airway Diseases	2.62	0.31	2.714	CCL2,CCL4,CCL7,CREB5,CXCL1,CXCL10,CXCL8,IL17RC,IL6,NFKB1,NFKB2,RPS6KA1,TRAF3IP2
LPS-stimulated MAPK Signaling	2.62	0.253	1.414	ELP1,HRAS,IKBKG,MAP2K3,MAP3K5,MAPK12,MAPK13,MRAS,NFKB1,NFKB2,NFKBIA,NFKBIB,NFKBIE,PAK1,PIK3CG,PIK3R2,PIK3R3,PIK3R5,PRKD1,RASD1,RRAS
Role of CHK Proteins in Cell Cycle Checkpoint Control	2.61	0.281	0.258	ATM,CDK1,CDKN1A,CHEK2,E2F2,E2F8,MRE11,NBN,PPM1J,PPP2R1A,PPP2R2A,PPP2R3A,PPP2R5D,RAD9A,SLC19A1,TLK2
Renal Cell Carcinoma Signaling	2.59	0.256	0.905	AKT2,CUL2,EGLN3,ELOC,HIF1A,HRAS,MET,MRAS,PAK1,PAK3,PDGFB,PIK3CG,PIK3R2,PIK3R3,PIK3R5,RASD1,RRAS,SLC2A1,UBC,VEGFA
Cardiac Hypertrophy Signaling	2.58	0.2	2.412	ADCY4,ADRA1D,ADRB2,CACNA1A,CALM1 (includes others),FNBP1,GNA15,GNB1,HRAS,HSPB1,IL6,IL6R,MAP2K3,MAP2K7,MAP3K12,MAP3K4,MAP3K5,MAP3K6,MAPK12,MAPK13,MEF2D,MRAS,MYL6B,PIK3CG,PIK3R2,PIK3R3,PIK3R5,PLCB2,PLCB3,PLCG2,PLCH1,PRKACB,PRKAR2A,PRKAR2B,RAC2,RASD1,RHOB,RHOBTB2,RHOC,RHOF,RHOH,RHOT2,RHOU,ROCK2,RPS6KA1,RRAS,TGFBR2
Regulation of IL-2 Expression in Activated and Anergic T Lymphocytes	2.58	0.247	#NUM!	CALM1 (includes others),CD80,ELP1,HRAS,IKBKG,MALT1,MAP2K7,MAPK12,MRAS,NFAT5,NFATC2,NFKB1,NFKB2,NFKBIA,NFKBIB,NFKBIE,PLCG2,RASD1,RRAS,SMAD3,TGFBR2,VAV3
IL-9 Signaling	2.58	0.333	0.302	BCL3,JAK3,NFKB1,NFKB2,PIK3CG,PIK3R2,PIK3R3,PIK3R5,SOCS3,STAT1,TNF
Caveolar-mediated Endocytosis Signaling	2.57	0.26	#NUM!	ACTA2,B2M,CD55,COPG2,EGF,FLNA,FLNB,FLOT1,FLOT2,ITGA1,ITGA10,ITGA2,ITGA6,ITGAD,ITGAX,ITGB7,PTPN1,RAB5B,SRC
iCOS-iCOSL Signaling in T Helper Cells	2.55	0.236	1.414	AKT2,CALM1 (includes others),CAMK2D,CD4,CD40,CD80,CD86,CSK,IKBKG,IL2RA,ITPR1,ITPR3,LCP2,NFAT5,NFATC2,NFKB1,NFKB2,NFKBIA,NFKBIB,NFKBIE,PIK3CG,PIK3R2,PIK3R3,PIK3R5,PLEKHA4
Agrin Interactions at Neuromuscular Junction	2.55	0.265	1.807	ACTA2,AGRN,ARHGEF6,CHRNA1,CTTN,GABPA,HRAS,MAPK12,MRAS,NRG2,PAK1,PAK3,PXN,RAC2,RASD1,RRAS,SRC,UTRN
Ferroptosis Signaling Pathway	2.55	0.228	0	ACACA,AIFM2,ALOX15,ALOX5,ANGPTL4,BID,CDKN1A,CHAC1,EMP1,FANCD2,GCH1,H2AC18/H2AC19,H2BC10,H2BC12,H2BC5,H2BC8,HMOX1,HRAS,HSPB1,MRAS,NCOA4,RASD1,RBL2,RRAS,SAT1,SLC1A5,SLC39A8,SREBF2
D-myo-inositol-5-phosphate Metabolism	2.54	0.217	0.174	ACP5,ALPL,CDC25B,DOT1L,DUSP14,DUSP16,DUSP2,EPHX2,FIG4,HACD2,ILKAP,ITPK1,NUDT12,PDCD1,PIP4K2C,PIP4P2,PLCB2,PLCB3,PLCG2,PLCH1,PPM1H,PPP1R13B,PPP1R14B,PPP2R3A,PPP2R5D,PPP4C,PTPN1,PTPN7,PTPRJ,RASA1,SOCS3,THTPA,TNS3
Estrogen-Dependent Breast Cancer Signaling	2.5	0.257	1.807	AKT2,CCND1,CREB5,CYP19A1,ESR1,HRAS,HSD17B12,HSD17B14,HSD17B4,MRAS,NFKB1,NFKB2,PIK3CG,PIK3R2,PIK3R3,PIK3R5,RASD1,RRAS,SRC
Salvage Pathways of Pyrimidine Ribonucleotides	2.48	0.24	3.128	AKT2,APOBEC3A,APOBEC3B,APOBEC3F,APOBEC3G,APOBEC3H,CDADC1,CDK1,CDK6,CMPK2,DAPK1,DYRK1A,EIF2AK2,FAM20B,LIMK1,LIMK2,MAP2K3,MAP3K6,PAK1,PAK3,PRPF4B,UCKL1,UPP1
T Helper Cell Differentiation	2.48	0.261	#NUM!	BCL6,CD40,CD80,CD86,IFNGR2,IL10,IL10RA,IL12A,IL18,IL2RA,IL4R,IL6,IL6R,RORC,STAT1,TGFBR2,TNF,TNFRSF1B
Chronic Myeloid Leukemia Signaling	2.46	0.235	#NUM!	AKT2,CCND1,CDK6,CDKN1A,CDKN2A,E2F2,E2F8,HDAC5,HDAC8,HDAC9,HRAS,IKBKG,MRAS,NFKB1,NFKB2,PIK3CG,PIK3R2,PIK3R3,PIK3R5,RASD1,RBL2,RRAS,SMAD3,TGFBR2
Cyclins and Cell Cycle Regulation	2.46	0.25	0	ATM,CCNB2,CCND1,CCND2,CDK1,CDK6,CDKN1A,CDKN2A,CDKN2D,CUL1,E2F2,E2F8,HDAC5,HDAC8,HDAC9,PPM1J,PPP2R1A,PPP2R2A,PPP2R3A,PPP2R5D
Role of JAK family kinases in IL-6-type Cytokine Signaling	2.45	0.36	#NUM!	IL6,IL6R,JAK2,MAPK12,MAPK13,OSMR,SOCS1,SOCS3,STAT1
IL-15 Signaling	2.43	0.253	2.982	AKT2,CXCL8,GZMB,HRAS,IL15,IL15RA,JAK2,JAK3,MAPK12,MAPK13,MRAS,NFKB1,NFKB2,PIK3CG,PIK3R2,PIK3R3,PIK3R5,RASD1,RRAS
Tryptophan Degradation to 2-amino-3-carboxymuconate Semialdehyde	2.42	0.667	1	HAAO,IDO1,KMO,KYNU
3-phosphoinositide Biosynthesis	2.4	0.211	0.686	ACP5,ALPL,CDC25B,DOT1L,DUSP14,DUSP16,DUSP2,EPHX2,FIG4,HACD2,ILKAP,ITPK1,NUDT12,PDCD1,PI4K2B,PIK3CG,PIK3R2,PIK3R3,PIK3R5,PIP4K2C,PIP5K1A,PPM1H,PPP1R13B,PPP1R14B,PPP2R3A,PPP2R5D,PPP4C,PTPN1,PTPN7,PTPRJ,RASA1,SOCS3,THTPA,TNS3
Glioma Signaling	2.38	0.229	0.775	AKT2,CALM1 (includes others),CAMK1D,CAMK2D,CCND1,CDK6,CDKN1A,CDKN2A,CDKN2D,E2F2,E2F8,EGF,HRAS,IDH1,MRAS,PDGFB,PIK3CG,PIK3R2,PIK3R3,PIK3R5,PLCG2,PRKD1,RASD1,RBL2,RRAS
fMLP Signaling in Neutrophils	2.36	0.226	0.626	ARPC5L,CALM1 (includes others),FPR2,FPR3,GNB1,HRAS,ITPR1,ITPR3,MRAS,NCF1,NFAT5,NFATC2,NFKB1,NFKB2,NFKBIA,NFKBIB,NFKBIE,PIK3CG,PIK3R2,PIK3R3,PIK3R5,PLCB2,PLCB3,PRKD1,RASD1,RRAS
Macropinocytosis Signaling	2.36	0.25	0.277	CSF1,EGF,HRAS,ITGB7,MET,MRAS,MRC1,PAK1,PDGFB,PIK3CG,PIK3R2,PIK3R3,PIK3R5,PLCG2,PRKD1,RASD1,RRAS,SRC,USP6NL
Adrenomedullin signaling pathway	2.36	0.203	2.271	ADCY4,ADM,AKT2,BAX,CALM1 (includes others),CFH,CSK,GNA15,HIF1A,HRAS,IL18,IL1RN,ITPR1,ITPR3,KCNN4,MAP2K3,MAP2K7,MAPK12,MAPK13,MMP2,MRAS,NFKB1,NFKB2,NPR3,PIK3CG,PIK3R2,PIK3R3,PIK3R5,PLCB2,PLCB3,PLCG2,PLCH1,PPARG,PRKACB,PRKAR2A,PRKAR2B,RASD1,RRAS,TNF
NRF2-mediated Oxidative Stress Response	2.35	0.204	0.894	ABCC4,ACTA2,AKR7A2,CAT,CBR1,CDC34,DNAJB1,DNAJB4,DNAJC17,DNAJC5,FKBP5,FOSL1,GSTM3,GSTM5,GSTO1,GSTT1,HACD3,HMOX1,HRAS,JUNB,MAFG,MAP2K3,MAP2K7,MAP3K5,MGST1,MRAS,PIK3CG,PIK3R2,PIK3R3,PIK3R5,PPIB,PRDX1,PRKD1,RASD1,RRAS,SCARB1,SOD2,TXN
EGF Signaling	2.35	0.273	1.807	AKT2,EGF,HRAS,ITPR1,ITPR3,MAP2K7,MAPK12,MAPK13,PIK3CG,PIK3R2,PIK3R3,PIK3R5,RASA1,SRC,STAT1
IGF-1 Signaling	2.34	0.231	0.243	AKT2,GRB10,HRAS,IGFBP4,IGFBP6,IGFBP7,JAK2,MRAS,PIK3CG,PIK3R2,PIK3R3,PIK3R5,PRKACB,PRKAR2A,PRKAR2B,PXN,RASA1,RASD1,RRAS,SFN,SOCS1,SOCS3,YWHAE,YWHAZ
Semaphorin Neuronal Repulsive Signaling Pathway	2.33	0.218	1.3	AKT2,ITGA1,ITGA2,ITGA6,LIMK1,LIMK2,MAP2K3,MAP2K7,MYL6B,PAK1,PAK3,PDE4B,PIK3CG,PIK3R2,PIK3R3,PIK3R5,PLCG2,PLXNA1,PLXNA2,PLXND1,PRKACB,PRKAR2A,PRKAR2B,ROCK2,RRAS,SEMA4D,SEMA6B,STK11,VCAN
MSP-RON Signaling In Cancer Cells Pathway	2.33	0.218	2.785	ACTA2,AKT2,CCND1,CREB5,CTNNB1,ELF3,FLNA,HIF1A,HRAS,ITGA6,LEF1,MET,MRAS,NFKB1,NFKB2,NFKBIA,PIK3CG,PIK3R2,PIK3R3,PIK3R5,RASD1,RRAS,SFN,SRC,TCF7L1,TCF7L2,VEGFA,YWHAE,YWHAZ
CD28 Signaling in T Helper Cells	2.31	0.224	0.853	AKT2,ARPC5L,CALM1 (includes others),CD4,CD80,CD86,CSK,ELP1,IKBKG,ITPR1,ITPR3,LCP2,MALT1,MAPK12,NFAT5,NFATC2,NFKB1,NFKB2,NFKBIA,NFKBIB,NFKBIE,PAK1,PIK3CG,PIK3R2,PIK3R3,PIK3R5
Ceramide Signaling	2.29	0.239	2.065	AKT2,HRAS,MRAS,NFKB1,NFKB2,PIK3CG,PIK3R2,PIK3R3,PIK3R5,PPM1J,PPP2R1A,PPP2R2A,PPP2R3A,PPP2R5D,RASD1,RRAS,S1PR2,SMPD4,SPHK1,TNF,TNFRSF1B
VDR/RXR Activation	2.29	0.247	2.309	CAMP,CCL5,CDKN1A,CEBPA,CXCL10,CYP27B1,GADD45A,HES1,IGFBP6,IL12A,MXD1,NCOA1,PPARD,PRKD1,PSMC5,SERPINB1,SPP1,THBD,VDR
Fc Epsilon RI Signaling	2.26	0.222	1.633	AKT2,BTK,FCER1A,HRAS,LCP2,MAP2K3,MAP2K7,MAPK12,MAPK13,MRAS,PIK3CG,PIK3R2,PIK3R3,PIK3R5,PLA2G2A,PLA2G2D,PLA2G2F,PLA2G4C,PLCG2,PRKD1,RAC2,RASD1,RRAS,SYNJ2,TNF,VAV3
SAPK/JNK Signaling	2.2	0.228	0.655	DUSP4,FADD,GADD45A,GNB1,HRAS,MAP2K7,MAP3K12,MAP3K4,MAP3K5,MAP4K4,MAPK12,MAPK8IP3,MINK1,MRAS,PIK3CG,PIK3R2,PIK3R3,PIK3R5,RAC2,RASD1,RRAS,SH2D2A,TRAF2
Role of IL-17A in Psoriasis	2.19	0.429	2.449	CCL20,CXCL1,CXCL8,IL17RC,S100A8,S100A9
Phenylalanine Degradation IV (Mammalian, via Side Chain)	2.19	0.429	0	ALDH2,GOT2,HPD,IL4I1,MAOA,SMOX
NGF Signaling	2.17	0.221	1.279	AKT2,BAX,CREB5,HRAS,IKBKG,MAP3K12,MAP3K4,MAP3K5,MAP3K6,MAPK12,MRAS,NFKB1,NFKB2,PIK3CG,PIK3R2,PIK3R3,PIK3R5,PLCG2,RASD1,ROCK2,RPS6KA1,RPS6KC1,RRAS,SMPD4,TRAF4
Thrombin Signaling	2.17	0.197	2.401	ADCY4,AKT2,ARHGEF6,CAMK1D,CAMK2D,EGF,FNBP1,GATA2,GNA15,GNB1,HRAS,ITPR1,ITPR3,MAPK12,MAPK13,MRAS,MYL6B,NFKB1,NFKB2,PIK3CG,PIK3R2,PIK3R3,PIK3R5,PLCB2,PLCB3,PLCG2,PLCH1,PRKD1,RAC2,RASD1,RHOB,RHOBTB2,RHOC,RHOF,RHOH,RHOT2,RHOU,ROCK2,RRAS,SRC
Ephrin A Signaling	2.16	0.277	#NUM!	EFNA1,EFNA2,EFNA3,EPHA2,EPHA4,LIMK1,PAK1,PIK3CG,PIK3R2,PIK3R3,PIK3R5,ROCK2,VAV3
Notch Signaling	2.15	0.297	0	ADAM17,APH1B,DLL1,DLL4,DTX1,DTX4,HES1,JAG1,JAG2,MFNG,PSEN2
Coronavirus Replication Pathway	2.15	0.286	0	BAG3,COPG2,CTSL,IFITM1,IFITM2,IFITM3,TMPRSS2,TUBA1A,TUBA1B,TUBA4A,TUBB2A,ZCRB1
Tryptophan Degradation III (Eukaryotic)	2.12	0.348	-0.707	ACAT1,HAAO,HADH,HSD17B4,IDO1,KMO,KYNU,L3HYPDH
Apelin Endothelial Signaling Pathway	2.12	0.219	2.711	ADCY4,AKT2,CALM1 (includes others),CCL2,HDAC5,HIF1A,HRAS,ICAM1,KLF2,MAPK12,MEF2D,MRAS,NFKB1,NFKB2,PIK3CG,PIK3R2,PIK3R3,PIK3R5,PLCB2,PLCB3,PRKD1,RASD1,RRAS,SMAD3,VCAM1
RhoGDI Signaling	2.12	0.199	-2.694	ACTA2,ARHGAP1,ARHGAP6,ARHGDIB,ARHGEF18,ARHGEF19,ARHGEF6,ARPC5L,CDH23,CDH24,CDH5,ESR1,FNBP1,GNA15,GNB1,ITGA1,ITGA2,ITGA6,LIMK1,LIMK2,MRAS,MYL6B,PAK1,PAK3,PIP4K2C,PIP5K1A,RAC2,RDX,RHOB,RHOBTB2,RHOC,RHOF,RHOH,RHOT2,RHOU,ROCK2,SRC
CCR3 Signaling in Eosinophils	2.11	0.217	1.414	CALM1 (includes others),GNB1,HRAS,ITPR1,ITPR3,LIMK1,LIMK2,MAPK12,MAPK13,MRAS,PAK1,PAK3,PIK3CG,PIK3R2,PIK3R3,PIK3R5,PLA2G2A,PLA2G2D,PLA2G2F,PLA2G4C,PLCB2,PLCB3,PRKD1,RASD1,ROCK2,RRAS
VEGF Signaling	2.1	0.227	2.065	ACTA2,ACTN1,AKT2,EIF2S2,FLT1,HIF1A,HRAS,MRAS,PIK3CG,PIK3R2,PIK3R3,PIK3R5,PLCG2,PXN,RASD1,ROCK2,RRAS,SFN,SH2D2A,SRC,VEGFA,YWHAE
PKCθ Signaling in T Lymphocytes	2.1	0.207	1.512	CACNA1A,CACNA1G,CAMK2D,CD4,CD80,CD86,HRAS,IKBKG,LCP2,MALT1,MAP3K12,MAP3K4,MAP3K5,MAP3K6,MRAS,NFAT5,NFATC2,NFKB1,NFKB2,NFKBIA,NFKBIB,NFKBIE,PIK3CG,PIK3R2,PIK3R3,PIK3R5,PLCG2,RAC2,RASD1,RRAS,VAV3
Integrin Signaling	2.1	0.195	1.808	ACTA2,ACTN1,AKT2,ARPC5L,CTTN,FNBP1,HRAS,ILKAP,ITGA1,ITGA10,ITGA2,ITGA6,ITGAD,ITGAX,ITGB7,MRAS,PAK1,PAK3,PARVB,PDGFB,PIK3CG,PIK3R2,PIK3R3,PIK3R5,PLCG2,PXN,RAC2,RASD1,RHOB,RHOBTB2,RHOC,RHOF,RHOH,RHOT2,RHOU,RRAS,SRC,TLN2,TNK2,TSPAN5
PD-1, PD-L1 cancer immunotherapy pathway	2.09	0.223	0.218	AKT2,B2M,CBLB,CD274,CD80,CSK,FBXO38,IFNGR2,IL12A,IL2RA,JAK2,JAK3,LCP2,PDCD1,PDCD1LG2,PDCD4,PIK3CG,PIK3R2,PIK3R3,PIK3R5,SMAD3,TNF,TNFRSF1B
Spermine and Spermidine Degradation I	2.07	0.75	#NUM!	SAT1,SAT2,SMOX
Methylmalonyl Pathway	2.07	0.75	#NUM!	MMUT,PCCA,PCCB
Melatonin Degradation II	2.07	0.75	#NUM!	IL4I1,MAOA,SMOX
Apelin Pancreas Signaling Pathway	2.06	0.279	-1.155	DDIT3,MAPK12,NFKB1,NFKB2,PDE3B,PIK3CG,PIK3R2,PIK3R3,PIK3R5,PRKACB,PRKAR2A,PRKAR2B
Signaling by Rho Family GTPases	2.06	0.188	3.162	ACTA2,ARHGEF18,ARHGEF19,ARHGEF6,ARPC5L,CDC42EP2,CDH23,CDH24,CDH5,DES,FNBP1,GNA15,GNB1,ITGA1,ITGA2,ITGA6,LIMK1,LIMK2,MAP2K7,MAP3K12,MAPK12,MRAS,MYL6B,NCF1,NFKB1,NFKB2,PAK1,PAK3,PIK3CG,PIK3R2,PIK3R3,PIK3R5,PIP4K2C,PIP5K1A,RAC2,RDX,RHOB,RHOBTB2,RHOC,RHOF,RHOH,RHOT2,RHOU,ROCK2,SEPTIN4,SEPTIN5,STMN1
3-phosphoinositide Degradation	2.06	0.205	0.539	ACP5,ALPL,CDC25B,DOT1L,DUSP14,DUSP16,DUSP2,EPHX2,FIG4,HACD2,ILKAP,INPP4B,ITPK1,MTMR1,NUDT12,PDCD1,PIP4P2,PPM1H,PPP1R13B,PPP1R14B,PPP2R3A,PPP2R5D,PPP4C,PTPN1,PTPN7,PTPRJ,RASA1,SOCS3,SYNJ2,THTPA,TNS3
Systemic Lupus Erythematosus Signaling	2.04	0.192	#NUM!	AKT2,BDKRB2,C9,CD40,CD80,CD86,FCGR2A,FCGR2B,FCGR3A/FCGR3B,HRAS,IFNA1/IFNA13,IFNA14,IFNA8,IL10,IL18,IL1RN,IL6,IL6R,LSM14B,LSM7,MRAS,NFAT5,NFATC2,PIK3CG,PIK3R2,PIK3R3,PIK3R5,PLCG2,PRPF3,PRPF4B,PRPF8,RASD1,RRAS,SNRNP200,SNRPA1,SNRPB2,SNRPC,SNRPD1,SNRPG,TNF,TNFSF13B,ZCRB1
Protein Kinase A Signaling	2.03	0.176	0.849	ADCY4,AKAP12,AKAP4,AKAP5,AKAP8,ANAPC1,CALM1 (includes others),CAMK2D,CDC25B,CREB5,CTNNB1,DUSP16,DUSP2,DUSP4,EBI3,EPM2A,FLNA,FLNB,GDE1,GNB1,H1-0,H1-2,H3-3A/H3-3B,HHAT,ITPR1,ITPR3,LEF1,MYL6B,NFAT5,NFATC2,NFKB1,NFKB2,NFKBIA,NFKBIB,NFKBIE,PDE3B,PDE4B,PDE7A,PLCB2,PLCB3,PLCG2,PLCH1,PPP1R14B,PPP1R3C,PRKACB,PRKAR2A,PRKAR2B,PRKD1,PTGS2,PTPN1,PTPN4,PTPN7,PTPRB,PTPRJ,PTPRT,PXN,PYGB,PYGM,ROCK2,SFN,SMAD3,SMPD…
p70S6K Signaling	2.01	0.211	-0.209	AKT2,BTK,EEF2,F2RL1,HRAS,IL4R,MRAS,PIK3CG,PIK3R2,PIK3R3,PIK3R5,PLCB2,PLCB3,PLCG2,PLCH1,PPM1J,PPP2R1A,PPP2R2A,PPP2R3A,PPP2R5D,PRKD1,RASD1,RRAS,SFN,SRC,YWHAE,YWHAZ
Tumoricidal Function of Hepatic Natural Killer Cells	2	0.333	1.89	BAX,BID,FADD,FAS,GZMB,ICAM1,SERPINB9,SRGN
IL-4 Signaling	1.99	0.232	#NUM!	AKT2,FCER2,HRAS,IL13RA1,IL4R,IRF4,JAK2,JAK3,MRAS,NFAT5,NFATC2,PIK3CG,PIK3R2,PIK3R3,PIK3R5,RASD1,RRAS,SOCS1,SYNJ2
MIF-mediated Glucocorticoid Regulation	1.96	0.294	3.162	NFKB1,NFKB2,NFKBIA,NFKBIB,NFKBIE,PLA2G2A,PLA2G2D,PLA2G2F,PLA2G4C,PTGS2
Axonal Guidance Signaling	1.94	0.17	#NUM!	ADAM17,ADAM19,ADAM22,ADAM33,ADAM8,ADAM9,ADAMDEC1,ADAMTS10,ADAMTS14,ADAMTS15,ADAMTS4,AKT2,ARHGEF6,ARPC5L,CXCL12,CXCR4,EFNA1,EFNA2,EFNA3,EFNB2,EGF,EPHA2,EPHA4,FZD7,GNA15,GNB1,HRAS,ITGA1,ITGA2,ITGA6,KEL,LIMK1,LIMK2,MET,MME,MMP2,MMP24,MMP9,MRAS,MYL6B,NFAT5,NFATC2,NTN4,PAK1,PAK3,PDGFB,PIK3CG,PIK3R2,PIK3R3,PIK3R5,PLCB2,PLCB3,PLCG2,PLCH1,PLXNA1,PLXNA2,PLXNB2,PLXND1,PRKACB,PRKAR2A,PRKAR2B,PRKD1,PXN,RAC2,…
Role of Lipids/Lipid Rafts in the Pathogenesis of Influenza	1.93	0.35	#NUM!	IFNA1/IFNA13,IFNA14,IFNA8,IFNAR1,IFNB1,IFNW1,RSAD2
Melanoma Signaling	1.92	0.26	0.632	AKT2,CCND1,CDKN1A,CDKN2A,HRAS,MITF,MRAS,PIK3CG,PIK3R2,PIK3R3,PIK3R5,RASD1,RRAS
Prostate Cancer Signaling	1.92	0.225	#NUM!	AKT2,CCND1,CDKN1A,CREB5,CTNNB1,HRAS,LEF1,MRAS,NFKB1,NFKB2,NFKBIA,NFKBIB,NFKBIE,NKX3-1,PIK3CG,PIK3R2,PIK3R3,PIK3R5,RASD1,RRAS
Tight Junction Signaling	1.9	0.198	#NUM!	ACTA2,AFDN,AKT2,CEBPA,CLDN1,CLDN15,CLDN7,CSTF3,CTNNB1,JAM2,MYH9,MYL6B,NAPA,NECTIN1,NECTIN2,NFKB1,NFKB2,PPM1J,PPP2R1A,PPP2R2A,PPP2R3A,PPP2R5D,PRKACB,PRKAR2A,PRKAR2B,STX16,STX4,TGFBR2,TJP3,TNF,TNFRSF1B,VAMP3,VTI1A
Huntington's Disease Signaling	1.9	0.186	-0.962	AKT2,BAX,CASP1,CASP2,CASP4,CASP5,CLTC,CREB5,DLG4,DNAJB1,DNAJC5,EGF,GNA15,GNB1,HDAC5,HDAC8,HDAC9,HRAS,HSPA1A/HSPA1B,HSPA6,ITPR1,MAP2K7,NAPA,PIK3CG,PIK3R2,PIK3R3,PIK3R5,PLCB2,PLCB3,POLR2A,PRKD1,PSME1,PSME2,PSMF1,RASA1,SH3GL3,STX16,STX1A,TAF4,TGM2,UBC,UBE2S,VAMP3,VTI1A
IL-7 Signaling Pathway	1.85	0.233	1.291	AKT2,BAK1,BAX,BCL6,CCND1,IL7,JAK3,MAPK12,MAPK13,MET,PIK3CG,PIK3R2,PIK3R3,PIK3R5,SLC2A1,SOCS1,STAT1
Virus Entry via Endocytic Pathways	1.85	0.216	#NUM!	ACTA2,AP1S2,AP2S1,B2M,CD55,CLTC,FLNA,FLNB,HRAS,ITGA2,ITGB7,MRAS,PIK3CG,PIK3R2,PIK3R3,PIK3R5,PLCG2,PRKD1,RAC2,RASD1,RRAS,SRC
Actin Nucleation by ARP-WASP Complex	1.84	0.228	3.606	ARPC5L,FNBP1,HRAS,ITGA1,ITGA2,ITGA6,MRAS,RAC2,RASD1,RHOB,RHOBTB2,RHOC,RHOF,RHOH,RHOT2,RHOU,ROCK2,RRAS
Insulin Secretion Signaling Pathway	1.81	0.184	1.508	ADCY4,AGO2,AGO3,CACNA1A,CACNA1G,CAMK2D,CLCN3,CREB5,EIF2S2,EIF4EBP2,EIF4G3,GNA15,ITPR1,ITPR3,JAK2,JAK3,MAPK12,MAPK13,NAPA,PC,PDHB,PIK3CG,PIK3R2,PIK3R3,PIK3R5,PLCB2,PLCB3,PLCG2,PLCH1,PRKACB,PRKAR2A,PRKAR2B,PRKD1,SLC2A1,SLC2A14,SLC2A3,SLC2A5,SLC2A8,SRC,STAT1,STAT2,STX16,VAMP3,VTI1A
FAK Signaling	1.8	0.214	#NUM!	ACTA2,AKT2,ARHGEF6,CSK,EGF,HRAS,ITGA1,ITGA2,ITGA6,MRAS,PAK1,PAK3,PIK3CG,PIK3R2,PIK3R3,PIK3R5,PLCG2,PXN,RASD1,RRAS,SRC,TLN2
Endocannabinoid Developing Neuron Pathway	1.8	0.209	1.789	ADCY4,AKT2,CCND1,CREB5,CTNNB1,GNB1,HRAS,MAP2K3,MAP2K7,MAPK12,MAPK13,MGLL,MRAS,PIK3CG,PIK3R2,PIK3R3,PIK3R5,PRKACB,PRKAR2A,PRKAR2B,RAC2,RASD1,RRAS,SRC
Role of BRCA1 in DNA Damage Response	1.78	0.225	-0.302	ATM,BARD1,CDKN1A,CHEK2,E2F2,E2F8,FANCB,FANCD2,GADD45A,HLTF,MRE11,MSH2,NBN,RBL2,SLC19A1,SMARCA2,SMARCC1,STAT1
PDGF Signaling	1.77	0.221	1.886	ABL2,EIF2AK2,HRAS,JAK2,JAK3,MRAS,PDGFB,PIK3CG,PIK3R2,PIK3R3,PIK3R5,PLCG2,RASA1,RASD1,RRAS,SPHK1,SRC,STAT1,SYNJ2
All-trans-decaprenyl Diphosphate Biosynthesis	1.75	1	#NUM!	PDSS1,PDSS2
MSP-RON Signaling In Macrophages Pathway	1.75	0.209	-0.209	CREB5,ETV3,HRAS,IFNGR2,IKBKG,IL10,IL12A,JAK2,MRAS,NFKB1,NFKB2,PIK3CG,PIK3R2,PIK3R3,PIK3R5,PTGS2,RASD1,RRAS,SBNO2,SOCS1,SOCS3,STAT1,TNF
Putrescine Degradation III	1.73	0.353	0.816	ALDH2,IL4I1,MAOA,SAT1,SAT2,SMOX
MIF Regulation of Innate Immunity	1.72	0.262	3.317	MAPK12,NFKB1,NFKB2,NFKBIA,NFKBIB,NFKBIE,PLA2G2A,PLA2G2D,PLA2G2F,PLA2G4C,PTGS2
2-oxobutanoate Degradation I	1.72	0.6	#NUM!	MMUT,PCCA,PCCB
Synaptogenesis Signaling Pathway	1.72	0.176	1.941	ADCY4,AFDN,AKT2,AP2S1,ARPC5L,CALM1 (includes others),CAMK2D,CDH23,CDH24,CDH5,CLASP2,CREB5,CTNNB1,DLG4,DNAJC5,EFNA1,EFNA2,EFNA3,EFNB2,EIF4EBP2,EPHA2,EPHA4,HRAS,ITPR1,LIMK1,LRP1,MARCKS,MRAS,NAPA,NECTIN1,PAK1,PIK3CG,PIK3R2,PIK3R3,PIK3R5,PLCG2,PRKACB,PRKAR2A,PRKAR2B,RAB5B,RASD1,RASGRP2,RRAS,SRC,STX16,STX1A,STXBP1,STXBP5,SYN1,SYN3,SYT4,THBS3,VAMP3,VTI1A
Autophagy	1.71	0.245	#NUM!	ATG3,ATG4C,CTSG,CTSH,CTSK,CTSL,CTSO,CTSS,CTSZ,MAP1LC3A,NBR1,STX17,VPS41
RAR Activation	1.69	0.188	#NUM!	ADCY4,AKT2,CRABP2,CSK,DHRS9,HLTF,JAK2,MAP3K5,MAPK12,MAPK13,NCOA1,NFKB1,NFKB2,NRIP1,PIK3CG,PIK3R2,PIK3R3,PML,PNRC1,PRKACB,PRKAR2A,PRKAR2B,PRKD1,PSMC5,RDH11,RELB,SMAD3,SMARCA2,SMARCC1,SORBS3,SRA1,SRC,TAF4,TNIP1,VEGFA,ZBTB16
Glycogen Degradation III	1.67	0.385	-0.447	GAA,PGM1,PYGB,PYGM,TYMP
CTLA4 Signaling in Cytotoxic T Lymphocytes	1.67	0.216	#NUM!	AKT2,AP1S2,AP2S1,B2M,CD80,CD86,CD8B,CLTC,JAK2,LCP2,PIK3CG,PIK3R2,PIK3R3,PIK3R5,PPM1J,PPP2R1A,PPP2R2A,PPP2R3A,PPP2R5D
Nitric Oxide Signaling in the Cardiovascular System	1.67	0.213	-0.688	AKT2,ARG2,ATP2A2,BDKRB2,CACNA1A,CALM1 (includes others),CHRM1,FLT1,ITPR1,ITPR3,PDE3B,PIK3CG,PIK3R2,PIK3R3,PIK3R5,PRKACB,PRKAR2A,PRKAR2B,PRKD1,VEGFA
Oncostatin M Signaling	1.65	0.256	2.333	CHI3L1,EPAS1,HRAS,JAK2,JAK3,MRAS,MT2A,OSMR,RASD1,RRAS,STAT1
Ephrin Receptor Signaling	1.64	0.187	2.837	AKT2,ARPC5L,CREB5,CXCL12,CXCR4,EFNA1,EFNA2,EFNA3,EFNB2,EGF,EPHA2,EPHA4,GNA15,GNB1,HRAS,ITGA1,ITGA2,ITGA6,JAK2,LIMK1,LIMK2,MAP4K4,MRAS,PAK1,PAK3,PDGFB,PIK3CG,PXN,RAC2,RASA1,RASD1,ROCK2,RRAS,SRC,VEGFA
D-myo-inositol (1,4,5,6)-Tetrakisphosphate Biosynthesis	1.64	0.197	0.962	ACP5,ALPL,CDC25B,DOT1L,DUSP14,DUSP16,DUSP2,EPHX2,FIG4,HACD2,ILKAP,ITPK1,NUDT12,PDCD1,PPM1H,PPP1R13B,PPP1R14B,PPP2R3A,PPP2R5D,PPP4C,PTPN1,PTPN7,PTPRJ,RASA1,SOCS3,THTPA,TNS3
D-myo-inositol (3,4,5,6)-tetrakisphosphate Biosynthesis	1.64	0.197	0.962	ACP5,ALPL,CDC25B,DOT1L,DUSP14,DUSP16,DUSP2,EPHX2,FIG4,HACD2,ILKAP,ITPK1,NUDT12,PDCD1,PPM1H,PPP1R13B,PPP1R14B,PPP2R3A,PPP2R5D,PPP4C,PTPN1,PTPN7,PTPRJ,RASA1,SOCS3,THTPA,TNS3
Docosahexaenoic Acid (DHA) Signaling	1.62	0.263	#NUM!	AKT2,ALOX15,APP,BAX,BCL2A1,BID,PIK3CG,PIK3R2,PIK3R3,PIK3R5
Epithelial Adherens Junction Signaling	1.62	0.193	#NUM!	ACTA2,ACTN1,AFDN,AKT2,ARPC5L,CTNNB1,DLL1,EGF,HRAS,JUP,LEF1,MET,MRAS,MYH9,MYL6B,MYO7A,NECTIN1,NECTIN2,RASD1,RRAS,SNAI1,SRC,TCF7L1,TCF7L2,TGFBR2,TUBA1A,TUBA1B,TUBA4A,TUBB2A
Ovarian Cancer Signaling	1.6	0.196	0.728	AKT2,CCND1,CDKN2A,CTNNB1,EGF,FZD7,HRAS,LEF1,MMP2,MMP9,MRAS,MSH2,PIK3CG,PIK3R2,PIK3R3,PIK3R5,PRKACB,PRKAR2A,PRKAR2B,PTGS1,PTGS2,RASD1,RRAS,SRC,TCF7L1,TCF7L2,VEGFA
Cell Cycle: G1/S Checkpoint Regulation	1.6	0.227	0.535	ATM,CCND1,CCND2,CDK6,CDKN1A,CDKN2A,CDKN2D,CUL1,E2F2,E2F8,HDAC5,HDAC8,HDAC9,RBL2,SMAD3
Xenobiotic Metabolism General Signaling Pathway	1.6	0.196	0.577	ABCA2,AHR,AKT2,GSTM3,GSTM5,GSTO1,GSTT1,HMOX1,HRAS,MAP2K3,MAP2K7,MAP3K12,MAP3K4,MAP3K5,MAP3K6,MAPK12,MAPK13,MGST1,MRAS,NR1H3,PIK3CG,PIK3R2,PIK3R3,PIK3R5,PRKD1,RASD1,RRAS
eNOS Signaling	1.55	0.191	-0.816	ADCY4,AKT2,AQP5,AQP9,BDKRB2,CALM1 (includes others),CHRM1,CHRNA1,CHRNA9,CHRNB2,ESR1,FLT1,HSPA1A/HSPA1B,HSPA6,ITPR1,ITPR3,LPAR6,NOSIP,NOSTRIN,PIK3CG,PIK3R2,PIK3R3,PIK3R5,PLCG2,PRKACB,PRKAR2A,PRKAR2B,PRKD1,VEGFA
mTOR Signaling	1.54	0.182	1.976	AKT2,DDIT4,EIF4B,EIF4G3,FNBP1,HIF1A,HMOX1,HRAS,MRAS,PIK3CG,PIK3R2,PIK3R3,PIK3R5,PLD3,PLD4,PPM1J,PPP2R1A,PPP2R2A,PPP2R3A,PPP2R5D,PRKD1,PRR5,RAC2,RASD1,RHOB,RHOBTB2,RHOC,RHOF,RHOH,RHOT2,RHOU,RICTOR,RPS6KA1,RPS6KC1,RRAS,STK11,VEGFA
Protein Ubiquitination Pathway	1.54	0.175	#NUM!	AMFR,ANAPC1,B2M,BIRC3,CDC20,CDC34,CRYAB,CUL1,CUL2,DNAJB1,DNAJB4,DNAJC17,DNAJC2,DNAJC5,ELOC,HSPA1A/HSPA1B,HSPA6,HSPB1,HSPE1,PSMA2,PSMA4,PSMA5,PSMB10,PSMB2,PSMB3,PSMB8,PSMB9,PSMC4,PSMC5,PSME1,PSME2,SUGT1,TAP1,UBC,UBE2B,UBE2C,UBE2D1,UBE2L6,UBE2M,UBE2S,UCHL1,USP18,USP20,USP31,USP42,USP45,USP54
Non-Small Cell Lung Cancer Signaling	1.54	0.219	1.155	AKT2,CCND1,CDK6,CDKN2A,EGF,HRAS,ITPR1,ITPR3,MRAS,PIK3CG,PIK3R2,PIK3R3,PIK3R5,RASD1,RASSF5,RRAS
Leptin Signaling in Obesity	1.54	0.219	-0.707	ADCY4,AKT2,JAK2,PDE3B,PIK3CG,PIK3R2,PIK3R3,PIK3R5,PLCB2,PLCB3,PLCG2,PLCH1,PRKACB,PRKAR2A,PRKAR2B,SOCS3
Type II Diabetes Mellitus Signaling	1.53	0.193	2.236	ACSL1,ACSL3,ADIPOR2,AKT2,CACNA1A,CACNA1G,IKBKG,MAP2K7,MAP3K5,MAPK12,NFKB1,NFKB2,NFKBIA,NFKBIB,NFKBIE,PIK3CG,PIK3R2,PIK3R3,PIK3R5,PPARG,PRKD1,SMPD4,SOCS1,SOCS3,TNF,TNFRSF1B,TRAF2
Regulation of Actin-based Motility by Rho	1.53	0.206	2.668	ACTA2,ARPC5L,FNBP1,ITGA1,ITGA2,ITGA6,LIMK1,MYL6B,PAK1,PAK3,PIP4K2C,PIP5K1A,RAC2,RHOB,RHOBTB2,RHOC,RHOF,RHOH,RHOT2,RHOU
DNA Double-Strand Break Repair by Homologous Recombination	1.53	0.357	#NUM!	ATM,GEN1,MRE11,NBN,POLA1
Role of NFAT in Cardiac Hypertrophy	1.5	0.18	0.686	ADCY4,AKAP5,AKT2,CACNA1A,CACNA1G,CALM1 (includes others),CAMK1D,CAMK2D,GNB1,HDAC5,HDAC8,HDAC9,HRAS,IL6,ITPR1,ITPR3,MAP2K3,MAP2K7,MAPK12,MAPK13,MEF2D,MRAS,PIK3CG,PIK3R2,PIK3R3,PIK3R5,PLCB2,PLCB3,PLCG2,PLCH1,PRKACB,PRKAR2A,PRKAR2B,PRKD1,RASD1,RRAS,SRC,TGFBR2
Phagosome Maturation	1.49	0.191	#NUM!	ATP6V1G1,B2M,CTSG,CTSH,CTSK,CTSL,CTSO,CTSS,CTSZ,DYNC2H1,DYNLT1,MPO,NAPA,NCF1,PRDX1,RAB5B,STX16,TAP1,TCTE3,TUBA1A,TUBA1B,TUBA4A,TUBB2A,VAMP3,VPS37B,VPS41,VTI1A
DNA damage-induced 14-3-3σ Signaling	1.49	0.316	#NUM!	AKT2,ATM,CCNB2,CDK1,RAD9A,SFN
Telomerase Signaling	1.49	0.202	1.5	AKT2,CDKN1A,EGF,ELF3,HDAC5,HDAC8,HDAC9,HRAS,IL2RA,MRAS,PIK3CG,PIK3R2,PIK3R3,PIK3R5,PPM1J,PPP2R1A,PPP2R2A,PPP2R3A,PPP2R5D,RASD1,RRAS
Prostanoid Biosynthesis	1.47	0.4	0	PTGDS,PTGES,PTGS1,PTGS2
NAD Phosphorylation and Dephosphorylation	1.47	0.4	0	ACP2,ACP5,NADK,NNT
PTEN Signaling	1.45	0.191	-1.606	AKT2,CCND1,CDKN1A,ELP1,FGFR2,FGFR4,FLT1,HRAS,IKBKG,ITGA1,ITGA2,ITGA6,MAGIX,MRAS,NFKB1,NFKB2,PIK3CG,PIK3R2,PIK3R3,PIK3R5,RAC2,RASD1,RRAS,SIRT6,SYNJ2,TGFBR2
PAK Signaling	1.45	0.2	1.886	ARHGEF6,HRAS,ITGA1,ITGA2,ITGA6,LIMK1,LIMK2,MAPK12,MRAS,MYL6B,PAK1,PAK3,PDGFB,PIK3CG,PIK3R2,PIK3R3,PIK3R5,PXN,RASD1,RRAS,TNF
Coagulation System	1.44	0.257	1.667	A2M,BDKRB2,F13A1,F3,PROS1,SERPINA1,SERPINF2,THBD,VWF
ErbB Signaling	1.44	0.204	0.943	AREG,EGF,HBEGF,HRAS,MAP2K3,MAPK12,MAPK13,MRAS,NRG2,PAK1,PAK3,PIK3CG,PIK3R2,PIK3R3,PIK3R5,PLCG2,PRKD1,RASD1,RRAS
CREB Signaling in Neurons	1.41	0.159	1.265	ACKR1,ACKR3,ACKR4,ADCY4,ADGRF5,ADGRG3,ADORA1,ADORA2A,ADORA3,ADRA1D,ADRB2,AKT2,BDKRB2,C3AR1,CACNA1A,CACNA1G,CALM1 (includes others),CAMK2D,CCR1,CCR2,CCR5,CCR7,CCRL2,CHRM1,CMKLR1,CREB5,EDNRB,EGF,F2RL1,FFAR2,FGFR2,FGFR4,FLT1,FPR2,FPR3,FZD7,GNA15,GNB1,GPR132,GPR141,GPR146,GPR157,GPR162,GPR34,GPR35,GPR39,GPR55,GPR84,GPR85,GPRC5A,GPRC5B,HCAR2,HRAS,HRH1,HRH2,ITPR1,ITPR3,LPAR6,LTB4R,MC3R,MLNR,MRAS,NPFFR1…
Dermatan Sulfate Degradation (Metazoa)	1.4	0.333	0.447	CEMIP,HEXD,HYAL2,IDS,IDUA
Melanocyte Development and Pigmentation Signaling	1.4	0.202	-0.728	ADCY4,CREB5,HRAS,MITF,MRAS,PIK3CG,PIK3R2,PIK3R3,PIK3R5,PLCG2,PRKACB,PRKAR2A,PRKAR2B,RASD1,RPS6KA1,RPS6KC1,RRAS,SRC,TYR
D-myo-inositol (1,4,5)-Trisphosphate Biosynthesis	1.4	0.28	-0.378	PI4K2B,PIP4K2C,PIP5K1A,PLCB2,PLCB3,PLCG2,PLCH1
Estrogen Receptor Signaling	1.39	0.168	1.905	ADCY4,AKT2,ARG2,CACNA1A,CCND1,CDKN1A,CREB5,DLG4,EGF,ESR1,GNA15,GNB1,HES1,HIF1A,HRAS,JAK2,JAK3,LIMK1,LIMK2,MDK,MED10,MED24,MMP2,MMP24,MMP9,MRAS,MYL6B,NCOA1,NFKB1,NFKB2,NRIP1,PAK1,PIK3CG,PIK3R2,PIK3R3,PIK3R5,PLCB2,PLCB3,PLCG2,PLCH1,PRKACB,PRKAR2A,PRKAR2B,PRKD1,RASD1,RBFOX2,ROCK2,RRAS,SETD7,SNAI1,SOD2,SRA1,SRC,VEGFA
P2Y Purigenic Receptor Signaling Pathway	1.36	0.19	0.209	ADCY4,AKT2,CREB5,GNB1,HRAS,MRAS,NFKB1,NFKB2,P2RY2,P2RY6,PIK3CG,PIK3R2,PIK3R3,PIK3R5,PLCB2,PLCB3,PLCG2,PLCH1,PRKACB,PRKAR2A,PRKAR2B,PRKD1,RASD1,RRAS
Rac Signaling	1.35	0.192	1.606	ARPC5L,HRAS,ITGA1,ITGA2,ITGA6,LIMK1,LIMK2,MAP2K7,MRAS,NCF1,NFKB1,NFKB2,PAK1,PAK3,PIK3CG,PIK3R2,PIK3R3,PIK3R5,PIP4K2C,PIP5K1A,RASD1,RRAS,SH3RF1
Pyridoxal 5'-phosphate Salvage Pathway	1.35	0.215	1.604	AKT2,CDK1,CDK6,DAPK1,DYRK1A,EIF2AK2,FAM20B,LIMK1,LIMK2,MAP2K3,MAP3K6,PAK1,PAK3,PRPF4B
Thyroid Cancer Signaling	1.35	0.208	1	AKT2,CCND1,CTNNB1,CXCL8,CXCR4,HRAS,LEF1,MRAS,PIK3CG,PIK3R2,PIK3R3,PIK3R5,RASD1,RRAS,TCF7L1,TCF7L2
Xenobiotic Metabolism AHR Signaling Pathway	1.35	0.208	-1	AHR,ALDH18A1,ALDH1L1,ALDH2,GSTM3,GSTM5,GSTO1,GSTT1,HDAC5,IL6,MGST1,NCOA1,NFKB1,NFKB2,NRIP1,TNF
Sirtuin Signaling Pathway	1.34	0.17	1.622	AGTRAP,APP,ARG2,ATG3,ATG4C,BAX,CPT1A,CPT1B,CXCL8,DOT1L,EPAS1,GABARAPL1,GABPA,GADD45A,GADD45B,GADD45G,GOT2,GTF3C2,H1-0,H1-2,H3-3A/H3-3B,HIF1A,KAT2A,LDHB,MAP1LC3A,MAPK12,NBN,NDRG1,NDUFAF1,NDUFB4,NDUFB5,NDUFV3,NFKB1,NFKB2,NR1H3,POLR1A,PPARG,RRP9,SIRT6,SLC2A1,SOD2,STK11,TNF,TOMM40L,TUBA1A,TUBA1B,TUBA4A,WRN
Mouse Embryonic Stem Cell Pluripotency	1.32	0.196	1.606	AKT2,CTNNB1,FZD7,HRAS,ID1,ID2,JAK2,JAK3,LEF1,MAPK12,MAPK13,MRAS,PIK3CG,PIK3R2,PIK3R3,PIK3R5,RASD1,RRAS,TCF7L1,TCF7L2
NAD biosynthesis II (from tryptophan)	1.32	0.364	1	HAAO,IDO1,KMO,KYNU
Glycogen Degradation II	1.32	0.364	0	PGM1,PYGB,PYGM,TYMP
Uracil Degradation II (Reductive)	1.31	0.667	#NUM!	DPYS,UPB1
Ascorbate Recycling (Cytosolic)	1.31	0.667	#NUM!	GLRX,GSTO1
Thymine Degradation	1.31	0.667	#NUM!	DPYS,UPB1
