# Supplementary material for: Infiltration of inflammatory macrophages and neutrophils and widespread pyroptosis in lung drive influenza lethality in nonhuman primates
Source: PLoS Pathog. 2022 Mar 10;18(3):e1010395. doi: 10.1371/journal.ppat.1010395 (PMC8939778; doi:10.1371/journal.ppat.1010395)
Supplement: S5 Table — Canonical pathways and associated genes for IMs shown in Fig 3E. (XLSX) [file ppat.1010395.s008.xlsx]

## Sheet: IM--Ingenuity Pathway analysis
© 2000-2021 QIAGEN. All rights reserved.
Ingenuity Canonical Pathways	-log(p-value)	Ratio	z-score	Molecules
Interferon Signaling	8.1	0.556	3.441	BAK1,IFI35,IFI6,IFIT1,IFIT3,IFITM1,IFITM2,IFITM3,IFNAR2,IFNG,IRF1,ISG15,MED14,MX1,PSMB8,RELA,SOCS1,STAT1,STAT2,TAP1
Role of Hypercytokinemia/hyperchemokinemia in the Pathogenesis of Influenza	7.88	0.4	5.303	AREG,CCL2,CCL4,CCL5,CXCL10,CXCL3,DDX58,EIF2AK2,IFIT2,IFIT3,IFNA14,IFNAR2,IFNG,IFNL1,IL10,IL12A,IL18,IL1RN,IL6,IRF7,ISG15,ISG20,MX1,NFKB1,NFKB2,OAS2,OAS3,RSAD2,STAT1,STAT2,TLR3,TNF
Role of Osteoblasts, Osteoclasts and Chondrocytes in Rheumatoid Arthritis	7.47	0.286	#NUM!	ACP5,ADAMTS5,AKT3,ALPL,BIRC3,BMP1,BMP2,BMP3,BMPR2,CALM1 (includes others),CSF1,CSF1R,CTSK,DKK2,DVL1,ELP1,FOXO1,FZD2,FZD3,FZD4,FZD5,FZD6,FZD7,GSN,IFNG,IL10,IL18,IL18R1,IL18RAP,IL1R2,IL1RAP,IL1RN,IL6,IL7,LEF1,LRP5,MAP3K5,MAPK12,MAPK8,MMP1,MMP14,NFAT5,NFATC3,NFKB1,NFKBIA,NFKBIB,NGFR,PIK3CD,PIK3R6,PPP3CA,RELA,SMAD1,SMAD5,SPP1,SRC,TCF4,TCF7L1,TNF,TRAF2,WNT5A,XIAP
Antioxidant Action of Vitamin C	6.86	0.346	-1.8	CSF2RB,GLRX,GPLD1,GSTO1,HMOX1,MAPK12,MAPK8,NFKB1,NFKB2,NFKBIA,NFKBIB,NXN,PLA2G2A,PLA2G2D,PLA2G2F,PLA2G4C,PLA2G7,PLAAT2,PLAAT3,PLAAT4,PLB1,PLCB1,PLCB2,PLCG1,PLCG2,PLCL2,PLD4,RELA,SLC23A2,SLC2A1,SLC2A3,SLC2A5,SLC2A8,TNF,TXN,TXNRD2
Induction of Apoptosis by HIV1	6.71	0.417	-0.6	BAK1,BCL2L1,BIRC3,CASP8,DFFB,ELP1,FADD,FAS,MAP3K5,MAPK12,MAPK8,NFKB1,NFKB2,NFKBIA,NFKBIB,NGFR,RELA,SLC25A10,SLC25A5,SLC25A6,TNF,TP53,TRAF1,TRAF2,XIAP
Activation of IRF by Cytosolic Pattern Recognition Receptors	6.54	0.41	2.6	CD40,DDX58,DHX58,ELP1,FADD,IFIH1,IFIT2,IFNA14,IL10,IL6,IRF7,ISG15,MAPK12,MAPK8,NFKB1,NFKB2,NFKBIA,NFKBIB,RELA,STAT1,STAT2,TANK,TBK1,TNF,ZBP1
Senescence Pathway	6.46	0.257	-0.243	ACVR1,ACVR1B,AKT3,ANAPC1,ANAPC5,ATM,BMPR2,CACNA1A,CALM1 (includes others),CBX7,CCNB1,CCNB2,CCND1,CDK1,CDK6,CDKN1B,CEBPB,CGAS,CHEK2,DHCR24,E2F7,EED,EZH2,GADD45A,GADD45B,GADD45G,HIPK2,IFNA14,IL6,ING1,KAT2B,MAP2K5,MAPK12,MAPK6,MRAS,MRE11,NBN,NFAT5,NFATC3,NFKB1,NFKB2,PDHB,PDK1,PDK2,PIK3CD,PIK3R6,PML,PPM1J,PPM1L,PPP2R2A,PPP2R2B,PPP2R5A,PPP2R5D,PPP3CA,PTPA,RAP2B,RASSF5,RBL2,RPS6KA5,SERPINE1,SMAD1,SMAD3…
Death Receptor Signaling	5.83	0.341	2.043	ACTA2,BIRC3,CASP10,CASP8,CFLAR,DFFB,ELP1,FADD,FAS,HSPB1,LIMK1,MAP3K5,MAPK8,NFKB1,NFKB2,NFKBIA,NFKBIB,PARP10,PARP11,PARP12,PARP14,PARP15,RELA,TANK,TBK1,TIPARP,TNF,TNFSF10,TNFSF15,TRAF2,XIAP
Atherosclerosis Signaling	5.78	0.309	#NUM!	APOA2,APOL1,CCL2,CD36,CD40,CLU,COL3A1,CSF1,CXCL12,F3,ICAM1,IFNG,IL18,IL1RN,IL6,ITGA4,LPL,MMP1,MSR1,NFKB1,NFKB2,PCYOX1,PDGFB,PLA2G2A,PLA2G2D,PLA2G2F,PLA2G4C,PLA2G7,PLAAT2,PLAAT3,PLAAT4,PLB1,RELA,S100A8,SELPLG,SERPINA1,TNF,TNFRSF12A
Molecular Mechanisms of Cancer	5.67	0.229	#NUM!	ADCY10,AKT3,APH1B,ARHGEF1,ARHGEF12,ARHGEF17,ARHGEF18,ARHGEF19,ARHGEF3,ARHGEF5,ARHGEF6,ARHGEF9,ATM,BAK1,BCL2L1,BIRC3,BMP1,BMP2,BMP3,BMPR2,CAMK2D,CASP10,CASP8,CCND1,CDK1,CDK12,CDK14,CDK6,CDKN1B,CFLAR,CHEK2,CTNND1,DVL1,E2F7,FADD,FANCD2,FAS,FOXO1,FYN,FZD2,FZD3,FZD4,FZD5,FZD6,FZD7,GNA15,GNAQ,HIF1A,HIPK2,ITGA4,ITGA9,ITGAV,JAK3,LEF1,LRP5,MAP3K5,MAPK12,MAPK8,MRAS,NBN,NFKB1,NFKB2,NFKBIA,NFKBIB,PIK3CD,PIK3…
Granulocyte Adhesion and Diapedesis	5.63	0.285	#NUM!	CCL13,CCL18,CCL19,CCL2,CCL24,CCL28,CCL3L1,CCL3L3,CCL4,CCL5,CCL7,CCL8,CDH5,CLDN12,CLDN15,CLDN7,CSF3,CSF3R,CXCL1,CXCL10,CXCL11,CXCL12,CXCL13,CXCL2,CXCL3,FPR2,HRH1,ICAM1,ICAM2,IL18,IL18RAP,IL1R2,IL1RAP,IL1RN,ITGA4,MMP1,MMP12,MMP14,NGFR,RDX,SDC3,SDC4,SELPLG,THY1,TNF
Chemokine Signaling	5.43	0.351	0.962	CALM1 (includes others),CAMK1,CAMK1D,CAMK2D,CCL13,CCL2,CCL24,CCL4,CCL5,CCL7,CCR5,CXCL12,GNAQ,LIMK1,LIMK2,MAPK12,MAPK8,MRAS,PLCB1,PLCB2,PLCG1,PLCG2,PRKCA,PTK2,RAP2B,ROCK2,SRC
Osteoarthritis Pathway	5.41	0.259	3.111	ACVRL1,ADAMTS5,ALPL,ANKH,BMP2,BMPR2,CASP10,CASP4,CASP5,CASP8,CEBPB,CREB3,CREB5,DDIT4,EPAS1,FADD,FZD2,FZD3,FZD4,FZD5,FZD6,FZD7,HES1,HIF1A,IL18RAP,IL1R2,IL1RAP,ITGA4,ITGA9,ITGAV,JAG1,LEF1,MMP1,MMP12,MTF1,NFKB1,NFKB2,PRKAG2,PTGS2,PTH1R,RELA,S100A8,S100A9,S1PR2,SDC4,SLC39A8,SMAD1,SMAD3,SMAD5,SMAD7,SPHK1,SPP1,TCF4,TCF7L1,TIMP3,TNF
Hepatic Fibrosis Signaling Pathway	5.4	0.229	3.9	ACTA2,ACVR1,ACVR1B,AKT3,BMPR2,CACNA1A,CALM1 (includes others),CCL2,CCL5,CCND1,CD40,CDKN1B,CEBPB,COL3A1,CREB3,CREB5,DVL1,DVL2,EDN1,EZH2,FLT1,FOXO1,FTH1,FZD2,FZD3,FZD4,FZD5,FZD6,FZD7,HIF1A,ICAM1,IL18,IL18RAP,IL1R2,IL1RAP,IL1RN,IRAK2,ITGA4,ITGA9,ITGAV,KLF9,LEF1,LRP5,MAP2K5,MAPK12,MAPK8,MMP1,MRAS,MYL6B,MYL9,NCF1,NFKB1,NFKB2,NFKBIA,NFKBIB,NGFR,PDCD4,PDGFB,PDK1,PIK3CD,PIK3R6,PLCG1,PLCG2,PRKACB,PRKAG2,P…
Wnt/Ca+ pathway	5.33	0.377	0.209	CREB3,CREB5,DVL1,DVL2,FZD2,FZD3,FZD4,FZD5,FZD6,FZD7,NFAT5,NFATC3,NFKB1,NFKB2,PLCB1,PLCB2,PLCG1,PLCG2,PLCL2,PPP3CA,PRKCA,RELA,WNT5A
Role of Macrophages, Fibroblasts and Endothelial Cells in Rheumatoid Arthritis	5.3	0.238	#NUM!	AKT3,CALM1 (includes others),CAMK2D,CCL2,CCL5,CCND1,CEBPB,CEBPD,CREB3,CREB5,CSF1,CXCL12,DKK2,DVL1,ELP1,FZD2,FZD3,FZD4,FZD5,FZD6,FZD7,GNAQ,ICAM1,IL10,IL16,IL17RC,IL18,IL18R1,IL18RAP,IL1R2,IL1RAP,IL1RN,IL6,IL6ST,IL7,IRAK2,LEF1,LRP5,LTB,MMP1,MRAS,NFAT5,NFATC3,NFKB1,NFKBIA,NFKBIB,NGFR,PDGFB,PIK3CD,PIK3R6,PLCB1,PLCB2,PLCG1,PLCG2,PLCL2,PPP3CA,PRKCA,RAP2B,RELA,ROCK2,SOCS1,SOCS3,SRC,STAT3,TCF4,TCF7L1,TLR…
Th1 and Th2 Activation Pathway	5.3	0.275	#NUM!	ACVR1,ACVR1B,APH1B,BHLHE41,BMPR2,CCR5,CD247,CD274,CD4,CD40,CD80,CD8A,DLL1,DLL4,HAVCR2,ICAM1,ICOSLG/LOC102723996,IFNG,IKZF1,IL10,IL12A,IL18,IL18R1,IL27,IL27RA,IL2RA,IL2RG,IL4R,IL6,IRF1,JAG1,JAK3,NFATC3,NFKB1,NOTCH2,NOTCH4,PIK3CD,PIK3R6,PTGDR2,RUNX3,SOCS1,SOCS3,STAT1,STAT3,TNFRSF4,TNFSF4
Hepatic Fibrosis / Hepatic Stellate Cell Activation	5.3	0.269	#NUM!	A2M,ACTA2,CCL2,CCL5,CCR5,CD40,COL21A1,COL27A1,COL3A1,COL4A2,COL7A1,COL8A2,COL9A3,CSF1,CXCL3,ECE1,EDN1,EDNRB,EGF,FAS,FGFR2,FLT1,HGF,ICAM1,IFNAR2,IFNG,IL10,IL18RAP,IL1R2,IL1RAP,IL4R,IL6,KLF6,LY96,MET,MMP1,MYH7B,MYL6B,MYL9,NFKB1,NFKB2,NGFR,PDGFB,RELA,SERPINE1,SMAD3,SMAD7,STAT1,TNF
PI3K/AKT Signaling	5.3	0.269	2.921	AKT3,BCL2L1,CCND1,CDKN1B,CSF2RB,CXCR1,ELP1,FOXO1,GDF15,IL15RA,IL17RC,IL18R1,IL18RAP,IL1R2,IL27RA,IL2RA,IL2RG,IL31RA,IL4R,IL6ST,IL7R,INPP5K,ITGA4,ITGA9,ITGAV,JAK3,MAP3K5,MAP3K8,MRAS,NFKB1,NFKB2,NFKBIA,NFKBIB,PIK3CD,PPM1J,PPM1L,PPP2R2A,PPP2R2B,PPP2R5A,PPP2R5D,PTGS2,PTPA,RAP2B,RELA,THEM4,TP53,TSC2,YWHAE,YWHAZ
Cardiac Hypertrophy Signaling (Enhanced)	5.26	0.216	1.818	ACVR1,ACVR1B,ADCY10,ADRA1D,ADRB2,AKT3,ATP2A3,BMPR2,CACNA1A,CALM1 (includes others),CAMK2D,CSF2RB,CXCR1,DIAPH2,DIAPH3,DVL1,DVL2,EDN1,EDNRB,EIF2B3,FGF11,FGFR2,FZD2,FZD3,FZD4,FZD5,FZD6,FZD7,GNA15,GNAQ,GNB1,GNG2,GNG7,HDAC5,HDAC9,HSPB1,IFNG,IL12A,IL15RA,IL17RC,IL18,IL18R1,IL18RAP,IL1R2,IL27RA,IL2RA,IL2RG,IL31RA,IL4R,IL6,IL6ST,IL7R,ITGA4,ITGA9,ITGAV,LTB,MAP2K5,MAP3K1,MAP3K12,MAP3K3,MAP3K5,MAP3K8,MAP3K9…
LXR/RXR Activation	5.1	0.298	-0.898	ABCA1,APOA2,APOL1,ARG2,C3,C4A/C4B,CCL2,CCL7,CD36,CETP,CLU,CYP51A1,HADH,IL18,IL18RAP,IL1R2,IL1RAP,IL1RN,IL6,LDLR,LPL,LY96,MSR1,NFKB1,NFKB2,NGFR,PCYOX1,PTGS2,RELA,S100A8,SCD,SERPINA1,SERPINF2,TLR3,TNF,VTN
Salvage Pathways of Pyrimidine Deoxyribonucleotides	5.09	0.875	1.89	APOBEC3A,APOBEC3B,APOBEC3G,CDA,TK1,TK2,TYMP
Eicosanoid Signaling	4.92	0.359	2.111	ALOX5AP,CYSLTR1,CYSLTR2,DPEP2,FPR2,HPGDS,LTA4H,PLA2G2A,PLA2G2D,PLA2G2F,PLA2G4C,PLA2G7,PLAAT2,PLAAT3,PLAAT4,PLB1,PTGDS,PTGER3,PTGER4,PTGS1,PTGS2,TBXA2R,TBXAS1
TNFR2 Signaling	4.9	0.483	1.387	BIRC3,MAP3K1,MAPK8,NFKB1,NFKB2,NFKBIA,NFKBIB,RELA,TANK,TBK1,TNF,TRAF1,TRAF2,XIAP
BEX2 Signaling Pathway	4.8	0.333	2.746	AKT3,BAK1,CCND1,HIF1A,LEF1,LGALS1,MAPK12,MAPK8,NFKB1,NFKB2,NFKBIA,NGFR,PLXNC1,PPM1J,PPM1L,PPP2R2A,PPP2R2B,PPP2R5A,PPP2R5D,PTPA,RELA,SPP1,STAT3,TCF4,TCF7L1,TSC2
Role of PKR in Interferon Induction and Antiviral Response	4.79	0.296	2.556	CASP5,CASP8,DDX58,EIF2AK2,ELP1,FADD,FANCC,FAS,HSPA1A/HSPA1B,HSPA1L,HSPA6,IFIH1,IFNA14,IFNAR2,IFNG,IL18,IRF1,MAPK12,MAPK8,MARCO,MSR1,NFKB1,NFKB2,NFKBIA,NFKBIB,PDGFB,PRKRA,RELA,STAT1,STAT2,STAT3,TLR3,TNF,TP53
Phospholipases	4.76	0.361	0.229	GPLD1,HMOX1,LIPC,LIPG,LPL,PLA1A,PLA2G15,PLA2G2A,PLA2G2D,PLA2G2F,PLA2G4C,PLA2G7,PLAAT2,PLAAT3,PLAAT4,PLB1,PLCB1,PLCB2,PLCG1,PLCG2,PLCL2,PLD4
TREM1 Signaling	4.71	0.343	3.674	AKT3,CASP5,CCL2,CCL7,CD40,CD83,CXCL3,ICAM1,IL10,IL18,IL6,LAT2,MPO,NFKB1,NFKB2,NLRC4,NOD1,PLCG1,PLCG2,RELA,SIGIRR,STAT3,TLR3,TNF
G Protein Signaling Mediated by Tubby	4.69	0.467	#NUM!	GNAQ,GNB1,GNG10,GNG12,GNG2,GNG3,GNG7,INSR,MRAS,PLCB1,PLCB2,PLCG1,PLCG2,TUB
Th1 Pathway	4.61	0.291	0.557	APH1B,CCR5,CD247,CD274,CD4,CD40,CD80,CD8A,DLL1,DLL4,HAVCR2,ICAM1,ICOSLG/LOC102723996,IFNG,IL10,IL12A,IL18,IL18R1,IL27,IL27RA,IL6,IRF1,JAK3,NFATC3,NFKB1,NOTCH2,NOTCH4,PIK3CD,PIK3R6,RUNX3,SOCS1,SOCS3,STAT1,STAT3
Role of RIG1-like Receptors in Antiviral Innate Immunity	4.56	0.405	2.84	CASP10,CASP8,DDX58,DHX58,FADD,IFIH1,IFNA14,IRF7,NFKB1,NFKB2,NFKBIA,NFKBIB,RELA,TANK,TBK1,TRAF2,TRIM25
Role of MAPK Signaling in Inhibiting the Pathogenesis of Influenza	4.37	0.329	2.449	CCL2,CCL5,CXCL10,EIF2AK2,IFNG,IL6,MAP3K5,MAPK12,MAPK8,NFKB1,NFKB2,NFKBIA,NFKBIB,PLA2G2A,PLA2G2D,PLA2G2F,PLA2G4C,PLA2G7,PLAAT2,PLAAT3,PLAAT4,PLB1,PTGS2,TNF
Production of Nitric Oxide and Reactive Oxygen Species in Macrophages	4.34	0.253	2.111	AKT3,APOA2,APOL1,ARG2,CLU,ELP1,IFNG,IRF1,JAK3,MAP3K1,MAP3K12,MAP3K3,MAP3K5,MAP3K8,MAP3K9,MAPK12,MAPK8,MPO,NCF1,NCF4,NFKB1,NFKB2,NFKBIA,NFKBIB,NGFR,PCYOX1,PIK3CD,PIK3R6,PLCG1,PLCG2,PPM1J,PPM1L,PPP1R3C,PPP1R3D,PPP2R2A,PPP2R2B,PPP2R5A,PPP2R5D,PRKCA,PTPA,RELA,RHOBTB1,RHOH,S100A8,SERPINA1,STAT1,TNF
Colorectal Cancer Metastasis Signaling	4.26	0.236	3.111	ADCY10,AKT3,ARRB1,BCL2L1,BIRC5,CCND1,DVL1,EGF,FZD2,FZD3,FZD4,FZD5,FZD6,FZD7,GNB1,GNG10,GNG12,GNG2,GNG3,GNG7,GRK2,IFNG,IL6,IL6ST,JAK3,LEF1,LRP5,MAPK12,MAPK8,MMP1,MMP12,MMP14,MRAS,MSH2,NFKB1,NFKB2,PIK3CD,PIK3R6,PRKACB,PRKAG2,PTGER3,PTGER4,PTGS2,RALGDS,RAP2B,RELA,RHOBTB1,RHOH,SMAD3,SRC,STAT1,STAT3,TCF4,TCF7L1,TLR3,TNF,TP53,WNT5A
Adipogenesis pathway	4.2	0.273	#NUM!	BMP2,BMPR2,CEBPB,CEBPD,CTBP2,DDIT3,DGKD,EGR2,ERCC2,EZH2,FGFR2,FOXO1,FZD2,FZD3,FZD4,FZD5,FZD6,FZD7,GTF2H2,HDAC5,HDAC9,HIF1A,KAT2B,LPL,MNAT1,NOCT,NR1D2,RBBP7,SAP130,SMAD1,SMAD3,SMAD5,TNF,TP53,TXNIP,WNT5A
Acute Phase Response Signaling	4.13	0.251	2.197	A2M,AKT3,APOA2,C1R,C1S,C2,C3,C4A/C4B,CEBPB,CP,ELP1,F8,HMOX1,IL18,IL1RAP,IL1RN,IL6,IL6ST,MAP3K1,MAP3K5,MAPK12,MAPK8,MRAS,NFKB1,NFKB2,NFKBIA,NFKBIB,NGFR,OSMR,PIK3CD,RAP2B,RELA,SERPINA1,SERPINE1,SERPINF2,SERPING1,SOCS1,SOCS2,SOCS3,SOD2,STAT3,TCF4,TNF,TRAF2,VWF
Systemic Lupus Erythematosus In B Cell Signaling Pathway	4.12	0.23	3.457	AKT3,BCL2L1,BLNK,CALM1 (includes others),CCND1,CD19,CD40,CD72,FOXO1,FYN,IFIH1,IFIT2,IFIT3,IFNA14,IFNAR2,IFNG,IL10,IL12A,IL18,IL6,IL6ST,INPP5K,IRF7,ISG15,ISG20,LILRB4,LTB,MALT1,MRAS,NFAT5,NFATC3,NFKB1,NFKB2,PAG1,PDCD1,PIK3AP1,PIK3CD,PIK3R6,PLAAT4,PLCG2,PPP3CA,PRKCA,RAP2B,RASGRP1,RASGRP2,RASGRP3,RELA,SRC,STAT1,STAT2,STAT3,TBK1,TLR3,TNF,TNFSF10,TNFSF15,TNFSF4,TNFSF9,TRAF1,TRAF2,YES1
Agranulocyte Adhesion and Diapedesis	3.99	0.25	#NUM!	ACTA2,CCL13,CCL18,CCL19,CCL2,CCL24,CCL28,CCL3L1,CCL3L3,CCL4,CCL5,CCL7,CCL8,CD34,CDH5,CLDN12,CLDN15,CLDN7,CXCL1,CXCL10,CXCL11,CXCL12,CXCL13,CXCL2,CXCL3,CXCR1,HRH1,ICAM1,ICAM2,IL18,IL1RN,ITGA4,ITGB7,MMP1,MMP12,MMP14,MYH7B,MYL6B,MYL9,PODXL,RDX,SDC4,SELPLG,TNF
Vitamin-C Transport	3.91	0.478	1	GLRX,GSTO1,LRRC8B,LRRC8D,NXN,SLC23A2,SLC2A1,SLC2A3,STOM,TXN,TXNRD2
Iron homeostasis signaling pathway	3.9	0.267	#NUM!	ACO1,ATP6V0C,ATP6V0D1,ATP6V1A,ATP6V1B2,ATP6V1C1,BMP1,BMP2,BMP3,BMPR2,BTRC,CD163,CP,CUL1,CYBRD1,EGF,EPAS1,FTH1,FXN,GDF15,HIF1A,HMOX1,IL6,JAK3,PCBP1,PDGFB,SLC11A2,SLC25A37,SLC40A1,SLC48A1,SMAD1,SMAD3,SMAD5,STAT3,TFRC
Inhibition of ARE-Mediated mRNA Degradation Pathway	3.83	0.27	1.915	AGO2,AGO3,AGO4,AKT3,EXOSC4,EXOSC6,LTB,MAPK12,MAPK6,NGFR,PARN,PPM1J,PPM1L,PPP2R2A,PPP2R2B,PPP2R5A,PPP2R5D,PRKACB,PRKAG2,PSME2,PSME4,PSMF1,PTPA,TNF,TNFSF10,TNFSF15,TNFSF4,TNFSF9,XRN1,YWHAE,YWHAZ,ZFP36L1,ZNF331
Phospholipase C Signaling	3.8	0.227	0.438	ADCY10,ARHGEF1,ARHGEF12,ARHGEF17,ARHGEF18,ARHGEF19,ARHGEF3,ARHGEF5,ARHGEF6,ARHGEF9,BLNK,CALM1 (includes others),CD247,CREB3,CREB5,FYN,GNAQ,GNB1,GNG10,GNG12,GNG2,GNG3,GNG7,GPLD1,HDAC5,HDAC9,HMOX1,ITGA4,ITGA9,ITGAV,LCP2,MARCKS,MRAS,MYL6B,MYL9,NFAT5,NFATC3,NFKB1,NFKB2,PLA2G2A,PLA2G2D,PLA2G2F,PLA2G4C,PLCB1,PLCB2,PLCG1,PLCG2,PLD4,PPP3CA,PRKCA,RALGDS,RAP2B,RAPGEF3,RELA,RHOBTB1,RHOH,SRC,TGM2
T Cell Exhaustion Signaling Pathway	3.78	0.249	2.596	ACVR1,ACVR1B,AKT3,BATF,BMPR2,CD274,CD80,FOXO1,HAVCR2,IFNA14,IFNAR2,IFNG,IL10,IL12A,IL6,IRF4,JAK3,MAPK12,MAPK8,MGAT5,MRAS,NFAT5,NFATC3,PDCD1,PDCD1LG2,PDK1,PIK3CD,PIK3R6,PLCG1,PLCG2,PPM1J,PPM1L,PPP2R2A,PPP2R2B,PPP2R5A,PPP2R5D,PTPA,RAP2B,SMAD3,STAT1,STAT2,STAT3
HIF1α Signaling	3.77	0.239	0.866	ADM,AKT3,CAMK1,CAMK1D,CAMK2D,EDN1,EGF,ELOC,FLT1,HGF,HIF1A,HK3,HMOX1,HSPA1A/HSPA1B,HSPA1L,HSPA6,IL6,LDHA,LDHC,MAP2K5,MET,MMP1,MMP12,MMP14,MRAS,NCF1,NCOA1,P4HTM,PDGFB,PIK3CD,PIK3R6,PKM,PLCG1,PLCG2,PPP3CA,PRKCA,RACK1,RAP2B,RPS6,SAT1,SERPINE1,SLC2A1,SLC2A3,SLC2A5,SLC2A8,STAT3,TP53,VHL
CD27 Signaling in Lymphocytes	3.74	0.346	1	BCL2L1,CASP8,ELP1,MAP2K5,MAP3K1,MAP3K12,MAP3K3,MAP3K5,MAP3K8,MAP3K9,MAPK12,MAPK8,NFKB1,NFKB2,NFKBIA,NFKBIB,RELA,TRAF2
IL-10 Signaling	3.73	0.314	#NUM!	ARG2,CCR5,ELP1,HMOX1,IL10,IL18,IL18RAP,IL1R2,IL1RAP,IL1RN,IL4R,IL6,MAPK12,MAPK8,NFKB1,NFKB2,NFKBIA,NFKBIB,RELA,SOCS3,STAT3,TNF
IL-17A Signaling in Fibroblasts	3.63	0.389	#NUM!	CCL2,CCL7,CEBPB,CEBPD,IL17RC,IL6,MAPK12,MMP1,NFKB1,NFKB2,NFKBIA,NFKBIB,RELA,TRAF3IP2
STAT3 Pathway	3.63	0.259	0.6	BMPR2,CISH,CSF2RB,CXCR1,EGF,FGFR2,FLT1,HGF,IL15RA,IL17RC,IL18R1,IL18RAP,IL1R2,IL27RA,IL2RA,IL2RG,IL31RA,IL4R,IL6ST,IL7R,INSR,MAP3K12,MAP3K9,MAPK12,MAPK8,MRAS,NGFR,PDGFB,PIM1,RAP2B,SOCS1,SOCS2,SOCS3,SRC,STAT3
Protein Kinase A Signaling	3.55	0.207	-0.384	ADCY10,ADD3,AKAP5,ANAPC1,ANAPC5,CALM1 (includes others),CAMK2D,CREB3,CREB5,CREM,DUSP10,DUSP16,DUSP2,DUSP22,DUSP4,DUSP6,DUSP8,EBI3,EPM2A,GNAQ,GNB1,GNG10,GNG12,GNG2,GNG3,GNG7,H1-0,H1-2,H1-3,H1-4,H1-5,KDELR3,LEF1,MAP3K1,MYL6B,MYL9,NFAT5,NFATC3,NFKB1,NFKB2,NFKBIA,NFKBIB,NGFR,PDE3B,PDE4D,PDE7A,PDE8B,PGP,PLCB1,PLCB2,PLCG1,PLCG2,PLCL2,PPP1R3C,PPP1R3D,PPP3CA,PRKACB,PRKAG2,PRKCA,PTGS2,PTK2,PTPN1,PTPN12,PT…
ATM Signaling	3.54	0.281	0.426	ATM,CCNB1,CCNB2,CDK1,CHEK2,CREB3,CREB5,FANCD2,GADD45A,GADD45B,GADD45G,MAPK12,MAPK8,MRE11,NBN,NFKBIA,PPM1J,PPM1L,PPP2R2A,PPP2R2B,PPP2R5A,PPP2R5D,PTPA,RNF8,SUV39H1,TP53,ZEB1
IL-9 Signaling	3.48	0.394	2.111	CISH,IL2RG,JAK3,NFKB1,NFKB2,PIK3CD,PIK3R6,RELA,SOCS2,SOCS3,STAT1,STAT3,TNF
Differential Regulation of Cytokine Production in Macrophages and T Helper Cells by IL-17A and IL-17F	3.47	0.5	3	CCL2,CCL4,CCL5,CSF3,CXCL1,IL10,IL12A,IL6,TNF
Tec Kinase Signaling	3.47	0.243	2.268	ACTA2,BMX,FADD,FAS,FCER1A,FYN,GNA15,GNAQ,GNB1,GNG10,GNG12,GNG2,GNG3,GNG7,ITGA4,ITGA9,ITGAV,JAK3,MAPK12,MAPK8,MRAS,NFKB1,NFKB2,PIK3CD,PIK3R6,PLCG1,PLCG2,PRKCA,PTK2,RELA,RHOBTB1,RHOH,SRC,STAT1,STAT2,STAT3,TEC,TNF,TNFSF10,VAV2,YES1
Neuroinflammation Signaling Pathway	3.44	0.216	3.677	ACVR1,ACVR1B,AKT3,APH1B,BACE1,BIRC3,BIRC5,BMPR2,CASP8,CCL2,CCL5,CD40,CD80,CFLAR,CREB3,CREB5,CSF1R,CX3CR1,CXCL10,CXCL12,ELP1,FAS,GLS,GLUL,GRINA,HMOX1,ICAM1,IFNA14,IFNG,IL10,IL12A,IL18,IL6,IRAK2,IRF7,JAK3,MAPK12,MAPK6,MAPK8,NCF1,NFAT5,NFATC3,NFKB1,NFKB2,PIK3CD,PIK3R6,PLA2G2A,PLA2G2D,PLA2G2F,PLA2G4C,PLCG1,PLCG2,PPP3CA,PTGS2,RELA,SLC1A3,SOD2,STAT1,TBK1,TLR3,TNF,TREM2,XIAP
CD40 Signaling	3.41	0.312	1.414	CD40,ELP1,ICAM1,JAK3,MAP2K5,MAPK12,MAPK8,NFKB1,NFKB2,NFKBIA,NFKBIB,PIK3CD,PIK3R6,PTGS1,PTGS2,RELA,STAT3,TANK,TRAF1,TRAF2
IL-15 Production	3.39	0.263	1.257	ABL2,AXL,BMX,CSF1R,DSTYK,DYRK1A,DYRK3,EPHB2,FGFR2,FLT1,FYN,IL6,INSR,IRF1,JAK3,MAP2K5,MATK,MERTK,MET,MST1R,NFKB1,NFKB2,PTK2,RELA,RET,SRC,STAT1,TEC,TEK,TNK2,YES1
MIF Regulation of Innate Immunity	3.38	0.357	2.84	CD74,LY96,MAPK12,MAPK8,NFKB1,NFKB2,NFKBIA,NFKBIB,PLA2G2A,PLA2G2D,PLA2G2F,PLA2G4C,PTGS2,RELA,TP53
Superpathway of Inositol Phosphate Compounds	3.34	0.233	0.603	ACP5,ALPL,DOT1L,DUSP10,DUSP14,DUSP16,DUSP2,DUSP8,HACD2,INPP5K,IPPK,ITPKB,ITPKC,MTMR4,NOCT,NUDT12,NUDT16,PAWR,PDCD1,PGAM4,PI4K2B,PIK3CD,PIK3R6,PIP4K2A,PIP5K1A,PLCB1,PLCB2,PLCG1,PLCG2,PPFIBP2,PPM1H,PPM1K,PPP2R5A,PPP2R5D,PPP3CA,PTPA,PTPN1,PTPN12,PTPN13,PTPN7,PTPRM,PTPRO,SOCS3,THTPA,TNS3
Crosstalk between Dendritic Cells and Natural Killer Cells	3.31	0.281	4.264	ACTA2,CAMK2D,CD40,CD69,CD80,CD83,CSF2RB,FAS,IFNG,IL12A,IL15RA,IL18,IL2RG,IL6,LTB,MICA,MICB,NFKB1,NFKB2,RELA,TLN2,TLR3,TNF,TNFSF10,TREM2
Role of BRCA1 in DNA Damage Response	3.25	0.287	-1.5	ATM,ATRIP,BARD1,BRCA2,CHEK2,E2F7,FANCC,FANCD2,FANCE,GADD45A,IFNG,MRE11,MSH2,NBN,PLK1,POU2F1,RBL2,RFC4,RPA1,SMARCA2,STAT1,TP53,UIMC1
Cyclins and Cell Cycle Regulation	3.25	0.287	2.828	ATM,BTRC,CCNA1,CCNA2,CCNB1,CCNB2,CCND1,CDK1,CDK6,CDKN1B,CUL1,E2F7,HDAC5,HDAC9,PPM1J,PPM1L,PPP2R2A,PPP2R2B,PPP2R5A,PPP2R5D,PTPA,SUV39H1,TP53
T Cell Receptor Signaling	3.23	0.267	#NUM!	BMX,CALM1 (includes others),CD247,CD4,CD8A,ELP1,FYN,LCP2,MALT1,MAP3K1,MAPK8,MRAS,NFAT5,NFATC3,NFKB1,NFKB2,NFKBIA,PAG1,PIK3CD,PIK3R6,PLCG1,PPP3CA,PTPN7,RAP2B,RASGRP1,RELA,TEC,VAV2
D-myo-inositol-5-phosphate Metabolism	3.22	0.243	0.333	ACP5,ALPL,DOT1L,DUSP10,DUSP14,DUSP16,DUSP2,DUSP8,HACD2,MTMR4,NOCT,NUDT12,NUDT16,PAWR,PDCD1,PGAM4,PIP4K2A,PLCB1,PLCB2,PLCG1,PLCG2,PPFIBP2,PPM1H,PPM1K,PPP2R5A,PPP2R5D,PPP3CA,PTPA,PTPN1,PTPN12,PTPN13,PTPN7,PTPRM,PTPRO,SOCS3,THTPA,TNS3
Gαq Signaling	3.22	0.243	-0.18	ADRA1D,AKT3,CALM1 (includes others),GNA15,GNAQ,GNB1,GNG10,GNG12,GNG2,GNG3,GNG7,GPLD1,GRK2,HMOX1,HRH1,HTR2B,MRAS,NFATC3,NFKB1,NFKB2,NFKBIA,NFKBIB,PIK3CD,PIK3R6,PLCB1,PLCB2,PLCG1,PLCG2,PLD4,PPP3CA,PRKCA,RELA,RGS16,RGS18,RHOBTB1,RHOH,ROCK2
Differential Regulation of Cytokine Production in Intestinal Epithelial Cells by IL-17A and IL-17F	3.19	0.435	3.162	CCL2,CCL4,CCL5,CSF3,CXCL1,DEFB1,IFNG,IL10,IL12A,TNF
Sperm Motility	3.16	0.225	-1.043	ABL2,ADCY10,AXL,BMX,CALM1 (includes others),CSF1R,DSTYK,DYRK1A,DYRK3,EPHB2,FGFR2,FLT1,FYN,GUCY1B1,INSR,JAK3,MAP2K5,MATK,MERTK,MET,MRAS,MST1R,PDE4D,PLA2G2A,PLA2G2D,PLA2G2F,PLA2G4C,PLA2G7,PLAAT2,PLAAT3,PLAAT4,PLB1,PLCB1,PLCB2,PLCG1,PLCG2,PLCL2,PRKACB,PRKAG2,PRKCA,PTK2,RET,SLC16A10,SRC,TEC,TEK,TNK2,YES1
Necroptosis Signaling Pathway	3.16	0.242	3.124	AXL,BIRC3,CAMK2D,CASP10,CASP8,CFLAR,DAPK1,EIF2AK2,FADD,FAS,GLUL,IFNA14,MERTK,MLKL,NGFR,PLA2G2A,PLA2G2D,PLA2G2F,PLA2G4C,PPIF,PPP3CA,RBL2,RIPK3,SLC25A10,SLC25A5,SLC25A6,STAT1,STAT2,TLR3,TNF,TNFSF10,TNIP1,TOMM40L,TP53,TRAF2,VDAC3,ZBP1
Mouse Embryonic Stem Cell Pluripotency	3.08	0.265	2.502	AKT3,BMPR2,DVL1,DVL2,FZD2,FZD3,FZD4,FZD5,FZD6,FZD7,ID1,ID2,IL6ST,JAK3,LEF1,MAPK12,MRAS,PIK3CD,PIK3R6,RAP2B,SMAD1,SMAD5,STAT3,TCF4,TCF7L1,TP53,XIAP
RANK Signaling in Osteoclasts	3.08	0.276	1.091	AKT3,BIRC3,CALM1 (includes others),ELP1,GSN,MAP3K1,MAP3K12,MAP3K3,MAP3K5,MAP3K8,MAP3K9,MAPK12,MAPK8,NFKB1,NFKB2,NFKBIA,NFKBIB,PIK3CD,PIK3R6,PPP3CA,RELA,SRC,TRAF2,XIAP
Cell Cycle: G2/M DNA Damage Checkpoint Regulation	3.07	0.327	-1.807	ATM,BTRC,CCNB1,CCNB2,CDK1,CHEK2,CKS2,CUL1,GADD45A,HIPK2,KAT2B,PLK1,TOP2A,TP53,YWHAE,YWHAZ
4-1BB Signaling in T Lymphocytes	3.03	0.375	1.897	ELP1,MAP3K5,MAPK12,MAPK8,NFKB1,NFKB2,NFKBIA,NFKBIB,RELA,TNFSF9,TRAF1,TRAF2
IL-7 Signaling Pathway	3.02	0.288	0.471	AKT3,BAK1,CCND1,CDKN1B,CXCR5,FOXO1,FYN,HGF,IFNG,IL2RG,IL7,IL7R,JAK3,MAPK12,MET,PIK3CD,PIK3R6,PTK2,SLC2A1,SOCS1,STAT1
Glycolysis I	3.02	0.417	3.162	ALDOC,ENO1,ENO2,GAPDH,PFKP,PGAM1,PGAM4,PKLR,PKM,TPI1
Role of MAPK Signaling in the Pathogenesis of Influenza	3.01	0.282	#NUM!	AKT3,CCL2,CCL5,CXCL10,IFNG,MAP3K5,MAPK12,MAPK8,MRAS,PLA2G2A,PLA2G2D,PLA2G2F,PLA2G4C,PLA2G7,PLAAT2,PLAAT3,PLAAT4,PLB1,PRKCA,PTGS2,RAP2B,TNF
p53 Signaling	3.01	0.265	0.218	AKT3,ATM,BCL2L1,BIRC5,CCND1,CHEK2,COQ8A,DRAM1,FAS,GADD45A,GADD45B,GADD45G,HDAC9,HIF1A,HIPK2,KAT2B,MAPK8,PERP,PIK3CD,PIK3R6,PLAGL1,PMAIP1,PML,SERPINB5,SERPINE2,TP53
Ceramide Signaling	3	0.273	0.626	AKT3,CERK,CTSD,MAP3K1,MAPK8,MRAS,NFKB1,NFKB2,NGFR,PIK3CD,PIK3R6,PPM1J,PPM1L,PPP2R2A,PPP2R2B,PPP2R5A,PPP2R5D,PTPA,RAP2B,RELA,S1PR2,SMPD3,SPHK1,TNF
LPS/IL-1 Mediated Inhibition of RXR Function	3	0.223	1.147	ABCA1,ABCB9,ABCC3,ABCC4,ACOX2,ACSL1,ALAS1,ALDH16A1,ALDH1A1,ALDH4A1,CETP,CHST11,CHST13,CHST15,CPT1B,CYP2A6 (includes others),CYP3A7,FABP7,FMO5,GSTA3,GSTK1,GSTM3,GSTM5,GSTO1,HS3ST3A1,HS6ST1,IL18,IL18RAP,IL1R2,IL1RAP,IL1RN,IL4I1,LIPC,LY96,MAOA,MAP3K1,MAPK8,MGMT,NCOA1,NGFR,PPARGC1B,SCARB1,SLC10A1,SMOX,SULT1A1,TNF,TRAF2
Prostanoid Biosynthesis	2.99	0.6	-2.236	CYP2S1,HPGDS,PTGDS,PTGS1,PTGS2,TBXAS1
Xenobiotic Metabolism Signaling	2.94	0.212	#NUM!	ABCC3,AHR,ALDH16A1,ALDH1A1,ALDH4A1,CAMK1,CAMK1D,CAMK2D,CHST11,CHST13,CHST15,CITED2,CYP3A7,FMO5,GCLC,GSTA3,GSTK1,GSTM3,GSTM5,GSTO1,HDAC5,HMOX1,HS3ST3A1,HS6ST1,IL4I1,IL6,MAOA,MAP2K5,MAP3K1,MAP3K12,MAP3K3,MAP3K5,MAP3K8,MAP3K9,MAPK12,MAPK8,MGMT,MRAS,NCOA1,NFKB1,NFKB2,NQO1,PIK3CD,PIK3R6,PPM1J,PPM1L,PPP2R2A,PPP2R2B,PPP2R5A,PPP2R5D,PRKCA,PTPA,RAP2B,RELA,SMOX,SULT1A1,TNF
Role of IL-17A in Arthritis	2.92	0.309	#NUM!	CCL2,CCL5,CCL7,CXCL1,CXCL3,IL17RC,MAPK12,MAPK8,MMP1,NFKB1,NFKB2,NFKBIA,NFKBIB,PIK3CD,PIK3R6,PTGS2,RELA
IL-8 Signaling	2.91	0.224	1.333	AKT3,BCL2L1,CCND1,CXCL1,CXCR1,EGF,ELP1,FLT1,GNB1,GNG10,GNG12,GNG2,GNG3,GNG7,GPLD1,HBEGF,HMOX1,ICAM1,IRAK2,ITGAV,LIMK1,LIMK2,MAPK12,MAPK8,MPO,MRAS,MYL9,NCF1,NFKB1,NFKBIB,PIK3CD,PIK3R6,PLCB2,PLD4,PRKCA,PTGS2,PTK2,RAP2B,RELA,RHOBTB1,RHOH,ROCK2,SRC,TEK
FAT10 Cancer Signaling Pathway	2.91	0.326	2.84	ACVR1,ACVR1B,AKT3,BMPR2,IFNG,IL6,NFKB1,NFKB2,NFKBIA,NGFR,RELA,SMAD3,STAT3,TNF,TP53
IL-12 Signaling and Production in Macrophages	2.89	0.244	#NUM!	AKT3,APOA2,APOL1,CD40,CEBPB,CLU,ELP1,IFNA14,IFNG,IL10,IL12A,IL18,IRF1,JMJD6,MAP3K8,MAPK12,MAPK8,MST1,MST1R,NCOA1,NFKB1,NFKB2,NFKBIB,PCYOX1,PIK3CD,PIK3R6,PRKCA,RELA,S100A8,SERPINA1,STAT1,TNF
IL-6 Signaling	2.88	0.246	2.921	A2M,AKT3,CEBPB,CYP19A1,ELP1,HSPB1,IL18,IL18RAP,IL1R2,IL1RAP,IL1RN,IL6,IL6ST,MAPK12,MAPK8,MRAS,NFKB1,NFKB2,NFKBIA,NFKBIB,NGFR,PIK3CD,PIK3R6,RAP2B,RELA,SOCS1,SOCS3,STAT3,TNF,TNFAIP6,TRAF2
Tumor Microenvironment Pathway	2.86	0.229	3.479	AKT3,CCL2,CCND1,CD274,CD44,CFLAR,CSF1,CSF3,CXCL12,EGF,FAS,FGF11,FOXO1,HGF,HIF1A,ICAM1,IDO1,IDO2,IL10,IL6,MMP1,MMP12,MMP14,MRAS,NFKB1,NFKB2,PDCD1LG2,PDGFB,PIK3CD,PIK3R6,PLAU,PTGS2,RAP2B,RELA,SLC2A1,SLC2A3,SPP1,STAT3,TIAM1,TNF
Aryl Hydrocarbon Receptor Signaling	2.85	0.241	1.46	AHR,ALDH16A1,ALDH1A1,ALDH4A1,ATM,CCNA1,CCNA2,CCND1,CDK6,CDKN1B,CHEK2,CTSD,FAS,GSTA3,GSTK1,GSTM3,GSTM5,GSTO1,HSPB1,IL6,MAPK8,MCM7,NCOA7,NFIA,NFKB1,NFKB2,NQO1,RBL2,RELA,SRC,TGM2,TNF,TP53
Role of IL-17F in Allergic Inflammatory Airway Diseases	2.85	0.333	2.309	CCL2,CCL4,CCL7,CREB3,CREB5,CXCL1,CXCL10,IL17RC,IL6,NFKB1,NFKB2,RELA,RPS6KA5,TRAF3IP2
JAK/Stat Signaling	2.85	0.275	0.426	AKT3,BCL2L1,CEBPB,CISH,GNAQ,IL6,JAK3,MRAS,NFKB1,NFKB2,PIAS4,PIK3CD,PIK3R6,PTPN1,RAP2B,RELA,SOCS1,SOCS2,SOCS3,STAT1,STAT2,STAT3
NF-κB Signaling	2.81	0.227	0.801	AKT3,BMP2,BMPR2,BTRC,CASP8,CD40,EGF,EIF2AK2,FADD,FGFR2,FLT1,IL18,IL1R2,IL1RN,INSR,MALT1,MAP3K1,MAP3K3,MAP3K8,MAPK8,MRAS,NFKB1,NFKB2,NFKBIA,NFKBIB,NGFR,PIK3CD,PIK3R6,PLCG2,PRKACB,RAP2B,RELA,RELB,SIGIRR,TANK,TBK1,TLR3,TNF,TNIP1,TRAF2
Signaling by Rho Family GTPases	2.78	0.212	2.214	ACTA2,ARHGEF1,ARHGEF12,ARHGEF17,ARHGEF18,ARHGEF19,ARHGEF3,ARHGEF5,ARHGEF6,ARHGEF9,ARPC5L,CDC42EP3,CDC42EP4,CDC42EP5,CDH23,CDH5,DIAPH3,GFAP,GNA15,GNAQ,GNB1,GNG10,GNG12,GNG2,GNG3,GNG7,ITGA4,ITGA9,ITGAV,LIMK1,LIMK2,MAP3K12,MAP3K9,MAPK12,MAPK8,MRAS,MYL6B,MYL9,NCF1,NFKB1,NFKB2,PARD3,PIK3CD,PIK3R6,PIP5K1A,PTK2,RDX,RELA,RHOBTB1,RHOH,ROCK2,SEPTIN8,SEPTIN9
Th2 Pathway	2.78	0.241	0.577	ACVR1,ACVR1B,APH1B,BHLHE41,BMPR2,CCR5,CD247,CD4,CD40,CD80,DLL1,ICAM1,ICOSLG/LOC102723996,IFNG,IKZF1,IL10,IL12A,IL2RA,IL2RG,IL4R,JAG1,JAK3,NFKB1,NOTCH2,NOTCH4,PIK3CD,PIK3R6,PTGDR2,RUNX3,SOCS3,TNFRSF4,TNFSF4
Role of Pattern Recognition Receptors in Recognition of Bacteria and Viruses	2.77	0.236	3.128	C3,C3AR1,CCL5,CLEC6A,DDX58,EIF2AK2,IFIH1,IFNA14,IFNG,IL10,IL12A,IL18,IL6,IRF7,LTB,MAPK12,MAPK8,NFKB1,NFKB2,NLRC4,NOD1,OAS2,OAS3,PIK3CD,PIK3R6,PLCG2,PRKCA,RELA,TLR3,TNF,TNFSF10,TNFSF15,TNFSF4,TNFSF9
TWEAK Signaling	2.76	0.353	0	BIRC3,CASP8,FADD,NFKB1,NFKB2,NFKBIA,NFKBIB,RELA,TNFRSF12A,TRAF1,TRAF2,XIAP
MIF-mediated Glucocorticoid Regulation	2.76	0.353	2.309	CD74,LY96,NFKB1,NFKB2,NFKBIA,NFKBIB,PLA2G2A,PLA2G2D,PLA2G2F,PLA2G4C,PTGS2,RELA
Role of CHK Proteins in Cell Cycle Checkpoint Control	2.74	0.298	-2.324	ATM,CDK1,CHEK2,E2F7,MRE11,NBN,PLK1,PPM1J,PPM1L,PPP2R2A,PPP2R2B,PPP2R5A,PPP2R5D,PTPA,RFC4,RPA1,TP53
PI3K Signaling in B Lymphocytes	2.72	0.239	0.365	AKT3,ATF5,BLNK,C3,CALM1 (includes others),CAMK2D,CD180,CD19,CD40,CD81,FYN,IL4R,MALT1,MRAS,NFAT5,NFATC3,NFKB1,NFKB2,NFKBIA,NFKBIB,PIK3AP1,PIK3CD,PLCB1,PLCB2,PLCG1,PLCG2,PLCL2,PLEKHA4,PPP3CA,RAP2B,RELA,VAV2
IL-1 Signaling	2.71	0.261	1.604	ADCY10,ELP1,GNA15,GNAQ,GNB1,GNG10,GNG12,GNG2,GNG3,GNG7,IL1RAP,IRAK2,MAP3K1,MAPK12,MAPK8,MRAS,NFKB1,NFKB2,NFKBIA,NFKBIB,PRKACB,PRKAG2,RELA,TOLLIP
IL-17A Signaling in Gastric Cells	2.7	0.385	2.449	CCL5,CXCL1,CXCL10,CXCL11,IL17RC,MAPK12,MAPK8,NFKB1,RELA,TNF
γ-glutamyl Cycle	2.7	0.545	1.633	ANPEP,GCLC,GCLM,GGCT,GGT5,GGT7
TNFR1 Signaling	2.7	0.312	0.775	BIRC3,CASP8,FADD,MAP3K1,MAP4K2,MAPK8,NFKB1,NFKB2,NFKBIA,NFKBIB,RELA,TANK,TNF,TRAF2,XIAP
Pancreatic Adenocarcinoma Signaling	2.69	0.25	1.706	AKT3,BCL2L1,BIRC5,BRCA2,CCND1,CDKN1B,E2F7,EGF,GPLD1,HBEGF,HMOX1,JAK3,MAPK12,MAPK8,NFKB1,NFKB2,PIK3CD,PIK3R6,PLD4,PTGS2,RALGDS,RELA,SMAD3,STAT1,STAT3,SUV39H1,TP53
Mitotic Roles of Polo-Like Kinase	2.63	0.286	1	ANAPC1,ANAPC5,CCNB1,CCNB2,CDC20,CDC7,CDK1,CHEK2,PLK1,PLK2,PPM1J,PPM1L,PPP2R2A,PPP2R2B,PPP2R5A,PPP2R5D,PTPA,PTTG1
Breast Cancer Regulation by Stathmin1	2.6	0.184	1.177	ADGRB3,ADGRE1,ADGRE3,ADGRG6,ADGRV1,ADORA2A,ADRA1D,ADRB2,ARHGEF1,ARHGEF12,ARHGEF17,ARHGEF18,ARHGEF19,ARHGEF3,ARHGEF5,ARHGEF6,ARHGEF9,AURKB,C3AR1,CALCRL,CAMK1,CAMK1D,CAMK2D,CCND1,CCR5,CCRL2,CDK1,CDK6,CDKN1B,CELSR2,CMKLR1,CREB3,CREB5,CX3CR1,CXCR1,CYSLTR1,CYSLTR2,E2F7,EDNRB,EGF,FFAR2,FFAR3,FFAR4,FPR2,FZD2,FZD3,FZD4,FZD5,FZD6,FZD7,GNAQ,GNB1,GNG10,GNG12,GNG2,GNG3,GNG7,GPR137B,GPR155,GPR157,GPR160,GPR16…
April Mediated Signaling	2.58	0.325	1.155	ELP1,MAP3K1,MAPK12,MAPK8,NFAT5,NFATC3,NFKB1,NFKB2,NFKBIA,NFKBIB,RELA,TRAF1,TRAF2
B Cell Receptor Signaling	2.58	0.221	0.16	AKT3,APBB1IP,BCL2L1,BLNK,CALM1 (includes others),CAMK2D,CD19,CREB3,CREB5,EGR1,ELP1,FOXO1,INPP5K,MALT1,MAP3K1,MAP3K12,MAP3K3,MAP3K5,MAP3K8,MAP3K9,MAPK12,MAPK8,MRAS,NFAT5,NFATC3,NFKB1,NFKB2,NFKBIA,NFKBIB,PAG1,PIK3AP1,PIK3CD,PIK3R6,PLCG2,PPP3CA,PTK2,RAP2B,RASSF5,RELA,VAV2
Regulation of IL-2 Expression in Activated and Anergic T Lymphocytes	2.57	0.258	#NUM!	CALM1 (includes others),CD247,CD80,ELP1,FYN,MALT1,MAP3K1,MAPK12,MAPK8,MRAS,NFAT5,NFATC3,NFKB1,NFKB2,NFKBIA,NFKBIB,PLCG1,PLCG2,PPP3CA,RAP2B,RELA,SMAD3,VAV2
D-myo-inositol (1,4,5,6)-Tetrakisphosphate Biosynthesis	2.56	0.234	0.898	ACP5,ALPL,DOT1L,DUSP10,DUSP14,DUSP16,DUSP2,DUSP8,HACD2,MTMR4,NOCT,NUDT12,NUDT16,PAWR,PDCD1,PGAM4,PPFIBP2,PPM1H,PPM1K,PPP2R5A,PPP2R5D,PPP3CA,PTPA,PTPN1,PTPN12,PTPN13,PTPN7,PTPRM,PTPRO,SOCS3,THTPA,TNS3
D-myo-inositol (3,4,5,6)-tetrakisphosphate Biosynthesis	2.56	0.234	0.898	ACP5,ALPL,DOT1L,DUSP10,DUSP14,DUSP16,DUSP2,DUSP8,HACD2,MTMR4,NOCT,NUDT12,NUDT16,PAWR,PDCD1,PGAM4,PPFIBP2,PPM1H,PPM1K,PPP2R5A,PPP2R5D,PPP3CA,PTPA,PTPN1,PTPN12,PTPN13,PTPN7,PTPRM,PTPRO,SOCS3,THTPA,TNS3
HIPPO signaling	2.56	0.262	0.258	BTRC,CD44,CUL1,FRMD6,MST1,NF2,PARD3,PPM1J,PPM1L,PPP1R3C,PPP1R3D,PPP2R2A,PPP2R2B,PPP2R5A,PPP2R5D,PTPA,RASSF6,SMAD1,SMAD3,SMAD5,YWHAE,YWHAZ
Role of NFAT in Regulation of the Immune Response	2.55	0.222	-1.257	AKAP5,AKT3,BLNK,CABIN1,CALM1 (includes others),CD247,CD4,CD80,ELP1,FCER1A,FYN,GNA15,GNAQ,GNB1,GNG10,GNG12,GNG2,GNG3,GNG7,LCP2,MRAS,NFAT5,NFATC3,NFKB1,NFKB2,NFKBIA,NFKBIB,PIK3CD,PIK3R6,PLCB1,PLCB2,PLCG1,PLCG2,PPP3CA,RAP2B,RCAN1,RCAN2,RCAN3,RELA
1,25-dihydroxyvitamin D3 Biosynthesis	2.54	1	#NUM!	CYP27B1,CYP2R1,POR
Adenine and Adenosine Salvage I	2.54	1	#NUM!	APRT,LACC1,PNP
GADD45 Signaling	2.54	0.421	#NUM!	ATM,CCNB1,CCND1,CDK1,GADD45A,GADD45B,GADD45G,TP53
Myc Mediated Apoptosis Signaling	2.5	0.3	-1.807	ADRB2,BCL2L1,CASP8,CFLAR,FADD,FAS,NFKB1,NFKB2,NGFR,PMAIP1,PRKACB,PRKAG2,TNF,TP53,TRAF2
Glucocorticoid Receptor Signaling	2.5	0.189	#NUM!	A2M,ADRB2,AKT3,ARG2,BCL2L1,CCL13,CCL2,CCL5,CD163,CD247,CREBZF,CSF2RB,CXCL3,CXCR1,EGF,ELP1,ERCC2,FKBP5,GABPB1,GABPB2,GJA1,GTF2H2,HSPA1A/HSPA1B,HSPA1L,HSPA6,ICAM1,IFNA14,IFNG,IL10,IL15RA,IL17RC,IL18R1,IL18RAP,IL1R2,IL1RN,IL27RA,IL2RA,IL2RG,IL31RA,IL4R,IL6,IL6ST,IL7R,JAK3,KAT2B,KRT17,KRT18,KRT6A,KRT7,MAP3K1,MAPK12,MAPK8,MED14,MMP1,MNAT1,MRAS,NCOA1,NFAT5,NFATC3,NFKB1,NFKBIA,NFKBIB,PIK3CD,PIK3R6,PLA2G…
Leukocyte Extravasation Signaling	2.47	0.217	1.567	ACTA2,ARHGAP1,ARHGAP5,BMX,CD44,CDH5,CLDN12,CLDN15,CLDN7,CTNND1,CTTN,CXCL12,ICAM1,ITGA4,MAPK12,MAPK8,MMP1,MMP12,MMP14,NCF1,NCF4,PIK3CD,PIK3R6,PLCG1,PLCG2,PRKCA,PTK2,RAPGEF3,RASGRP1,RASSF5,RDX,RHOH,ROCK2,SELPLG,SPN,SRC,TEC,THY1,TIMP3,VAV2,VCL
B Cell Activating Factor Signaling	2.47	0.317	1.508	ELP1,MAP3K1,MAPK12,MAPK8,NFAT5,NFATC3,NFKB1,NFKB2,NFKBIA,NFKBIB,RELA,TRAF1,TRAF2
3-phosphoinositide Biosynthesis	2.46	0.224	1.183	ACP5,ALPL,DOT1L,DUSP10,DUSP14,DUSP16,DUSP2,DUSP8,HACD2,MTMR4,NOCT,NUDT12,NUDT16,PAWR,PDCD1,PGAM4,PI4K2B,PIK3CD,PIK3R6,PIP5K1A,PPFIBP2,PPM1H,PPM1K,PPP2R5A,PPP2R5D,PPP3CA,PTPA,PTPN1,PTPN12,PTPN13,PTPN7,PTPRM,PTPRO,SOCS3,THTPA,TNS3
Salvage Pathways of Pyrimidine Ribonucleotides	2.45	0.25	3.128	AK4,APOBEC3A,APOBEC3B,APOBEC3G,CDA,CDADC1,CDK1,CDK6,CMPK2,DAPK1,DYRK1A,EIF2AK2,GRK6,LIMK1,LIMK2,MAP3K8,MAP3K9,MAPK6,MAPK8,PIM1,PLK1,PYCR3,SGK1,UPP1
Factors Promoting Cardiogenesis in Vertebrates	2.43	0.228	1.414	ACVR1,ACVR1B,BMP1,BMP2,BMP3,BMPR2,CAMK2D,CCND1,CREB3,CREB5,DVL1,FZD2,FZD3,FZD4,FZD5,FZD6,FZD7,LEF1,LRP5,MAPK12,MAPK8,PLCB1,PLCB2,PLCG1,PLCG2,PLCL2,PRKCA,ROCK2,SMAD1,SMAD5,TCF4,TCF7L1,WNT5A
3-phosphoinositide Degradation	2.41	0.225	0.522	ACP5,ALPL,DOT1L,DUSP10,DUSP14,DUSP16,DUSP2,DUSP8,HACD2,INPP4A,INPP5K,MTMR4,NOCT,NUDT12,NUDT16,PAWR,PDCD1,PGAM4,PPFIBP2,PPM1H,PPM1K,PPP2R5A,PPP2R5D,PPP3CA,PTPA,PTPN1,PTPN12,PTPN13,PTPN7,PTPRM,PTPRO,SOCS3,THTPA,TNS3
Role of JAK1, JAK2 and TYK2 in Interferon Signaling	2.39	0.375	#NUM!	IFNAR2,IFNG,NFKB1,NFKB2,RELA,SOCS1,STAT1,STAT2,STAT3
UVA-Induced MAPK Signaling	2.39	0.247	-1.155	ATM,BCL2L1,MAPK12,MAPK8,MRAS,PARP10,PARP11,PARP12,PARP14,PARP15,PIK3CD,PIK3R6,PLCB1,PLCB2,PLCG1,PLCG2,PLCL2,PRKCA,RAP2B,RPS6KA5,SMPD3,STAT1,TIPARP,TP53
Natural Killer Cell Signaling	2.39	0.215	1.718	AKT3,CD244,CD247,COL3A1,FYN,HSPA1A/HSPA1B,HSPA1L,HSPA6,IFNG,IL12A,IL18,IL18R1,IL18RAP,JAK3,LAIR1,LCP2,LIMK1,LIMK2,MAP3K1,MAP3K12,MAP3K3,MAP3K5,MAP3K8,MAP3K9,MAPK12,MICA,MICB,MRAS,NFAT5,NFATC3,NFKB1,NFKB2,PIK3CD,PIK3R6,PLCG1,PLCG2,RAP2B,RASSF5,RELA,TNFSF10,VAV2
Inflammasome pathway	2.37	0.4	2.121	AIM2,CASP5,CASP8,IL18,NFKB1,NFKB2,NLRC4,PANX1
BAG2 Signaling Pathway	2.37	0.31	-1.941	BAG2,HSPA1A/HSPA1B,HSPA1L,HSPA6,NFKB1,NFKB2,PRKN,PSME2,PSME4,PSMF1,RELA,TP53,UBE2D1
Pathogenesis of Multiple Sclerosis	2.35	0.556	#NUM!	CCL4,CCL5,CCR5,CXCL10,CXCL11
PEDF Signaling	2.34	0.256	0.229	AKT3,BCL2L1,CASP8,CFLAR,FAS,MAPK12,MRAS,NFKB1,NFKB2,NFKBIA,NFKBIB,PIK3CD,PIK3R6,RAP2B,RELA,ROCK2,SOD2,TCF4,TCF7L1,TP53,ZEB1
Tryptophan Degradation to 2-amino-3-carboxymuconate Semialdehyde	2.32	0.667	1	HAAO,IDO1,KMO,KYNU
Acute Myeloid Leukemia Signaling	2.29	0.25	0.894	AKT3,CCNA1,CCND1,CSF1R,CSF2RB,CSF3R,FLT3,JUP,LEF1,MAP2K5,MRAS,NFKB1,NFKB2,PIK3CD,PIK3R6,PIM1,PML,RAP2B,RELA,STAT3,TCF4,TCF7L1
Oncostatin M Signaling	2.27	0.302	1.732	CHI3L1,EPAS1,IL6ST,JAK3,MMP1,MRAS,MT2A,OSMR,PLAU,RAP2B,STAT1,STAT3,TIMP3
Apoptosis Signaling	2.27	0.242	-0.209	BAK1,BCL2L1,BIRC3,CASP10,CASP8,CDK1,DFFB,ELP1,FAS,MAP3K5,MAPK8,MRAS,NFKB1,NFKB2,NFKBIA,NFKBIB,PLCG1,PLCG2,PRKCA,RAP2B,RELA,TNF,TP53,XIAP
Kinetochore Metaphase Signaling Pathway	2.27	0.242	2.4	ANAPC1,ANAPC5,AURKB,BIRC5,BUB1,CCNB1,CDC20,CDK1,CENPA,CENPK,CENPU,H2AC18/H2AC19,KIF2C,KNL1,MIS12,NDC80,NUF2,PLK1,PPP1R3C,PPP1R3D,PPP2R5A,PPP2R5D,PTTG1,SPC24
Role of JAK family kinases in IL-6-type Cytokine Signaling	2.25	0.36	#NUM!	IL6,IL6ST,MAPK12,MAPK8,OSMR,SOCS1,SOCS3,STAT1,STAT3
Endothelin-1 Signaling	2.24	0.213	0.822	ADCY10,CASP10,CASP4,CASP5,CASP8,ECE1,EDN1,EDNRB,GNA15,GNAQ,GPLD1,GUCY1B1,HMOX1,MAPK12,MAPK6,MAPK8,MRAS,PIK3CD,PIK3R6,PLA2G2A,PLA2G2D,PLA2G2F,PLA2G4C,PLA2G7,PLAAT2,PLAAT3,PLAAT4,PLB1,PLCB1,PLCB2,PLCG1,PLCG2,PLCL2,PLD4,PRKCA,PTGS1,PTGS2,RAP2B,SRC
Ovarian Cancer Signaling	2.23	0.225	-0.577	AKT3,ARRB1,BRCA2,CCND1,CD44,DVL1,EDN1,EGF,FZD2,FZD3,FZD4,FZD5,FZD6,FZD7,GJA1,LEF1,MRAS,MSH2,PIK3CD,PIK3R6,PRKACB,PRKAG2,PTGS1,PTGS2,RAP2B,SRC,SUV39H1,TCF4,TCF7L1,TP53,WNT5A
PKCθ Signaling in T Lymphocytes	2.19	0.22	0.186	CACNA1A,CACNA2D4,CACNB3,CAMK2D,CD247,CD4,CD80,FYN,LCP2,MALT1,MAP3K1,MAP3K12,MAP3K3,MAP3K5,MAP3K8,MAP3K9,MAPK8,MRAS,NFAT5,NFATC3,NFKB1,NFKB2,NFKBIA,NFKBIB,PIK3CD,PIK3R6,PLCG1,PLCG2,POU2F1,PPP3CA,RAP2B,RELA,VAV2
iNOS Signaling	2.18	0.295	3.317	CALM1 (includes others),IFNG,IRAK2,IRF1,JAK3,LY96,MAPK12,NFKB1,NFKB2,NFKBIA,NFKBIB,RELA,STAT1
T Helper Cell Differentiation	2.17	0.261	#NUM!	CD40,CD80,CXCR5,ICOSLG/LOC102723996,IFNG,IL10,IL12A,IL18,IL18R1,IL2RA,IL2RG,IL4R,IL6,IL6ST,NGFR,STAT1,STAT3,TNF
ILK Signaling	2.16	0.211	2.795	ACTA2,AKT3,ARHGEF6,BMP2,CCND1,CREB3,CREB5,FERMT2,HIF1A,ITGB7,ITGB8,KRT18,LEF1,MAPK12,MAPK8,MYH7B,MYL6B,MYL9,NFKB1,NFKB2,PIK3CD,PIK3R6,PPM1J,PPM1L,PPP2R2A,PPP2R2B,PPP2R5A,PPP2R5D,PTGS2,PTK2,PTPA,RELA,RHOBTB1,RHOH,RICTOR,RPS6KA5,TMSB10/TMSB4X,TNF,VCL
SAPK/JNK Signaling	2.16	0.238	-0.816	DUSP10,DUSP4,DUSP8,FADD,GADD45A,GNB1,GNG2,GNG7,MAP3K1,MAP3K12,MAP3K3,MAP3K5,MAP3K9,MAP4K2,MAPK12,MAPK8,MINK1,MRAS,NFATC3,PIK3CD,PIK3R6,RAP2B,TP53,TRAF2
Ferroptosis Signaling Pathway	2.15	0.228	1.134	ABCA1,AIFM2,ANGPTL4,CHAC1,CTH,DPP4,EMP1,FANCD2,FTH1,GCH1,GCLC,H2AC18/H2AC19,H2BC12,H2BC5,H2BC8,HMOX1,HSPB1,MRAS,PRKAG2,RAP2B,RBL2,SAT1,SLC11A2,SLC39A8,SREBF2,STAT3,TFRC,TP53
Dendritic Cell Maturation	2.14	0.213	1.667	AKT3,CD1B,CD40,CD80,CD83,COL3A1,CREB3,CREB5,ELP1,ICAM1,IL10,IL12A,IL18,IL1RN,IL6,LTB,MAPK12,MAPK8,NFKB1,NFKB2,NFKBIA,NFKBIB,NGFR,PIK3CD,PIK3R6,PLCB1,PLCB2,PLCG1,PLCG2,PLCL2,RELA,RELB,STAT1,STAT2,TLR3,TNF,TREM2
Thrombin Signaling	2.14	0.207	0.18	ADCY10,AKT3,ARHGEF1,ARHGEF12,ARHGEF3,ARHGEF5,ARHGEF6,ARHGEF9,CAMK1,CAMK1D,CAMK2D,EGF,GATA2,GNA15,GNAQ,GNB1,GNG10,GNG12,GNG2,GNG3,GNG7,MAPK12,MRAS,MYL6B,MYL9,NFKB1,NFKB2,PIK3CD,PIK3R6,PLCB1,PLCB2,PLCG1,PLCG2,PLCL2,PRKCA,PTK2,RAP2B,RELA,RHOBTB1,RHOH,ROCK2,SRC
Hepatic Cholestasis	2.13	0.211	#NUM!	ABCC3,ADCY10,CETP,CYP27A1,ELP1,HSD3B7,IFNG,IL12A,IL18,IL18RAP,IL1R2,IL1RAP,IL1RN,IL6,INSR,IRAK2,LTB,LY96,MAP4K2,MAPK12,MAPK8,NFKB1,NFKB2,NFKBIA,NFKBIB,NGFR,PRKACB,PRKAG2,PRKCA,RELA,SLC10A1,SLCO3A1,TNF,TNFSF10,TNFSF15,TNFSF4,TNFSF9,TRAF2
Type I Diabetes Mellitus Signaling	2.12	0.234	1.706	CASP8,CD247,CD80,FADD,FAS,HSPD1,IFNG,IL12A,IL1RAP,IRF1,MAP3K5,MAPK12,MAPK8,NFKB1,NFKB2,NFKBIA,NFKBIB,NGFR,RELA,SOCS1,SOCS2,SOCS3,STAT1,TNF,TRAF2
Role of MAPK Signaling in Promoting the Pathogenesis of Influenza	2.12	0.234	1.8	ATP6V0C,ATP6V0D1,ATP6V1A,ATP6V1B2,ATP6V1C1,MAP3K5,MAPK12,MAPK8,MRAS,NFKB1,NFKB2,NFKBIA,NFKBIB,PLA2G2A,PLA2G2D,PLA2G2F,PLA2G4C,PLA2G7,PLAAT2,PLAAT3,PLAAT4,PLB1,PRKCA,PTGS2,RAP2B
RhoGDI Signaling	2.12	0.21	-1.89	ACTA2,ARHGAP1,ARHGAP5,ARHGEF1,ARHGEF12,ARHGEF17,ARHGEF18,ARHGEF19,ARHGEF3,ARHGEF5,ARHGEF6,ARHGEF9,ARPC5L,CD44,CDH23,CDH5,GNA15,GNAQ,GNB1,GNG10,GNG12,GNG2,GNG3,GNG7,ITGA4,ITGA9,ITGAV,LIMK1,LIMK2,MRAS,MYL6B,MYL9,PIP5K1A,PRKCA,RDX,RHOBTB1,RHOH,ROCK2,SRC
Axonal Guidance Signaling	2.12	0.183	#NUM!	ADAM15,ADAM28,ADAM33,ADAM8,ADAMDEC1,ADAMTS1,ADAMTS10,ADAMTS14,ADAMTS2,ADAMTS5,AKT3,ARHGEF12,ARHGEF6,ARPC5L,BMP1,BMP2,BMP3,CXCL12,EFNA3,EFNA4,EFNB1,EGF,EPHA7,EPHB2,FARP2,FYN,FZD2,FZD3,FZD4,FZD5,FZD6,FZD7,GNA15,GNAQ,GNB1,GNG10,GNG12,GNG2,GNG3,GNG7,ITGA4,ITGA9,ITGAV,KEL,KIF7,L1CAM,LIMK1,LIMK2,MAG,MET,MMP1,MMP12,MMP14,MRAS,MYL6B,MYL9,NFAT5,NFATC3,NGFR,NRP2,PDGFB,PIK3CD,PIK3R6,PLCB1,PLCB2,PLCG1,PLCG2,…
IL-17A Signaling in Airway Cells	2.09	0.262	2	AKT3,CXCL1,CXCL3,IL17RC,IL6,JAK3,MAPK12,MAPK8,NFKB1,NFKB2,NFKBIA,NFKBIB,PIK3CD,PIK3R6,RELA,STAT3,TRAF3IP2
Coronavirus Pathogenesis Pathway	2.08	0.218	0	CASP8,CCL2,CCL5,CCND1,CTSL,DDIT3,DDX58,E2F7,IFNA14,IFNAR2,IL6,IRF7,MAPK12,MAPK8,NFKB1,NFKB2,NFKBIA,NFKBIB,PTGS2,RBL2,RELA,RPS6,SERPINE1,SMAD3,STAT1,STAT2,STAT3,SUV39H1,TBK1,TMPRSS2,TP53,TRIM25
Wnt/β-catenin Signaling	2.07	0.212	1.029	ACVR1,ACVR1B,AKT3,APPL2,BMPR2,BTRC,CCND1,CD44,CDH5,DKK2,DVL1,DVL2,FZD2,FZD3,FZD4,FZD5,FZD6,FZD7,GJA1,GNAQ,KREMEN1,LEF1,LRP5,PPM1J,PPM1L,PPP2R2A,PPP2R2B,PPP2R5A,PPP2R5D,PTPA,SOX4,SRC,TCF4,TCF7L1,TP53,WNT5A
NF-κB Activation by Viruses	2.05	0.25	0.471	AKT3,CCR5,CD4,CXCR5,EIF2AK2,ELP1,ITGAV,MAP3K1,MRAS,NFKB1,NFKB2,NFKBIA,NFKBIB,PIK3CD,PIK3R6,PRKCA,RAP2B,RELA,TRAF2
CCR5 Signaling in Macrophages	2.05	0.239	1.265	CACNA1A,CACNA2D4,CACNB3,CALM1 (includes others),CCL4,CCL5,CCR5,CD247,CD4,FAS,GNB1,GNG10,GNG12,GNG2,GNG3,GNG7,MAPK12,MAPK8,MRAS,PLCG1,PLCG2,PRKCA
Small Cell Lung Cancer Signaling	2.04	0.254	1.069	AKT3,BCL2L1,CCND1,CDK6,CDKN1B,NFKB1,NFKB2,NFKBIA,NFKBIB,PIK3CD,PIK3R6,PTGS2,PTK2,RELA,SUV39H1,TP53,TRAF1,TRAF2
AMPK Signaling	2.02	0.203	0.354	ADRA1D,ADRB2,AK2,AK4,AKT1S1,AKT3,CAMKK2,CCNA2,CCND1,CHRNA9,CHRNB2,CHRNE,CPT1B,CREB3,CREB5,EEF2,FOXO1,INSR,KAT2B,MAPK12,MRAS,PFKFB3,PFKFB4,PFKP,PIK3CD,PIK3R6,PPM1F,PPM1H,PPM1J,PPM1K,PPM1L,PPP2R2A,PPP2R2B,PPP2R5A,PPP2R5D,PRKACB,PRKAG2,PTPA,RAB39A,RAB3A,SLC2A1,SMARCA2,TSC2
P2Y Purigenic Receptor Signaling Pathway	2	0.222	-0.6	ADCY10,AKT3,CREB3,CREB5,GNAQ,GNB1,GNG10,GNG12,GNG2,GNG3,GNG7,MRAS,NFKB1,NFKB2,P2RY1,P2RY6,PIK3CD,PIK3R6,PLCB1,PLCB2,PLCG1,PLCG2,PLCL2,PRKACB,PRKAG2,PRKCA,RAP2B,RELA
Superpathway of Serine and Glycine Biosynthesis I	2	0.571	0	PHGDH,PSAT1,PSPH,SHMT1
Role of Tissue Factor in Cancer	2	0.226	#NUM!	AKT3,ARRB1,BCL2L1,CSF1,CXCL1,EGR1,F3,FYN,GNA15,GNAQ,HBEGF,ITGAV,LIMK1,LIMK2,MAPK12,MMP1,MRAS,PIK3CD,PIK3R6,PLCB1,PRKCA,RAP2B,RPS6KA5,SRC,TP53,YES1
VDR/RXR Activation	1.99	0.247	1.732	CAMP,CCL5,CDKN1B,CEBPB,CXCL10,CYP27B1,FOXO1,GADD45A,HES1,IFNG,IL12A,KLF4,LRP5,MXD1,NCOA1,PRKCA,SERPINB1,SPP1,VDR
Human Embryonic Stem Cell Pluripotency	1.99	0.22	#NUM!	ACVR1,AKT3,BMP1,BMP2,BMP3,BMPR2,DVL1,FGFR2,FOXO1,FZD2,FZD3,FZD4,FZD5,FZD6,FZD7,LEF1,MRAS,PDGFB,PIK3CD,PIK3R6,S1PR2,SMAD1,SMAD3,SMAD5,SMAD7,SPHK1,TCF4,TCF7L1,WNT5A
Melatonin Degradation II	1.99	0.75	#NUM!	IL4I1,MAOA,SMOX
Tryptophan Degradation III (Eukaryotic)	1.95	0.348	-0.378	CYP2S1,HAAO,HADH,HSD17B8,IDO1,KMO,KYNU,L3HYPDH
Epithelial Adherens Junction Signaling	1.95	0.213	#NUM!	ACTA2,ACVR1,ACVR1B,AKT3,ARPC5L,BMPR2,CTNND1,DLL1,EGF,FARP2,HGF,JUP,LEF1,MET,MRAS,MYH7B,MYL6B,MYL9,NECTIN1,NOTCH2,NOTCH4,PARD3,PTPRM,RAP2B,SRC,TCF4,TCF7L1,TUBA1A,TUBA1C,VAV2,VCL,YES1
PPARα/RXRα Activation	1.94	0.207	-2.353	ABCA1,ACVR1,ACVR1B,ADCY10,APOA2,BMPR2,CD36,CPT1B,ELP1,GK,GNA15,GNAQ,GPD1,HELZ2,IL18RAP,IL1R2,IL1RAP,IL6,INSR,LPL,MAPK8,MRAS,NFKB1,NFKB2,NFKBIA,NFKBIB,PLCB1,PLCB2,PLCG1,PLCG2,PLCL2,PRKACB,PRKAG2,PRKCA,RAP2B,RELA,SMAD3
Semaphorin Neuronal Repulsive Signaling Pathway	1.94	0.218	2.043	AKT3,ARHGEF12,CD44,DPYSL4,FARP1,FARP2,FYN,GUCY1B1,ITGA4,ITGA9,ITGAV,LIMK1,LIMK2,MAP2K5,MYL6B,MYL9,NRP2,PDE4D,PIK3CD,PIK3R6,PLCG1,PLCG2,PRKACB,PRKAG2,ROCK2,SEMA6A,SEMA6B,SEMA6D,TP53
Cell Cycle Regulation by BTG Family Proteins	1.94	0.297	#NUM!	BTG1,CCND1,E2F7,NOCT,PPM1J,PPM1L,PPP2R2A,PPP2R2B,PPP2R5A,PPP2R5D,PTPA
NAD biosynthesis II (from tryptophan)	1.9	0.455	0.447	HAAO,IDO1,KMO,KYNU,NMNAT3
Type II Diabetes Mellitus Signaling	1.89	0.214	1.091	ACSL1,AKT3,CACNA1A,CACNA2D4,CACNB3,CD36,CEBPB,INSR,MAP3K1,MAP3K5,MAPK12,MAPK8,NFKB1,NFKB2,NFKBIA,NFKBIB,NGFR,PIK3CD,PIK3R6,PKLR,PKM,PRKAG2,PRKCA,RELA,SMPD3,SOCS1,SOCS2,SOCS3,TNF,TRAF2
PXR/RXR Activation	1.88	0.254	#NUM!	ABCB9,ABCC3,AKT3,ALAS1,ALDH1A1,CYP2A6 (includes others),CYP3A7,FOXO1,IL6,INSR,NCOA1,PRKACB,PRKAG2,RELA,SCD,TNF
Lymphotoxin β Receptor Signaling	1.85	0.264	0	AKT3,BCL2L1,CXCL1,ELP1,LTB,NFKB1,NFKB2,NFKBIA,PIK3CD,PIK3R6,RELA,RELB,TRAF1,TRAF2
Role of NFAT in Cardiac Hypertrophy	1.85	0.199	-1.48	ADCY10,AKAP5,AKT3,CABIN1,CACNA1A,CACNA2D4,CACNB3,CALM1 (includes others),CAMK1,CAMK1D,CAMK2D,GNAQ,GNB1,GNG10,GNG12,GNG2,GNG3,GNG7,HDAC5,HDAC9,IL6,IL6ST,MAP3K1,MAPK12,MAPK8,MRAS,PIK3CD,PIK3R6,PLCB1,PLCB2,PLCG1,PLCG2,PLCL2,PPP3CA,PRKACB,PRKAG2,PRKCA,RAP2B,RCAN1,RCAN2,RCAN3,SRC
GNRH Signaling	1.84	0.206	-1.616	ADCY10,CACNA1A,CACNA2D4,CACNB3,CALM1 (includes others),CAMK2D,CREB3,CREB5,EGR1,GNA15,GNAQ,GNB1,GNG2,GNG7,HBEGF,MAP3K1,MAP3K12,MAP3K3,MAP3K5,MAP3K8,MAP3K9,MAPK12,MAPK8,MRAS,NFKB1,NFKB2,PLCB1,PLCB2,PRKACB,PRKAG2,PRKCA,PTK2,RAP2B,RELA,SRC
Bupropion Degradation	1.84	0.333	0.707	CYP19A1,CYP2A6 (includes others),CYP2J2,CYP2S1,CYP3A7,CYP4B1,CYP51A1,POR
NGF Signaling	1.82	0.221	-0.408	AKT3,CREB3,CREB5,MAP3K1,MAP3K12,MAP3K3,MAP3K5,MAP3K8,MAP3K9,MAPK12,MAPK8,MRAS,NFKB1,NFKB2,NGFR,PIK3CD,PIK3R6,PLCG1,PLCG2,RAP2B,RELA,ROCK2,RPS6KA5,SMPD3,TP53
G-Protein Coupled Receptor Signaling	1.82	0.191	#NUM!	ADCY10,ADORA2A,ADRA1D,ADRB2,AKT3,CAMK2D,CREB3,CREB5,DUSP4,DUSP6,ELP1,FFAR3,FPR2,FYN,GNA15,GNAQ,GRK2,HRH1,HTR2B,MAP3K8,MRAS,NFKB1,NFKB2,NFKBIA,NFKBIB,P2RY13,PDE3B,PDE4D,PDE7A,PDE8B,PIK3CD,PIK3R6,PLCB1,PLCB2,PRKACB,PRKAG2,PRKCA,PTGER3,PTGER4,PTH1R,RAP2B,RAPGEF3,RASGRP1,RELA,RGS14,RGS16,RGS18,SMPDL3A,SRC,STAT3,TBXA2R,VIPR1
HGF Signaling	1.81	0.218	-0.209	AKT3,CCND1,HGF,IL6,ITGA4,ITGA9,ITGAV,MAP3K1,MAP3K12,MAP3K3,MAP3K5,MAP3K8,MAP3K9,MAPK12,MAPK8,MET,MRAS,PIK3CD,PIK3R6,PLCG1,PLCG2,PRKCA,PTGS2,PTK2,RAP2B,STAT3
Endocannabinoid Cancer Inhibition Pathway	1.8	0.211	-0.557	ADCY10,AKT1S1,AKT3,CAMKK2,CASP10,CASP4,CASP5,CASP8,CCND1,CDKN1B,CREB3,CREB5,DDIT3,GNAQ,GPR55,HIF1A,LEF1,MAP2K5,NUPR1,PIK3CD,PIK3R6,PRKACB,PRKAG2,PTK2,ROCK2,SMPD3,SPTLC2,SRC,TCF4,TCF7L1
Toll-like Receptor Signaling	1.79	0.24	2.714	EIF2AK2,IL12A,IL18,IL1RN,IRAK2,LY96,MAP3K1,MAPK12,MAPK8,NFKB1,NFKB2,NFKBIA,RELA,SIGIRR,TLR3,TNF,TOLLIP,TRAF1
ERK/MAPK Signaling	1.79	0.199	0.493	CREB3,CREB5,DUSP2,DUSP4,DUSP6,FYN,HSPB1,ITGA4,ITGA9,ITGAV,MRAS,PIK3CD,PIK3R6,PLA2G2A,PLA2G2D,PLA2G2F,PLA2G4C,PLCG1,PLCG2,PPM1J,PPM1L,PPP1R3C,PPP1R3D,PPP2R2A,PPP2R2B,PPP2R5A,PPP2R5D,PRKACB,PRKAG2,PRKCA,PTK2,PTPA,RAP2B,RAPGEF3,RPS6KA5,SRC,STAT1,STAT3,TLN2,YWHAZ
Basal Cell Carcinoma Signaling	1.77	0.243	1.941	BMP1,BMP2,BMP3,DVL1,DVL2,FZD2,FZD3,FZD4,FZD5,FZD6,FZD7,KIF7,LEF1,TCF4,TCF7L1,TP53,WNT5A
PD-1, PD-L1 cancer immunotherapy pathway	1.76	0.223	-0.655	AKT3,BCL2L1,CD247,CD274,CD80,CDKN1B,IFNG,IL12A,IL2RA,IL2RG,JAK3,LCP2,MR1,NGFR,PDCD1,PDCD1LG2,PDCD4,PIK3CD,PIK3R6,PLCG1,RASGRP1,SMAD3,TNF
Tight Junction Signaling	1.74	0.204	#NUM!	ACTA2,AKT3,CASK,CLDN12,CLDN15,CLDN7,CNKSR3,CPSF3,CPSF4,CSTF3,MYH7B,MYL6B,MYL9,NAPA,NECTIN1,NFKB1,NFKB2,NGFR,PPM1J,PPM1L,PPP2R2A,PPP2R2B,PPP2R5A,PPP2R5D,PRKACB,PRKAG2,PTPA,RAB13,RELA,TIAM1,TJP1,TNF,VCL,YBX3
fMLP Signaling in Neutrophils	1.73	0.217	-0.655	ARPC5L,CALM1 (includes others),FPR2,GNB1,GNG10,GNG12,GNG2,GNG3,GNG7,MRAS,NCF1,NFAT5,NFATC3,NFKB1,NFKB2,NFKBIA,NFKBIB,PIK3CD,PIK3R6,PLCB1,PLCB2,PPP3CA,PRKCA,RAP2B,RELA
Dopamine Receptor Signaling	1.73	0.237	-1	ADCY10,GCH1,IL4I1,MAOA,PCBD1,PPM1J,PPM1L,PPP1R3C,PPP1R3D,PPP2R2A,PPP2R2B,PPP2R5A,PPP2R5D,PRKACB,PRKAG2,PTPA,QDPR,SMOX
Macropinocytosis Signaling	1.73	0.237	0.277	ABI1,CSF1,CSF1R,EGF,HGF,ITGB7,ITGB8,MET,MRAS,PDGFB,PIK3CD,PIK3R6,PLCG1,PLCG2,PRKCA,RAP2B,SRC,USP6NL
PCP pathway	1.73	0.25	1.604	CTHRC1,DVL1,DVL2,EFNB1,FZD2,FZD3,FZD4,FZD5,FZD6,FZD7,MAPK12,MAPK8,NDP,ROCK2,WNT5A
Regulation of the Epithelial-Mesenchymal Transition Pathway	1.72	0.199	#NUM!	AKT3,APH1B,DVL1,DVL2,EGF,EGR1,FGF11,FGFR2,FZD2,FZD3,FZD4,FZD5,FZD6,FZD7,HGF,HIF1A,ID2,JAG1,JAK3,LEF1,LOX,MAP2K5,MET,MRAS,NFKB1,NFKB2,NOTCH2,NOTCH4,PIK3CD,PIK3R6,RAP2B,RELA,SMAD3,STAT3,TCF4,TCF7L1,WNT5A,ZEB1
Unfolded protein response	1.71	0.255	0.277	AMFR,CD82,CEBPB,CEBPD,DDIT3,HSPA1A/HSPA1B,HSPA1L,HSPA6,INSIG1,MAP3K5,MAPK8,MBTPS1,SREBF2,TRAF2
Acetone Degradation I (to Methylglyoxal)	1.7	0.3	0.333	CYP19A1,CYP2A6 (includes others),CYP2J2,CYP2S1,CYP3A7,CYP4B1,CYP51A1,POR,ZADH2
MSP-RON Signaling In Cancer Cells Pathway	1.7	0.211	2.268	ACTA2,AKT3,CCND1,CREB3,CREB5,CSF2RB,HIF1A,LEF1,MET,MRAS,MST1,MST1R,NFKB1,NFKB2,NFKBIA,PIK3CD,PIK3R6,PTK2,RAP2B,RELA,SRC,ST14,STAT3,TCF4,TCF7L1,VHL,YWHAE,YWHAZ
All-trans-decaprenyl Diphosphate Biosynthesis	1.69	1	#NUM!	PDSS1,PDSS2
Xanthine and Xanthosine Salvage	1.69	1	#NUM!	LACC1,PNP
Glycine Degradation (Creatine Biosynthesis)	1.69	1	#NUM!	GAMT,GATM
Putrescine Biosynthesis III	1.69	1	#NUM!	AZIN2,ODC1
p70S6K Signaling	1.67	0.211	-0.6	AKT3,CD19,EEF2,GNAQ,IL2RG,IL4R,MRAS,PIK3CD,PIK3R6,PLCB1,PLCB2,PLCG1,PLCG2,PLCL2,PPM1J,PPM1L,PPP2R2A,PPP2R2B,PPP2R5A,PPP2R5D,PRKCA,PTPA,RAP2B,RPS6,SRC,YWHAE,YWHAZ
NAD Salvage Pathway II	1.66	0.333	-0.378	ACP2,ACP5,NMNAT3,NMRK1,NT5C3A,NT5C3B,NUDT12
Altered T Cell and B Cell Signaling in Rheumatoid Arthritis	1.65	0.229	#NUM!	CD40,CD80,CSF1,CXCL13,FAS,IFNG,IL10,IL12A,IL18,IL1RN,IL6,LTB,NFKB1,NFKB2,RELA,RELB,SPP1,TLR3,TNF
Ephrin B Signaling	1.65	0.236	0.302	ABI1,CXCL12,EFNB1,EPHB2,GNA15,GNAQ,GNB1,GNG10,GNG12,GNG2,GNG3,GNG7,LIMK1,MRAS,PTK2,ROCK2,VAV2
Regulation Of The Epithelial Mesenchymal Transition In Development Pathway	1.65	0.229	2	APH1B,DVL1,DVL2,FZD2,FZD3,FZD4,FZD5,FZD6,FZD7,HIF1A,JAG1,LEF1,LOX,NFKB1,NFKB2,RELA,TCF4,TCF7L1,WNT5A
Arsenate Detoxification I (Glutaredoxin)	1.64	0.6	#NUM!	GSTO1,LACC1,PNP
Protein Citrullination	1.64	0.6	#NUM!	PADI2,PADI3,PADI4
Pyruvate Fermentation to Lactate	1.64	0.6	#NUM!	LDHA,LDHAL6A,LDHC
Serine Biosynthesis	1.64	0.6	#NUM!	PHGDH,PSAT1,PSPH
Prostate Cancer Signaling	1.63	0.225	#NUM!	AKT3,CCND1,CDKN1B,CREB3,CREB5,FOXO1,LEF1,MRAS,NFKB1,NFKB2,NFKBIA,NFKBIB,NKX3-1,PIK3CD,PIK3R6,RAP2B,RELA,SRD5A1,SUV39H1,TP53
Role of JAK1 and JAK3 in γc Cytokine Signaling	1.63	0.239	#NUM!	BLNK,IL15RA,IL2RA,IL2RG,IL4R,IL7,IL7R,JAK3,MRAS,PIK3CD,PIK3R6,RAP2B,SOCS1,SOCS3,STAT1,STAT3
iCOS-iCOSL Signaling in T Helper Cells	1.63	0.217	1.147	AKT3,CALM1 (includes others),CAMK2D,CD247,CD4,CD40,CD80,ICOSLG/LOC102723996,IL2RA,IL2RG,LCP2,NFAT5,NFATC3,NFKB1,NFKB2,NFKBIA,NFKBIB,PIK3CD,PIK3R6,PLCG1,PLEKHA4,PPP3CA,RELA
Androgen Signaling	1.62	0.207	-0.5	CACNA1A,CACNA2D4,CACNB3,CALM1 (includes others),CCND1,DNAJB1,ERCC2,GNA15,GNAQ,GNB1,GNG10,GNG12,GNG2,GNG3,GNG7,GTF2H2,KAT2B,MNAT1,MRAS,NCOA1,NFKB1,NFKB2,PRKACB,PRKAG2,PRKCA,RELA,SMAD3,SRC
Triacylglycerol Degradation	1.6	0.268	0	DAGLB,DTD2,FAAH,LIPC,LIPG,LPL,MGLL,PLA1A,PLB1,PNPLA7,PRDX6
Putrescine Degradation III	1.6	0.353	0.816	ALDH1A1,ALDH4A1,IL4I1,MAOA,SAT1,SMOX
p38 MAPK Signaling	1.6	0.212	3.128	CREB3,CREB5,DDIT3,DUSP10,FADD,FAS,HSPB1,IL18,IL18RAP,IL1R2,IL1RAP,IL1RN,IRAK2,MAP3K5,MAPK12,PLA2G2A,PLA2G2D,PLA2G2F,PLA2G4C,RPS6KA5,STAT1,TIFA,TNF,TP53,TRAF2
Dopamine-DARPP32 Feedback in cAMP Signaling	1.6	0.201	-2.502	ADCY10,ATP2A3,CACNA1A,CALM1 (includes others),CAMKK2,CREB3,CREB5,CREM,GNAQ,GRINA,GUCY1B1,KCNJ15,KCNJ2,PAWR,PLCB1,PLCB2,PLCG1,PLCG2,PLCL2,PPM1J,PPM1L,PPP1R3C,PPP1R3D,PPP2R2A,PPP2R2B,PPP2R5A,PPP2R5D,PPP3CA,PRKACB,PRKAG2,PRKCA,PTPA
Caveolar-mediated Endocytosis Signaling	1.6	0.233	#NUM!	ACTA2,CD55,COPG1,DYRK3,EGF,FLOT1,FYN,INSR,ITGA4,ITGA7,ITGA9,ITGAV,ITGB7,ITGB8,PRKCA,PTPN1,SRC
Sumoylation Pathway	1.6	0.218	0	CTBP2,FAS,ISG20,MAP3K5,MAPK12,MAPK8,NFKB1,NFKB2,NFKBIA,PIAS4,PML,RANGAP1,RCC1,RFC4,RHOBTB1,RHOH,RPA1,SP100,TP53,XIAP,ZEB1,ZNF217
Protein Ubiquitination Pathway	1.59	0.187	#NUM!	AMFR,ANAPC1,ANAPC5,BIRC3,BTRC,CDC20,CUL1,DNAJB1,DNAJB14,DNAJB4,DNAJC6,ELOC,HSPA1A/HSPA1B,HSPA1L,HSPA6,HSPB1,HSPD1,HSPE1,IFNG,NEDD4L,PRKN,PSMA2,PSMA3,PSMA4,PSMA6,PSMB2,PSMB3,PSMB8,PSMB9,PSMD11,PSME2,SACS,TAP1,TAP2,UBE2C,UBE2D1,UBE2L3,UBE2L6,USP14,USP15,USP18,USP20,USP21,USP25,USP28,USP30,USP42,USP53,VHL,XIAP
Retinoic acid Mediated Apoptosis Signaling	1.58	0.246	2.138	CASP8,CFLAR,FADD,IFNA14,IFNG,IRF1,PARP10,PARP11,PARP12,PARP14,PARP15,TIPARP,TNFRSF10C,TNFSF10
Superpathway of Melatonin Degradation	1.58	0.246	1.069	CYP19A1,CYP2A6 (includes others),CYP2J2,CYP2S1,CYP3A7,CYP4B1,CYP51A1,IL4I1,LARGE1,MAOA,MPO,POR,SMOX,SULT1A1
Agrin Interactions at Neuromuscular Junction	1.57	0.235	1.069	ACTA2,AGRN,ARHGEF6,CTTN,DVL1,GABPB1,ITGA4,MAPK12,MAPK8,MRAS,NRG2,PKLR,PTK2,RAP2B,SRC,UTRN
HER-2 Signaling in Breast Cancer	1.56	0.195	1.151	AKT1S1,AKT3,AREG,BIRC5,CCND1,CDKN1B,EGF,FCER1A,FOXO1,FYN,HBEGF,ITGB7,ITGB8,MRAS,NFKB1,NFKB2,NFKBIA,NFKBIB,PARD3,PDK1,PIK3CD,PIK3R6,PLCG1,PRKCA,PTGS2,RAP2B,RBL2,RELA,RPS6,SMAD3,SRC,STAT3,TP53,TP53RK,TSC2,XIAP,YES1
Cholesterol Biosynthesis I	1.56	0.385	-2.236	CYP51A1,DHCR24,LBR,SQLE,TM7SF2
Cholesterol Biosynthesis II (via 24,25-dihydrolanosterol)	1.56	0.385	-2.236	CYP51A1,DHCR24,LBR,SQLE,TM7SF2
Cholesterol Biosynthesis III (via Desmosterol)	1.56	0.385	-2.236	CYP51A1,DHCR24,LBR,SQLE,TM7SF2
Gα12/13 Signaling	1.55	0.206	1.225	AKT3,ARHGEF1,CDH23,CDH5,ELP1,LPAR6,MAP3K1,MAP3K5,MAPK12,MAPK8,MRAS,MYL6B,MYL9,NFKB1,NFKB2,NFKBIA,NFKBIB,PIK3CD,PIK3R6,PTK2,RAP2B,RELA,ROCK2,SRC,TBXA2R,TEC,VAV2
Folate Transformations I	1.55	0.444	1	MTHFD1L,MTHFR,MTHFS,SHMT1
Angiopoietin Signaling	1.54	0.23	-0.258	AKT3,BIRC5,ELP1,FOXO1,GRB7,MRAS,NFKB1,NFKB2,NFKBIA,NFKBIB,PIK3CD,PIK3R6,PTK2,RAP2B,RELA,TEK,TNIP1
Hereditary Breast Cancer Signaling	1.54	0.204	#NUM!	AKT3,ATM,BARD1,BRCA2,CCNB1,CCND1,CDK1,CDK6,CHEK2,FANCC,FANCD2,FANCE,GADD45A,GADD45B,GADD45G,HDAC5,HDAC9,MRAS,MRE11,MSH2,NBN,PIK3CD,PIK3R6,RAP2B,RFC4,RPA1,SMARCA2,TP53
Coronavirus Replication Pathway	1.53	0.262	0.302	BAG3,COPG1,CTSL,IFITM1,IFITM10,IFITM2,IFITM3,TMPRSS2,TUBA1A,TUBA1C,ZCRB1
Sirtuin Signaling Pathway	1.52	0.184	-0.302	ABCA1,ARG2,ATG16L2,ATG4C,CPT1B,DOT1L,DUSP6,EPAS1,FOXO1,GABARAPL2,GABPB1,GABPB2,GADD45A,GADD45B,GADD45G,GLS,GTF3C2,H1-0,H1-2,H1-3,H1-4,H1-5,HIF1A,LDHA,LDHC,MAPK12,MAPK6,NBN,NFKB1,NFKB2,NQO1,PDK1,PFKFB3,PGAM1,PGAM4,POLR1A,PPIF,RELA,SIRT5,SIRT6,SLC25A5,SLC25A6,SLC2A1,SOD2,STAT3,SUV39H1,TNF,TOMM40L,TP53,TUBA1A,TUBA1C,VDAC3
Notch Signaling	1.52	0.27	0.707	APH1B,DLL1,DLL4,HES1,JAG1,MAG,MFNG,NOTCH2,NOTCH4,NUMB
14-3-3-mediated Signaling	1.51	0.206	0.218	AKT1S1,AKT3,CDKN1B,FOXO1,GFAP,MAP3K5,MAPK12,MAPK8,MRAS,PIK3CD,PIK3R6,PLCB1,PLCB2,PLCG1,PLCG2,PLCL2,PRKCA,RAP2B,SRC,TNF,TRAF2,TSC2,TUBA1A,TUBA1C,YWHAE,YWHAZ
Systemic Lupus Erythematosus In T Cell Signaling Pathway	1.51	0.19	0.316	AKT1S1,AKT3,CASP10,CASP4,CASP5,CASP8,CD247,CD44,CD80,CREB3,CREB5,CREM,FAS,GADD45A,ICOSLG/LOC102723996,IL10,IL6,IRF4,MAP2K5,MRAS,PDK1,PIK3CD,PIK3R6,PLCG1,PPM1J,PPM1L,PPP2R2A,PPP2R2B,PPP2R5A,PPP2R5D,PPP3CA,PTK2,PTPA,RAP2B,RDX,RHOBTB1,RHOH,ROCK2,SELPLG,STAT3,YES1
Calcium Signaling	1.5	0.192	-1.4	ACTA2,AKAP5,ATP2A3,ATP2B4,CABIN1,CACNA1A,CACNA2D4,CACNB3,CALM1 (includes others),CAMK1,CAMK1D,CAMK2D,CAMKK2,CHRNA9,CHRNB2,CHRNE,CREB3,CREB5,GRINA,HDAC5,HDAC9,MYH7B,MYL6B,MYL9,NFAT5,NFATC3,PPP3CA,PRKACB,PRKAG2,RAP2B,RCAN1,RCAN2,RCAN3,RYR1,SLC8B1,TNNI1,TNNI2,TPM4
RAR Activation	1.5	0.193	#NUM!	ADCY10,AKT3,ALDH1A1,BMP2,CITED2,CSF2RB,CYP26A1,DHRS3,DHRS4,DHRS9,ERCC2,GTF2H2,KAT2B,MAP3K1,MAP3K5,MAPK12,MAPK8,MMP1,MNAT1,NCOA1,NFKB1,NFKB2,NR2F6,PIK3CD,PML,PRKACB,PRKAG2,PRKCA,RELA,RELB,SMAD1,SMAD3,SMAD5,SMAD7,SMARCA2,SRC,TNIP1
Adrenomedullin signaling pathway	1.5	0.193	-0.169	ADCY10,ADM,AKT3,C3,CALCRL,CALM1 (includes others),CEBPB,CTH,GNA15,GNAQ,GUCY1B1,HIF1A,IL18,IL1RN,MAP2K5,MAPK12,MAPK6,MAPK8,MATK,MRAS,NFKB1,NFKB2,PIK3CD,PIK3R6,PLCB1,PLCB2,PLCG1,PLCG2,PLCL2,PRKACB,PRKAG2,PTK2,RAMP2,RAP2B,RELA,TNF,TTN
Endocannabinoid Developing Neuron Pathway	1.49	0.209	-0.426	ADCY10,AKT1S1,AKT3,CCND1,CDKN1B,CREB3,CREB5,GNB1,GNG2,GNG7,MAP2K5,MAPK12,MAPK6,MAPK8,MGLL,MRAS,PAX6,PIK3CD,PIK3R6,PRKACB,PRKAG2,RAP2B,SRC,STAT3
RhoA Signaling	1.48	0.207	1.877	ABL2,ACTA2,ARHGAP1,ARHGAP5,ARHGEF1,ARHGEF12,ARPC5L,CDC42EP3,CDC42EP4,CDC42EP5,LIMK1,LIMK2,LPAR6,MYL6B,MYL9,NRP2,PIP5K1A,PTK2,RAPGEF2,RDX,RHPN2,ROCK2,SEPTIN8,SEPTIN9,TTN
FAT10 Signaling Pathway	1.48	0.333	2.449	IFNG,PSME2,PSME4,PSMF1,TNF,UBA6
Ephrin Receptor Signaling	1.46	0.193	0.962	ABI1,AKT3,ARPC5L,CREB3,CREB5,CXCL12,EFNA3,EFNA4,EFNB1,EGF,EPHA7,EPHB2,FYN,GNA15,GNAQ,GNB1,GNG10,GNG12,GNG2,GNG3,GNG7,GRINA,ITGA4,ITGA9,ITGAV,LIMK1,LIMK2,MRAS,PDGFB,PTK2,PTPN13,RAP2B,ROCK2,SH2D3C,SRC,STAT3
Apelin Pancreas Signaling Pathway	1.46	0.256	-2.111	DDIT3,MAPK12,MAPK8,NFKB1,NFKB2,PDE3B,PIK3CD,PIK3R6,PRKACB,PRKAG2,RELA
MSP-RON Signaling In Macrophages Pathway	1.45	0.209	0.209	CREB3,CREB5,ETV3,IFNG,IL10,IL12A,MRAS,MST1,MST1R,NFKB1,NFKB2,PIK3CD,PIK3R6,PTGS2,RAP2B,RELA,SBNO2,SOCS1,SOCS3,ST14,STAT1,STAT3,TNF
CD28 Signaling in T Helper Cells	1.45	0.207	0.447	AKT3,ARPC5L,CALM1 (includes others),CD247,CD4,CD80,ELP1,FYN,LCP2,MALT1,MAP3K1,MAPK12,MAPK8,NFAT5,NFATC3,NFKB1,NFKB2,NFKBIA,NFKBIB,PIK3CD,PIK3R6,PLCG1,PPP3CA,RELA
Polyamine Regulation in Colon Cancer	1.45	0.304	#NUM!	MXD1,ODC1,PSME2,PSME4,PSMF1,SAT1,TCF4
Pyridoxal 5'-phosphate Salvage Pathway	1.43	0.231	2.138	CDK1,CDK6,DAPK1,DYRK1A,EIF2AK2,GRK6,LIMK1,LIMK2,MAP3K8,MAP3K9,MAPK6,MAPK8,PIM1,PLK1,SGK1
DNA Double-Strand Break Repair by Homologous Recombination	1.42	0.357	#NUM!	ATM,BRCA2,MRE11,NBN,RPA1
Role of IL-17A in Psoriasis	1.42	0.357	2.236	CXCL1,CXCL3,IL17RC,S100A8,S100A9
Th17 Activation Pathway	1.41	0.216	2.065	AHR,BATF,DEFB1,HIF1A,IFNG,IL10,IL12A,IL6,IRAK2,IRF4,JAK3,NFAT5,NFATC3,NFKB1,NFKB2,PTGER4,RELA,SOCS3,STAT3
Role of NANOG in Mammalian Embryonic Stem Cell Pluripotency	1.41	0.205	1	AKT3,BMP1,BMP2,BMP3,BMPR2,DVL1,FZD2,FZD3,FZD4,FZD5,FZD6,FZD7,IL6ST,JAK3,MRAS,PIK3CD,PIK3R6,RAP2B,SMAD1,SMAD5,STAT3,TCF7L1,TP53,WNT5A
Cardiac β-adrenergic Signaling	1.4	0.199	0	ADCY10,AKAP5,ATP2A3,CACNA1A,GNB1,GNG10,GNG12,GNG2,GNG3,GNG7,GRK2,MRAS,PDE3B,PDE4D,PDE7A,PDE8B,PPM1J,PPM1L,PPP1R3C,PPP1R3D,PPP2R2A,PPP2R2B,PPP2R5A,PPP2R5D,PRKACB,PRKAG2,PTPA,SMPDL3A
Primary Immunodeficiency Signaling	1.39	0.25	#NUM!	AIRE,BLNK,CD19,CD4,CD40,CD8A,IL2RG,IL7R,JAK3,TAP1,TAP2
IL-23 Signaling Pathway	1.39	0.25	0.905	AKT3,HIF1A,NFKB1,NFKB2,NFKBIA,PIK3CD,PIK3R6,RELA,SOCS3,STAT3,TNF
Xenobiotic Metabolism AHR Signaling Pathway	1.39	0.221	-0.243	AHR,ALDH16A1,ALDH1A1,ALDH4A1,GSTA3,GSTK1,GSTM3,GSTM5,GSTO1,HDAC5,IL6,NCOA1,NFKB1,NFKB2,NQO1,RELA,TNF
Zymosterol Biosynthesis	1.39	0.5	#NUM!	CYP51A1,LBR,TM7SF2
Gαs Signaling	1.38	0.208	0.229	ADCY10,ADD3,ADORA2A,ADRB2,CREB3,CREB5,GNB1,GNG10,GNG12,GNG2,GNG3,GNG7,MRAS,PRKACB,PRKAG2,PTGER4,PTH1R,RAPGEF2,RAPGEF3,RYR1,SRC,VIPR1
OX40 Signaling Pathway	1.38	0.236	1.941	BCL2L1,CD247,CD4,MAPK12,MAPK8,NFKB1,NFKB2,NFKBIA,NFKBIB,RELA,TNFRSF4,TNFSF4,TRAF2
BMP signaling pathway	1.38	0.217	0.728	BMP1,BMP2,BMP3,BMPR2,MAGED1,MAPK12,MAPK8,MRAS,NFKB1,NFKB2,PRKACB,PRKAG2,RAP2B,RELA,SMAD1,SMAD5,SMAD7,XIAP
DNA damage-induced 14-3-3σ Signaling	1.37	0.316	#NUM!	AKT3,ATM,CCNB1,CCNB2,CDK1,TP53
Pyrimidine Ribonucleotides De Novo Biosynthesis	1.36	0.265	-0.333	AK4,CAD,CMPK2,CTPS1,CTPS2,ENTPD1,ENTPD3,ENTPD7,SLC25A42
SPINK1 General Cancer Pathway	1.35	0.23	-1.069	AKT3,IL6,JAK3,MRAS,MT1E,MT1G,MT1H,MT1M,MT1X,MT2A,PIK3CD,PIK3R6,RAP2B,STAT3
CDK5 Signaling	1.34	0.206	-2.558	ADCY10,CABLES1,CACNA1A,EGR1,FOSB,MAPK12,MAPK6,MAPK8,MRAS,NGFR,PPM1J,PPM1L,PPP1R3C,PPP1R3D,PPP2R2A,PPP2R2B,PPP2R5A,PPP2R5D,PRKACB,PRKAG2,PTPA,RAP2B
TR/RXR Activation	1.33	0.214	#NUM!	AKT3,ENO1,HIF1A,KLF9,LDLR,ME1,NCOA1,PDE3B,PFKP,PIK3CD,PIK3R6,RCAN2,SCARB1,SLC16A3,SLC2A1,SREBF2,THRA,THRSP
Cell Cycle Control of Chromosomal Replication	1.32	0.232	0.277	CDC7,CDK1,CDK12,CDK14,CDK6,CHEK2,MCM2,MCM7,POLA2,PRIM1,RPA1,RPA4,TOP2A
Regulation of Cellular Mechanics by Calpain Protease	1.31	0.219	-0.905	CCNA1,CCNA2,CCND1,CDK1,CDK6,CDKN1B,EGF,ITGA4,ITGA9,ITGAV,MRAS,PTK2,RAP2B,SRC,TLN2,VCL
PPAR Signaling	1.31	0.206	-2.236	CITED2,ELP1,IL18,IL18RAP,IL1R2,IL1RAP,IL1RN,INSR,MRAS,NCOA1,NFKB1,NFKB2,NFKBIA,NFKBIB,NGFR,PDGFB,PTGS2,RAP2B,RELA,TNF,TRAF2
