# Supplementary material for: Infiltration of inflammatory macrophages and neutrophils and widespread pyroptosis in lung drive influenza lethality in nonhuman primates
Source: PLoS Pathog. 2022 Mar 10;18(3):e1010395. doi: 10.1371/journal.ppat.1010395 (PMC8939778; doi:10.1371/journal.ppat.1010395)
Supplement: S6 Table — Genes expressed in AMs used in Figs 3F and S3. (XLSX) [file ppat.1010395.s009.xlsx]

## Sheet: AM--M0, M1, M2 Macrophages
Vascular Disease and Thrombosis in SARS-CoV-2-infected Rhesus Macaques PMID: 33065030 PMCID: PMC7546181 DOI: 10.1016/j.cell.2020.10.005												Macrophage Polarization: Different Gene Signatures in M1(LPS+) vs. Classically and M2(LPS–) vs. Alternatively Activated Macrophages PMID: 31178859 PMCID: PMC6543837 DOI: 10.3389/fimmu.2019.01084
M0	Log2FC	padj		M1	Log2FC	padj		M2	Log2FC	padj		M1	Log2FC	padj		M2	Log2FC	padj
MMP9	4.615	1.25e-10		APOBEC3A	8.07486	3.75e-130		MMP9	4.615	1.25e-10		ISG20	6.24032	1.73e-90		Lat2	3.18783	8.16e-09
SLAMF8	4.07102	1.9e-07		IDO1	7.60335	1.29e-52		CD4	-2.19209	1.88e-06		OASL	4.86056	3.69e-62		Pcyox1	-2.66298	1.53e-07
CSF1	2.28266	2.27e-07		CXCL10	7.05114	6.51e-39		MS4A6A	1.85925	0.000915307		SOD2	4.58879	6.07e-53		Glul	1.40075	2.86e-07
CCL7	3.11151	2.13e-06		CXCL11	8.38893	2.45e-35		CLEC4A	1.65217	0.000960828		PIM3	3.86876	1.29e-39		Gprc5b	-2.62996	1.13e-05
CHI3L1	-2.17732	2.72e-05		CD38	7.71973	3.62e-34		CCL23	7.7433	0.00202973		USP18	4.71186	3.94e-39		Mbp	-1.70617	3.53e-05
HK3	0.938735	5.87e-05		DHX58	3.46916	1.72e-19		GSTT1	-6.7597	0.00420101		CXCL10	7.05114	6.51e-39		Tuba4a	4.55287	3.72e-05
SLC15A3	1.34232	0.00150959		RSAD2	5.32961	3.21e-18		CD163	1.15142	0.0046686		GEM	6.53514	2.34e-37		Nfam1	-1.3181	4.29e-05
CYP27A1	-2.02066	0.00528248		TNFAIP6	7.37593	3.47e-18		PDCD1LG2	1.87458	0.00558524		Cxcl11	8.38893	2.45e-35		Zfand2a	2.44662	6.37e-05
ACP5	-2.65187	0.00905685		IL6	5.34412	6.7e-18		CCL13	5.38612	0.0123532		CD274	5.87509	3.1e-34		Lpxn	-0.75639	7.4e-05
NCF2	-0.617862	0.0553808		PTGIR	5.20027	1.99e-17		MERTK	0.801991	0.0209349		CD38	7.71973	3.62e-34		Gadd45g	4.02432	7.54e-05
CCDC102B	6.29367	0.0880254		CD40	3.77101	3.08e-14		P2RY13	-1.34385	0.0228494		CMPK2	4.58216	4.38e-34		St6gal1	-2.49193	9.2e-05
BHLHE41	-1.06536	0.125307		APOL6	4.27658	1.28e-13		MMP2	-2.01446	0.0236173		Ifitm1	8.0907	2.92e-29		Atxn10	-0.924442	0.000191808
TNFSF14	2.14626	0.134892		SLC2A6	3.36574	2.24e-13		HRH1	-2.3933	0.0501346		GBP2	5.2294	1.18e-27		Hdac5	-1.29503	0.000427439
IGSF6	-0.419998	0.222641		SOCS1	5.68621	8.9e-13		MRC1	-1.65886	0.0814407		IRF1	3.63579	1.18e-27		Pnpla7	-1.17714	0.000447532
CCL22	2.04228	0.240501		KYNU	1.83194	5.82e-11		ALOX15	-5.80408	0.0951464		MOV10	3.39	1.19e-26		Pdcd4	-2.85217	0.000450429
QPCT	0.922771	0.460775		SLAMF1	6.86088	2.3e-10		STAB1	1.69479	0.210998		GCH1	5.46623	2.65e-23		Cd300a	2.03959	0.000794481
GPC4	1.57547	0.569644		CXCL9	5.56038	2.48e-09		CRYBB1	5.40221	0.21867		GFPT2	6.51121	7.88e-23		Elp2	-0.989404	0.000994392
MARCO	-0.463615	0.578296		CYP27B1	2.88742	1.14e-08		WNT5B	-2.33646	0.270505		SOCS3	3.89436	9.16e-23		Mfsd6	-2.19534	0.0011887
PLA2G7	-0.446555	0.755435		IFI44L	3.49322	2.76e-08		NPL	0.759241	0.313524		CDKN1A	2.78626	1.9e-22		Cebpa	-1.53568	0.00137655
C5AR1	-0.0923495	0.824466		CXCL13	8.03966	2.91e-07		CLEC10A	1.44746	0.336758		DHX58	3.46916	1.72e-19		Rbl2	-1.40414	0.00166781
CXCL3	0.261505	0.85048		IL23A	3.88849	2.49e-06		FES	0.529954	0.421033		SPHK1	4.97704	4.05e-19		Idh1	-1.06196	0.0021094
DCSTAMP	0.875622	0.859238		TNIP3	3.74969	0.000135606		FRMD4A	-0.439763	0.424683		TAP1	3.55508	1.11e-18		Gabarapl1	1.01574	0.00321285
VNN1	-0.340346	0.893663		CCL5	3.5869	0.00015966		CFP	0.6864	0.529173		RSAD2	5.32961	3.21e-18		C3ar1	1.08984	0.00341516
COL8A2	3.85497	NA		PLA1A	2.63533	0.000199501		NME8	1.99792	0.578912		IL15RA	3.59108	2.89e-17		Rgs2	2.3143	0.00484846
CXCL5	-2.5898	NA		TNF	2.87593	0.000456361		HTR2B	1.265	0.598164		Oas1	3.8489	1.28e-16		Wdr26	1.07593	0.00673853
PPBP	-1.59665	NA		IL2RA	2.98984	0.00289457		GAS7	-0.245708	0.707922		PSME2	2.71847	4.63e-16		Lipa	-1.52676	0.00706982
SLC12A8	5.35038	NA		CCR7	5.16095	0.00811867		RENBP	0.176814	0.725899		RNF19B	3.78981	6.06e-16		Slc29a3	-1.52771	0.0080585
				ARRB1	-0.937106	0.0128078		AIF1	0.119069	0.806598		BIRC3	3.61092	7.52e-16		Xpr1	-1.79756	0.0106111
				ACHE	6.02388	0.0168646		CD209	-1.71398	NA		BATF2	6.33089	1.09e-15		Bach1	-0.930886	0.011323
				CCL19	5.31953	0.0226545		FZD2	-2.75294	NA		MX1	3.89578	1.68e-15		Ctnnb1	-1.25503	0.0147677
				NOD2	0.991509	0.0315858		MMP7	-0.635753	NA		IFIT2	4.42699	1.73e-15		Abhd4	-1.28159	0.0156945
				IL12A	5.05834	0.047371		IL4	NA	NA		PLA2G16	3.02975	1.78e-15		Clip1	0.670146	0.0191791
				IL1B	0.681805	0.584023		IL13	1.93753	NA		ADM	4.25343	1.89e-15		Polr2e	-0.890313	0.0197915
				TRPM4	-0.558581	0.58913						GADD45B	3.13413	2.15e-15		Dnmt1	1.33862	0.0210497
				RASSF4	-0.170465	0.822941						CFLAR	2.23716	2.89e-15		Hacl1	-1.74824	0.0244172
				TLR7	0.544935	0.866161						IFIH1	3.5843	2.99e-15		Dennd4c	-1.5016	0.0248872
				LAG3	0.398071	0.916267						ARID5A	2.4963	3.76e-15		Selplg	-1.56961	0.0308041
				CD69	0.0367439	0.928727						APOBEC3B	5.31864	3.98e-15		Pparg	-1.84107	0.0323838
				KIAA0754	-0.194449	0.946031						EPSTI1	5.10977	5.92e-15		Tmub1	1.1078	0.0335061
				APOL3	4.61561	NA						HELZ2	3.19657	8.2e-15		Tec	1.4743	0.0346751
				HESX1	0.890968	NA						AGRN	5.25683	1.32e-14		Psen2	-1.15368	0.0393131
				LAMP3	0.530898	NA						CD40	3.77101	3.08e-14		Tmem51	0.827319	0.0409893
				IL12B	5.72784	NA						TNFSF10	7.49814	3.57e-14		Mef2d	1.09571	0.0415011
												FKBP5	3.84798	8.44e-14		Fbxo8	-0.951209	0.0415477
												SLC7A5	2.67704	4.92e-13		Nr1d2	-1.55564	0.0438941
												ADORA2A	6.85279	6.64e-13		Klhdc2	-1.11908	0.0464315
												SNX10	2.27238	7.06e-13		Dhrs3	0.947731	0.0528244
												VCAN	2.34832	7.78e-13		Ncf2	-0.617862	0.0553808
												SOCS1	5.68621	8.9e-13		Ldlrap1	-1.8682	0.0555817
												IRF7	4.56139	1.41e-12		Ip6k1	-0.751633	0.0593449
												HIVEP3	2.62267	2.03e-12		Cpt1a	-1.86129	0.0639069
												DDX60	3.22028	3.12e-12		Rmnd5a	-1.36067	0.0659249
												IFI35	2.52807	5.37e-12		Pla2g15	-0.952504	0.0667153
												EDNRB	5.98404	7.69e-12		Cbx3	0.632244	0.073437
												PML	2.6233	9.7e-12		Maf1	-0.721822	0.078442
												BATF	2.90974	1.1e-11		Appl2	-1.44113	0.0811459
												Bst2	1.94304	1.55e-11		Dgkz	0.695521	0.0814407
												Srgn	1.8276	1.82e-11		Nbr1	-1.04856	0.0845711
												NCF1	2.15708	2.54e-11		Tspan14	-0.542668	0.0997064
												PSMB9	2.71981	2.92e-11		Usf2	0.923691	0.101463
												SRC	2.48165	3.23e-11		Cdadc1	1.04492	0.101959
												LCP1	-1.12949	5.34e-11		Oxct1	-2.0737	0.112808
												LCP2	3.84106	1.23e-10		Slc48a1	1.59328	0.11382
												PSTPIP2	2.51034	5.14e-10		Sash3	-0.539559	0.115035
												EIF2AK2	2.12558	5.23e-10		B3gnt8	1.09099	0.116219
												OAS3	2.40784	6.85e-10		Hbp1	-0.496401	0.117031
												GBP7	7.73026	7.05e-10		Dnmt3a	-0.906471	0.118246
												SLC25A37	2.77654	7.55e-10		Ift74	1.29246	0.119528
												EBI3	6.36836	8.56e-10		Slc6a8	1.36003	0.120556
												AXL	-2.95705	2.18e-09		Cdt1	-2.5282	0.127572
												OAS2	3.26545	2.36e-09		Hadh	-1.80981	0.12802
												Cxcl9	5.56038	2.48e-09		Lpin1	-0.773839	0.13171
												ZNFX1	2.04082	2.55e-09		Cnnm3	-1.70379	0.141511
												Marcks	3.233	2.61e-09		Cbr3	2.08076	0.151898
												ADAMTS4	19.9168	2.66e-09		Rgl2	0.754556	0.157102
												PFKP	1.87224	4e-09		Cd151	-0.693197	0.158545
												Ccl2	3.586	6.26e-09		Zfp36l2	-0.497886	0.160968
												FCGR2B	2.6506	7.01e-09		Gusb	0.736428	0.16251
												LGALS3BP	1.60318	7.43e-09		Pla2g6	-2.00159	0.173877
												CCDC71L	2.73937	1.02e-08		Acadm	-0.665232	0.175974
												EHD1	2.54917	1.28e-08		Nfic	0.5457	0.178601
												ETV6	1.32065	1.77e-08		Klc4	-1.10023	0.183221
												PSMB8	2.05047	2.94e-08		Inpp5d	-0.547135	0.186511
												NMI	2.54008	3e-08		Map1lc3b	-0.533885	0.186988
												PSMA2	1.31279	3.12e-08		Arhgap18	-0.665395	0.188341
												PPA1	2.78602	3.15e-08		Dguok	0.561118	0.19458
												IFNB1	8.7962	3.53e-08		Hadhb	-0.536605	0.202214
												PSME1	1.54253	6.01e-08		Arhgap9	0.76611	0.204062
												PPP1R15A	1.38991	7.09e-08		Parp1	-0.586952	0.204786
												PDE4B	2.12184	7.13e-08		Vamp4	-1.35065	0.205265
												MTHFD2	1.53077	8.58e-08		Rasa3	1.46546	0.208135
												NFKB2	2.73533	9.02e-08		Pctp	0.823991	0.212989
												JUNB	2.02662	1.12e-07		Snx5	-0.644767	0.216243
												SAT1	1.48247	1.14e-07		Fbxl20	-1.69543	0.235742
												DLL1	8.89402	1.41e-07		Sec14l1	0.478011	0.247617
												DUSP16	2.62457	1.79e-07		Dap	-0.438561	0.253602
												PLSCR1	1.55899	2.26e-07		Tbl1xr1	0.535242	0.284732
												CSF1	2.28266	2.27e-07		Hmha1	-0.504487	0.287976
												NFKBIE	1.81814	2.86e-07		Cd84	0.949765	0.290812
												IFI16	1.57095	2.94e-07		Mnt	0.96484	0.301303
												IRG1	3.7372	3.22e-07		Paics	-0.921974	0.305259
												GPR84	1.70122	3.38e-07		P2ry1	-0.612666	0.320006
												CCRL2	1.99679	3.48e-07		Pnpla2	-0.81648	0.32578
												SIAH2	1.85692	3.51e-07		Ptpn22	-1.28628	0.338069
												EXT1	1.96878	3.71e-07		Ppp2r5c	-0.437581	0.342753
												PIK3AP1	1.85659	4.84e-07		Dag1	-1.09427	0.347476
												TRIM25	2.25098	7.46e-07		Hscb	0.555356	0.35613
												C19orf66	2.26346	8.28e-07		Gtf2i	-0.408939	0.360779
												MARCKSL1	2.81438	1.01e-06		Hmgcl	-0.437166	0.360868
												C22orf28	1.22057	1.06e-06		Dhcr7	-1.58161	0.39045
												STAT1	2.25998	1.14e-06		Hp1bp3	-0.395208	0.402167
												TNIP1	2.34722	1.35e-06		Ivns1abp	-0.388686	0.438118
												IL10RA	1.12073	1.89e-06		Ctdsp2	0.367349	0.44794
												Ccl7	3.11151	2.13e-06		Itgb5	-1.62954	0.452284
												PTGES	3.80886	2.13e-06		Rfc2	0.450377	0.454191
												IER3	2.62026	2.24e-06		Cdk2ap2	0.363243	0.469669
												TFEC	2.67253	2.27e-06		Tpcn1	-0.766638	0.511514
												DUSP2	3.07657	2.28e-06		Mxi1	-0.707489	0.514599
												IL23A	3.88849	2.49e-06		Ppp3ca	-0.463366	0.516802
												MVP	0.905062	2.87e-06		Ulk1	0.854529	0.521728
												Sp100	1.74725	2.91e-06		Dusp3	-0.400009	0.526652
												PPP4C	1.39273	2.93e-06		Abtb1	0.484658	0.529481
												SERPINB2	4.80565	2.97e-06		N4bp2l1	0.415147	0.536787
												TRIM21	1.786	4.18e-06		Gltp	0.199794	0.55866
												SLFN13	2.49325	4.7e-06		Siva1	-0.243102	0.568828
												TOP1	1.60399	4.75e-06		Erp29	-0.257015	0.585956
												CEBPD	2.62977	4.76e-06		msr1	0.360706	0.591507
												IFNAR2	0.919424	5.35e-06		Soat1	0.144988	0.591991
												XRN1	2.32054	6.07e-06		Hip1	-0.492482	0.592648
												SPTLC2	1.48598	7.78e-06		Hsd3b7	0.770437	0.614831
												CASP4	2.6619	8.12e-06		Rab40c	0.423597	0.630384
												H3F3B	1.34754	8.66e-06		Adcy7	-0.181187	0.640417
												AEN	1.71317	8.7e-06		Sdc1	-1.4368	0.64238
												FNBP4	1.75632	1.03e-05		Tns1	0.401012	0.648405
												TRAF1	3.82272	1.23e-05		Snapin	-0.228919	0.65401
												PSMB10	1.99651	1.34e-05		Rapgef6	-0.321621	0.665518
												ST8SIA4	3.30781	1.47e-05		Kif3a	-0.239149	0.665518
												TAB2	1.20912	1.6e-05		Ypel3	-0.292963	0.669055
												TMPRSS2	4.21647	1.68e-05		Fam63a	-0.598676	0.670483
												ACSL1	1.79408	1.94e-05		Fos	0.365465	0.679244
												IER5	3.25109	1.95e-05		Rab11fip5	-0.315979	0.684819
												TBK1	1.19151	1.99e-05		Tnfrsf21	-0.222526	0.6898
												IFITM3	4.64179	2.17e-05		Bnip3l	0.261406	0.70726
												OGFR	1.5304	2.77e-05		Cnot6l	0.239761	0.710694
												CHMP4B	1.38257	2.77e-05		Asnsd1	-0.205668	0.718744
												ARG2	2.61716	2.98e-05		Fam134b	1.12416	0.721533
												SRGAP2	1.71924	3.51e-05		Arhgap12	0.2509	0.722981
												SYNE2	5.75163	3.56e-05		Fbxo32	-0.551625	0.73402
												NFKBIA	1.73765	3.61e-05		Mkl1	-0.232927	0.751962
												CD80	2.28299	4.3e-05		Numa1	-0.147452	0.757311
												C11orf96	6.45393	5.68e-05		Pcyt1a	-0.214599	0.763456
												FNBP1	1.34746	5.74e-05		Mknk2	0.197139	0.774094
												HBEGF	-1.57176	7.4e-05		Osbpl9	-0.154663	0.792813
												IL1RN	3.11378	7.81e-05		H2afv	-0.100252	0.804195
												ABCF1	1.17746	7.98e-05		Paip2	-0.137026	0.804195
												TLK2	1.0807	8.86e-05		Coro1c	-0.0870664	0.809102
												GCA	-1.16776	9.19e-05		Abhd12	-0.101519	0.824497
												ZBP1	3.95788	9.64e-05		Rnh1	0.114167	0.825395
												EIF2S2	1.35858	9.91e-05		Snap47	-0.183852	0.832721
												UBE2S	1.27336	0.000100722		Rassf3	-0.12833	0.852315
												TCERG1	0.715088	0.000100722		Large	-0.257913	0.859238
												DDHD1	-1.79182	0.000110017		Sgsh	-0.0900291	0.860039
												ZFP36	1.14061	0.00011411		Jun	0.137153	0.862181
												ZNF598	1.39316	0.000116216		Pcmtd2	-0.263405	0.896639
												MECP2	1.51623	0.000117168		Mical1	-0.0963362	0.909046
												SEL1L	-1.54206	0.000119911		Gab1	-0.142851	0.919105
												IL1RAP	1.51744	0.000135627		Mtss1	0.115201	0.92427
												ICAM1	2.49509	0.000135627		Gmnn	-0.059929	0.929667
												YWHAE	1.3437	0.000140523		Echs1	-0.0313973	0.946031
												TNFAIP2	1.66309	0.000141684		Tmem71	-0.172342	0.94877
												ERO1L	2.0744	0.000151982		Gnpda1	0.0377691	0.961817
												NUB1	1.66409	0.000154259		Tsc22d3	0.0351828	0.964161
												CLCN6	1.59817	0.000162318		Zdhhc14	-0.00697256	0.99484
												UBA7	1.51948	0.000162318		Thap11	-0.00519785	0.99484
												ARID4B	0.94315	0.000166145		Crip1	-0.00520714	0.995077
												CST7	4.73194	0.000170634		Rhov	5.70936	NA
												GTF2F1	0.980278	0.00017398		Dio2	NA	NA
												PRKRIP1	0.860108	0.000189497		Rnf128	-4.07784	NA
												PLA1A	2.63533	0.000199501		B4galnt1	5.85485	NA
												PPP2R2A	1.36674	0.000233217
												GPBP1	0.988851	0.000233217
												STAT2	1.94946	0.000285588
												GABPA	-1.49551	0.000314618
												RHBDF1	4.45907	0.000331685
												PSMB6	0.975031	0.000335947
												RNF141	-1.25282	0.000341592
												SLAMF9	-3.80093	0.000341596
												GPD2	-0.78627	0.000363297
												CCNL1	0.990815	0.000367996
												IFNAR1	-1.18741	0.000380559
												TLR2	0.816403	0.000398787
												PTX3	3.63466	0.000418514
												MYD88	1.09725	0.000419143
												IER2	1.64122	0.00044208
												CAMK2D	1.53504	0.000452184
												AFF1	0.873061	0.000499319
												IL18	2.33599	0.000526091
												PLEK	1.20331	0.00052833
												TANK	1.27457	0.000581284
												FAM129A	1.62422	0.000643284
												SEC24B	-0.867689	0.00066656
												PARP9	1.53355	0.000687365
												NFKBIB	1.396	0.000701794
												FMR1	1.5738	0.000781656
												TRAFD1	1.55366	0.000909897
												MS4A6A	1.85925	0.000915307
												IL13RA1	-1.251	0.000921154
												N4BP1	1.60011	0.000938342
												RIPK2	1.67439	0.000949988
												MYO1C	-1.10644	0.00101307
												JAG1	-1.94711	0.00105175
												KMO	2.11195	0.00112149
												IRF5	1.17706	0.00115286
												ADPRH	-1.08039	0.00115321
												TNFRSF1B	1.29317	0.00116875
												UPP1	1.35689	0.00119139
												RDH11	-2.11402	0.00122348
												TREX1	0.901977	0.0013218
												RTP4	2.61068	0.00133402
												PXN	1.28644	0.00134407
												MLLT6	1.81262	0.00140283
												RCSD1	2.72495	0.00143204
												SLC15A3	1.34232	0.00150959
												HIF1A	1.40954	0.00161787
												CD86	1.54134	0.00162571
												Ktn1	0.676442	0.00164085
												TMEM11	0.794697	0.00169916
												LAD1	5.46172	0.00171036
												CP	3.58314	0.00197695
												IL15	1.50578	0.00205706
												CHD1	1.26722	0.00206512
												AGFG1	1.11628	0.00212372
												PRKX	-0.888124	0.00213401
												SMAD2	-0.827898	0.00231012
												C21orf91	1.67675	0.00232245
												PARP8	-0.598705	0.00240273
												FAR1	-0.975863	0.00249322
												RBMS1	0.917816	0.00279588
												NT5C3	1.20119	0.00288065
												MITD1	1.90044	0.00292077
												IL4R	1.27477	0.00293765
												MRPL32	0.981084	0.00314118
												LCN2	3.10675	0.00316583
												SURF6	2.59262	0.0032375
												MFSD1	0.96823	0.00330411
												WARS	1.67047	0.00356701
												NFAT5	1.57275	0.00367187
												B3GNT2	1.10025	0.00372528
												RAB12	1.28761	0.00394029
												ACTN1	-1.89843	0.00394029
												AGTRAP	-1.19556	0.00395414
												PTGS2	1.39187	0.00408122
												SUGT1	1.00445	0.00413984
												FAM96B	0.85885	0.00436774
												TRAF2	1.33475	0.0046686
												RPF2	0.926534	0.00468266
												NUBP1	0.682291	0.00476521
												CLIC4	-1.29509	0.00493154
												C17orf96	6.16103	0.00498214
												TPM3	0.438171	0.00498214
												STARD3	1.16308	0.00527718
												SKIV2L2	-1.40956	0.00539623
												TSSC1	0.973673	0.00631162
												FRMD6	2.00214	0.00657244
												ROCK2	1.20725	0.00678841
												SLFN12L	6.13908	0.00681651
												CCND2	2.99933	0.00710044
												MTHFR	1.49608	0.00710119
												SAMHD1	1.09794	0.00714059
												PES1	0.604773	0.00730461
												SUMO1	0.597232	0.00744293
												F3	4.28486	0.00786429
												TSPAN33	1.9546	0.00786895
												ARFRP1	0.896454	0.00799476
												CLCF1	5.96047	0.00799476
												ACTR3	-0.642493	0.00813269
												C16orf87	1.90438	0.00853394
												ZC3H12A	1.8699	0.00882802
												TNFRSF8	3.64816	0.00898087
												Acp5	-2.65187	0.00905685
												RANBP1	0.87667	0.00937052
												IKZF1	-1.12027	0.00946986
												PDSS1	1.26891	0.00969065
												SLC23A2	1.28629	0.00969868
												DDX24	0.645071	0.00976977
												CD83	-1.13724	0.00990706
												DDA1	0.754692	0.0101852
												Rsrc2	1.13296	0.0103771
												CDC37	0.789861	0.010387
												SMG8	-1.15043	0.0105325
												API5	-1.16941	0.0107522
												RPS6KC1	1.25675	0.0116329
												CASP1	1.15458	0.0118057
												Hamp	7.01577	0.0122433
												DAPK3	0.841271	0.0127028
												ATAD1	-0.66179	0.0129028
												JDP2	1.28643	0.0129533
												CHUK	-0.735035	0.0131192
												BRIX1	0.918059	0.013124
												TAPBP	2.51247	0.0135336
												WDR74	0.936834	0.0139566
												TMEM243	-1.11698	0.0140433
												DCK	-1.29152	0.0141032
												PIP5K1A	1.5954	0.0141062
												EIF4E2	0.549704	0.0150387
												MAPK14	-0.758477	0.0151628
												GYPC	-1.18192	0.0153181
												SPI1	0.553146	0.015716
												CLN5	-0.881798	0.0162023
												DDIT4	2.01072	0.0162674
												TDRD7	1.05287	0.0165037
												HCK	0.815215	0.0182191
												ftsjd2	0.811323	0.0182819
												LZTFL1	-3.18945	0.0186884
												FAM133B	1.52993	0.018725
												LARP1	0.873832	0.0199337
												TMCO3	-1.12393	0.0202626
												KCTD5	1.0215	0.0204464
												CD47	0.6488	0.0205921
												E2F8	-6.32056	0.0217506
												SGMS1	-1.89128	0.0218861
												TRIOBP	1.06243	0.0220944
												CCL17	-3.50513	0.0224613
												APPL1	-0.660148	0.0230895
												ARRDC4	1.24482	0.0233318
												OSGIN2	-1.14157	0.0237673
												Fus	0.551437	0.0240543
												EPS15L1	-0.857206	0.0248872
												DNAJC1	0.86326	0.025236
												FLNB	2.37767	0.0255352
												SLC35A3	-0.813339	0.0255477
												PTPRJ	1.02169	0.0259526
												IRF9	0.746219	0.0265466
												FBXW11	-1.07249	0.0270591
												CLIP4	-2.1511	0.0271747
												IARS	-0.93175	0.0278705
												LIMS1	0.757221	0.0292755
												SREBF2	-1.10894	0.0293885
												EZR	0.759766	0.030226
												SLC1A4	-1.11921	0.0305616
												TAPBPL	1.13707	0.0308873
												EFR3A	-0.892601	0.0315189
												NUP62	0.897742	0.0317638
												SPINT2	-1.22231	0.0325945
												OCSTAMP	-5.44517	0.0328101
												AP3B1	-0.666485	0.0330873
												KLF6	0.893302	0.033422
												DLGAP4	0.819546	0.0335038
												JAK2	1.29866	0.0335061
												INHBA	2.95964	0.0339718
												ATP13A3	0.940348	0.0356769
												CR1L	-5.08874	0.0363489
												Ccdc50	0.97266	0.0371361
												WDR36	-1.08883	0.0372792
												YME1L1	-0.565138	0.0377189
												SERTAD1	1.2344	0.0377493
												RELA	0.945964	0.0380435
												CNIH4	0.694212	0.0386708
												VAV3	1.06257	0.0391354
												SRFBP1	0.958355	0.0392312
												CDK6	2.71407	0.0392791
												SLC11A2	0.814992	0.0393158
												HIVEP1	1.02471	0.0401494
												SLC4A7	-1.31174	0.0407541
												BATF3	0.913385	0.041575
												GPR85	-5.00554	0.0422507
												MTDH	0.682124	0.0425586
												SLC31A2	1.4264	0.0434166
												TRIP10	1.68018	0.0435938
												GNAQ	-0.689379	0.0437675
												SRSF2	0.633317	0.0438939
												BROX	-1.03544	0.0438939
												TMEM168	-2.75099	0.0439955
												AQR	-0.968627	0.045414
												ESF1	1.28049	0.0454595
												IL12A	5.05834	0.047371
												USP12	-0.914294	0.0480115
												USP15	0.953766	0.0494116
												CYCS	0.484104	0.051156
												ABHD2	-1.15016	0.0521035
												STX6	-1.19589	0.0533072
												SYF2	0.955398	0.054099
												TMEM209	-1.67778	0.0545277
												IRF2	0.864953	0.0545388
												UBE2V2	0.816714	0.055197
												PAFAH1B2	-1.40594	0.0568469
												MYL12B	0.348275	0.0571227
												CS	-0.728254	0.0575497
												ABRACL	0.631381	0.0584405
												TGS1	0.75224	0.0595426
												MET	2.37534	0.0604816
												P2RY14	-4.08655	0.0605144
												C2orf47	0.829386	0.0617127
												DDX21	0.729941	0.061955
												AREG	1.93191	0.0623664
												CYBB	-0.882288	0.0631452
												NFATC2	-3.54538	0.0635636
												NIF3L1	-2.08566	0.0644202
												STAM2	-0.800324	0.0646459
												SH3BGRL	-0.91298	0.0656879
												SLC25A22	1.42546	0.0663956
												TBL1X	-0.911366	0.0664927
												PSMD7	0.817317	0.0667171
												PTPLB	-1.94576	0.0677928
												VPS54	-0.949791	0.0698742
												TRA2B	-0.37078	0.0706672
												ATL3	-1.01733	0.0707283
												NFIL3	0.85937	0.0715905
												HIATL1	-0.580164	0.0719537
												GATAD2A	0.395233	0.0726377
												SSFA2	0.763591	0.072772
												CNOT7	-0.629223	0.074357
												RCAN1	0.945219	0.0743765
												CHAC1	3.53812	0.0745557
												LMO4	0.728903	0.0757715
												ENG	1.63405	0.0760594
												DGCR14	0.89192	0.077624
												PICALM	0.432087	0.0794136
												TAGLN2	-1.04196	0.081849
												C8orf33	0.8155	0.0821817
												PRKCD	0.551897	0.082182
												PRDM1	1.55644	0.0830149
												NFKB1	1.06885	0.0831755
												LTV1	0.952789	0.0834507
												PRPF40A	0.475523	0.0836713
												FBXL3	-0.783216	0.0836713
												RIOK2	-1.13978	0.084446
												ERAL1	-0.716126	0.0847709
												ARHGEF40	1.09285	0.0854453
												YRDC	-1.15668	0.0855431
												ATP11A	-0.625436	0.0864341
												NFXL1	-1.13239	0.0866617
												CITED2	-0.824442	0.0867325
												RDX	1.07627	0.0867952
												FUBP1	0.825052	0.0871441
												NUP98	-0.818617	0.0872871
												TLR8	-1.33668	0.0875364
												EIF4E3	1.30364	0.0881607
												RAB32	-0.587163	0.0884802
												CDC73	-0.576424	0.0894833
												SUV420H1	-0.792422	0.0901062
												ADAM17	-1.11001	0.0909131
												VPRBP	-0.558929	0.0914808
												MED19	0.632051	0.0916415
												RAB11A	0.545708	0.0924522
												KIAA1033	-0.527116	0.0932707
												BTG2	-0.69751	0.09456
												ZBTB3	-1.98899	0.095213
												GLCE	-1.10359	0.0953669
												TBRG1	0.577171	0.0954948
												SDCCAG3	0.919184	0.0966124
												CPD	-1.26068	0.0966694
												SBDS	0.44208	0.0967532
												MCL1	0.765795	0.0972089
												NAMPT	0.729928	0.0974733
												SYK	0.531742	0.0975551
												DR1	0.835928	0.0977742
												AQP9	1.64197	0.098964
												TNPO3	-0.824858	0.0997064
												MAP3K5	-1.34672	0.101633
												ANKIB1	0.914622	0.103084
												MAFF	0.712708	0.103502
												Eif1	-0.398597	0.103711
												VCAM1	3.72485	0.104855
												ATAD2B	0.763506	0.106298
												CLEC5A	-1.2977	0.107598
												CSDE1	-0.734529	0.11212
												MITF	-1.1371	0.11229
												PAPD4	0.48915	0.112318
												CD2AP	0.979058	0.115061
												PUM2	-0.50878	0.119827
												PLCL2	-0.593134	0.119828
												SDC4	1.89772	0.120533
												TAOK1	0.775773	0.120748
												ATF4	0.382623	0.120796
												CUL2	-1.19646	0.121066
												SERBP1	0.39757	0.123618
												TGM2	-1.19662	0.124642
												PRMT6	-0.795859	0.127119
												Gar1	0.558283	0.127709
												TTC39C	-1.31032	0.129143
												MSN	-0.594748	0.129194
												PTPRC	-0.742985	0.130946
												MED7	0.653398	0.131548
												MOB3B	-1.27904	0.132633
												UBE2N	0.467978	0.133727
												Mapre2	-0.578953	0.134717
												INPP5B	-0.758009	0.137193
												FBXO11	-0.443563	0.1372
												MYO1G	0.802017	0.139275
												PPP2CB	0.758027	0.142212
												UGCG	0.705753	0.143357
												LYN	0.427391	0.143914
												PTPN12	0.621188	0.144554
												PKMYT1	-2.43376	0.14502
												WRN	-1.08078	0.145159
												JARID2	1.00743	0.147209
												FEM1B	0.699673	0.147714
												TEX12	5.97719	0.147909
												ASAP1	-0.489132	0.147917
												NOTCH2	-0.927947	0.148206
												AIDA	-0.514327	0.149528
												MMP14	-0.753611	0.149534
												IL17RA	-0.623807	0.151116
												ICAM4	1.75854	0.154725
												SLC30A6	-1.20297	0.154788
												ATP11C	0.945568	0.15912
												PUM1	-0.600084	0.16008
												GNA13	0.480845	0.162515
												GTPBP2	0.635821	0.162902
												UBE2H	0.73725	0.162928
												KLF3	0.722833	0.164019
												ACTA1	1.8045	0.165928
												PHLDB1	-1.00789	0.166008
												SEC22B	-0.65278	0.166997
												TAP2	0.901123	0.167243
												MAD2L1	-1.87736	0.168453
												Gk	0.963903	0.16848
												JHDM1D	0.728305	0.168765
												WDR43	-0.541984	0.169316
												CEP85	-1.6471	0.170983
												DCUN1D1	-0.779673	0.172134
												MAGOHB	0.511526	0.173836
												PPM1A	0.473278	0.174113
												TBRG4	0.372214	0.175507
												CPSF2	-0.803555	0.178476
												KREMEN1	-2.11513	0.179857
												USP16	0.680674	0.180614
												PURB	0.821181	0.182236
												RMDN3	-0.856208	0.184508
												HAT1	-0.556734	0.185501
												COX15	-1.66937	0.188341
												STXBP6	3.42985	0.188514
												SF3A3	-0.483174	0.188514
												TLR3	2.45442	0.189965
												ARIH2	0.55534	0.190276
												KBTBD2	-0.574293	0.190474
												CRKL	-0.683906	0.190737
												NEDD9	0.598252	0.191024
												ITGB1	-0.779876	0.192995
												BZW1	-0.420372	0.193332
												RNF135	1.1318	0.194521
												DCTN4	-0.616096	0.195678
												VPS37C	0.8131	0.197549
												TPST1	1.09886	0.198701
												EIF6	0.446045	0.199477
												Pcmt1	-0.436854	0.200947
												E2F3	0.83341	0.203227
												UBE4A	-0.673014	0.203227
												GIT2	-0.585279	0.203868
												U2SURP	0.519085	0.204344
												SNAPC3	0.874899	0.204977
												NAA38	0.672137	0.20685
												OAF	2.2156	0.206975
												ASNS	1.09822	0.210998
												KPNA6	-0.426819	0.212277
												ZDHHC5	-0.587718	0.21268
												GRAMD1A	0.73123	0.212959
												TTL	-0.728346	0.214078
												slmo2	0.350138	0.214616
												HIVEP2	0.940949	0.215984
												RNPC3	0.612542	0.215984
												AKNA	-0.432345	0.216156
												MDM4	0.380165	0.216921
												BLOC1S4	0.635086	0.217664
												RNF214	0.731185	0.218679
												PREP	-1.07252	0.219131
												RAP2C	0.4489	0.219358
												H3F3A	0.558187	0.224136
												ADORA2B	0.712691	0.229924
												EIF2S3	-0.627317	0.232157
												GRHL1	-0.932381	0.237342
												SAMSN1	0.751591	0.23753
												CCL22	2.04228	0.240501
												CYSLTR2	-2.15767	0.242372
												PPP1R2	-0.471198	0.242702
												RCL1	-0.589417	0.24428
												USP3	0.405283	0.245303
												DUSP8	1.98597	0.245323
												SERTAD2	0.496676	0.24714
												PPP2R2D	0.573768	0.248131
												DNAJA2	0.481957	0.249082
												MAT2A	0.495053	0.251394
												MYC	-0.519863	0.256429
												ADAR	0.586866	0.257588
												HSPA9	0.277394	0.261791
												DLD	-0.514486	0.262048
												NUPR1	0.597374	0.262192
												CREB1	-0.627733	0.262192
												RBPMS	2.92387	0.262535
												NDEL1	0.378545	0.264054
												DTWD1	-1.212	0.265381
												kiaa0247	0.463748	0.272006
												RRN3	-1.07592	0.274803
												TRIM6	1.02439	0.276337
												GABPB1	0.626605	0.276337
												BLZF1	0.648992	0.276555
												ST3GAL3	-1.68808	0.280664
												DNAJC13	-0.462207	0.283869
												PLEC	0.522264	0.287182
												HERPUD1	-0.449998	0.289515
												USP9X	-0.617473	0.289515
												SUZ12	-0.554576	0.290318
												PSPC1	0.722439	0.290732
												ZNF143	-0.38303	0.290732
												POLR2G	-0.424906	0.29152
												DCAF13	-0.548553	0.292391
												MARK2	0.272323	0.292575
												XPO4	-1.07995	0.293403
												RFFL	-0.764342	0.293718
												TRIB3	0.693252	0.293841
												RNF4	-0.470129	0.295084
												RRP15	0.767139	0.295459
												FNDC3A	-0.394352	0.298526
												STX3	-0.516782	0.301303
												ABHD16A	0.470518	0.301472
												WDR48	-0.508976	0.302953
												MEFV	0.753203	0.303113
												agxt2l2	1.05105	0.304177
												VOPP1	0.72875	0.305259
												ARCN1	-0.250267	0.308356
												MED11	-0.753314	0.309162
												ccrn4l	1.53854	0.309522
												MYBBP1A	-0.9163	0.31057
												IBTK	-0.415124	0.311079
												PAPSS2	-1.39106	0.313156
												PDCD10	0.476358	0.314683
												MTMR14	0.397532	0.314683
												PPP1CB	-0.529031	0.316198
												MRPL21	0.521855	0.318074
												MPP5	-0.510417	0.318286
												MAPK6	0.656847	0.321239
												MMADHC	-0.39746	0.321907
												ALG9	-1.65841	0.327446
												RRP7A	0.48006	0.328646
												PCNX	0.724647	0.329415
												PPP1R15B	-0.514955	0.329415
												DDX10	0.522186	0.332726
												TMEM135	-0.661863	0.333063
												KATNA1	0.389013	0.333273
												SLC25A17	-1.14753	0.334215
												RPS6KA4	-0.492843	0.335881
												AKT3	-1.19949	0.336758
												EIF4E	0.362939	0.338814
												PLAGL2	0.81534	0.339428
												FAM208B	-0.785755	0.344708
												ZNF319	-1.64487	0.344875
												YTHDC1	0.521737	0.346887
												CLCN5	0.47875	0.347443
												CUEDC1	0.589583	0.348142
												SLC30A7	-0.420778	0.35484
												SH3BP5	0.409777	0.355391
												ACOT7	-1.14003	0.355391
												SESN2	-0.511886	0.361969
												Hmgn5	0.76298	0.363856
												PLK2	0.954729	0.364785
												TTC1	0.298747	0.368555
												FZD5	-1.2064	0.370356
												PHLPP1	-1.45491	0.371842
												LIN7C	-0.653575	0.374442
												DENR	-0.482495	0.375644
												CDV3	0.310004	0.375686
												MAN2A1	-0.453526	0.375771
												KEAP1	0.35336	0.375821
												GTF2F2	0.383288	0.378374
												KPNA3	-0.376113	0.37853
												ABI1	0.363138	0.37854
												CNEP1R1	0.629313	0.383243
												DYNC1LI1	0.534287	0.383836
												RAB22A	0.380099	0.38494
												C3orf38	0.606417	0.385957
												AK4	0.81352	0.386084
												ALDH3A1	-1.87164	0.386211
												MDM2	0.406521	0.387807
												MAP3K8	0.326342	0.392417
												SLC25A25	-0.458079	0.392863
												TAF7	0.472499	0.396618
												RALB	0.355577	0.397344
												TRAF6	-0.802569	0.397827
												SMYD5	-0.374445	0.400296
												DUSP11	0.372799	0.400765
												Pvr	-0.955211	0.401703
												GMFB	-0.314175	0.404412
												Chtop	0.385659	0.404412
												MSANTD3	2.23649	0.404824
												SLC12A4	-0.390833	0.405683
												POP4	0.642711	0.408703
												ERCC8	-1.15306	0.409053
												GGCT	0.859554	0.412865
												PPM1B	-0.368947	0.412865
												CCNC	-0.528366	0.412913
												PMPCB	-0.559277	0.418732
												TOE1	-1.32471	0.420468
												RLIM	0.263206	0.422349
												ELL2	0.403859	0.424979
												RBMX	-0.365524	0.425317
												SLC7A11	2.16949	0.425491
												RSL1D1	0.346306	0.425861
												RGS1	0.817789	0.428106
												SRSF7	0.214418	0.428252
												GOLPH3	-0.34352	0.428959
												MED14	-0.976185	0.431887
												RAP1B	-0.403175	0.432536
												ATP10A	-0.608627	0.433358
												ITGAL	-0.365118	0.435824
												TXNDC9	0.335876	0.436239
												CDYL	-0.345526	0.444076
												use1	0.457433	0.444188
												AIM1	0.415616	0.444188
												AXIN1	0.461399	0.44564
												SRSF6	-0.345561	0.447204
												TOR3A	0.389137	0.449126
												AZI2	0.291638	0.449917
												RNF19A	0.264745	0.450892
												MED1	-0.43324	0.459846
												TRMT5	0.547453	0.460972
												CEPT1	-0.45063	0.466032
												SLC7A2	-1.08568	0.466611
												ZC3H11A	-0.268428	0.466611
												TYW5	0.75495	0.466635
												POLR3C	-0.731767	0.467326
												RHBDD1	-1.08725	0.470014
												SHMT2	0.327587	0.471492
												HIPK2	-0.493711	0.471674
												CASK	0.548145	0.471674
												RNGTT	0.705254	0.477085
												PANK3	0.318323	0.478498
												SNW1	0.302466	0.479443
												GFPT1	-0.317001	0.482382
												CACYBP	0.368862	0.484134
												TRIM35	-0.547926	0.485164
												TIMM17A	0.233931	0.48584
												LENG1	0.414	0.486343
												RSL24D1	-0.369326	0.486533
												EVI2A	0.841991	0.486533
												USP25	0.241598	0.486749
												CLOCK	0.490259	0.488063
												SLC3A2	0.287031	0.489729
												REL	0.414572	0.489729
												NACC1	0.558176	0.490171
												TGIF1	-0.449227	0.491561
												UTP11L	0.370691	0.493173
												ASCC2	0.296865	0.495582
												PARP12	0.302194	0.496708
												Zc3h15	0.285213	0.499188
												IKBKB	-0.317625	0.500948
												TCOF1	-0.530113	0.500965
												GDF15	0.685447	0.502293
												TOX4	0.261392	0.503885
												ROCK1	-0.261778	0.503885
												UTP6	-0.480638	0.506736
												MTPN	-0.364886	0.507645
												RPE	-0.38917	0.507845
												TIMM23	0.187045	0.508749
												SLC31A1	-0.204251	0.50892
												NUFIP1	0.396649	0.50901
												BCL10	0.516469	0.510514
												VASP	0.343931	0.510934
												CHIC2	-0.290493	0.511514
												UBR2	0.342983	0.512799
												RND3	0.663864	0.513979
												HEATR6	0.545464	0.514599
												SNX20	0.891417	0.516156
												MAPRE1	0.199474	0.51868
												SUFU	-0.431562	0.521307
												NFYB	-0.428873	0.522326
												TIMM10	0.356359	0.522583
												TXNL1	0.328221	0.522621
												TIRAP	-0.456523	0.522871
												YTHDF1	0.28386	0.524687
												POLDIP3	-0.34291	0.525926
												SMU1	-0.454532	0.527894
												SURF4	0.199424	0.529175
												ZBTB46	1.10054	0.52952
												DIMT1	-1.14062	0.529668
												BRD2	0.297202	0.531579
												kiaa0020	-0.290977	0.533005
												LIG3	-0.475116	0.535223
												SOCS2	-0.817399	0.537938
												GOSR2	0.34615	0.539792
												GMPPB	0.385842	0.541189
												MAP2K4	0.470853	0.541189
												KCTD10	-0.581842	0.541218
												RASA2	-0.424487	0.541218
												CAPZA2	-0.199044	0.541679
												LRRC8C	-0.592477	0.544506
												MAP4	-0.384647	0.54509
												COG2	-0.612645	0.546104
												RCN1	0.394289	0.546104
												LMNB2	0.347751	0.546732
												RARS	-0.205362	0.548657
												RASGRP1	-0.448118	0.550711
												HUS1	0.492828	0.550711
												E2F5	1.26705	0.550711
												TRIM26	0.271766	0.552977
												ANXA7	-0.219162	0.554681
												HOMER1	0.74984	0.556032
												TMOD3	0.279537	0.557308
												RFWD2	-0.52656	0.557351
												AARS	0.291655	0.558137
												FAM107B	-0.356453	0.558569
												ZC3H7A	-0.27904	0.560196
												TCEA1	0.229612	0.560196
												NOP58	0.287362	0.563374
												WAC	-0.309279	0.563476
												FZD1	-1.34484	0.563838
												EBNA1BP2	0.199296	0.567059
												PMPCA	-0.529931	0.56901
												DIS3	-0.767359	0.569474
												IL2RG	-0.305504	0.570053
												SENP1	-0.351296	0.571133
												UBE2W	-0.281617	0.571784
												AEBP2	0.390949	0.576145
												POFUT2	0.622134	0.576977
												LGALS8	-0.188891	0.577726
												MKL2	-0.59656	0.578912
												SAR1A	-0.159735	0.579049
												Sf1	-0.262416	0.579968
												SMNDC1	0.260278	0.581316
												Celf1	0.288951	0.582772
												ST3GAL1	-0.203392	0.584426
												MYO10	1.27777	0.586202
												SOCS5	-0.418213	0.588772
												MUL1	-0.856028	0.58913
												TMEM2	-0.375989	0.589817
												RAB5A	-0.223406	0.590352
												SLC7A7	-0.279681	0.592621
												ARHGEF2	-0.322707	0.593953
												KRIT1	-0.328491	0.595181
												GHITM	-0.242038	0.595299
												HNRNPAB	0.223424	0.597281
												ANKFY1	-0.27679	0.600151
												HSPA5	0.389623	0.602139
												SLU7	0.281412	0.60304
												TPBG	1.36417	0.603585
												DNAJB6	0.199817	0.603743
												CLP1	0.396276	0.603933
												SYNCRIP	0.256771	0.605699
												NAA15	-0.247053	0.606871
												PTBP3	-0.386756	0.609969
												ETF1	0.271233	0.610802
												TFAM	0.347892	0.615239
												ERAP1	0.259073	0.615247
												DAB2	0.376324	0.615247
												SPRYD7	-0.310219	0.615247
												ARIH1	0.256976	0.617479
												PLEKHF1	-0.90448	0.618138
												C11orf68	-0.310134	0.61897
												SUCO	-0.322874	0.621181
												CAV1	2.00436	0.621999
												PLAUR	0.421347	0.622037
												NOC3L	0.354875	0.622379
												HMGCR	-0.718141	0.62802
												C2orf76	0.314703	0.631287
												PTGES3	-0.206251	0.632886
												PNP	0.633298	0.636814
												Ap2b1	-0.302493	0.637565
												BCL2L11	0.316088	0.637565
												KLHL25	-1.34884	0.638503
												TMEM128	0.472679	0.640294
												RNF2	-0.507641	0.640417
												APTX	0.2194	0.640417
												PDPN	-1.13574	0.642771
												PLAGL1	-0.369445	0.646486
												VTA1	0.236344	0.646486
												THBS1	0.534521	0.646832
												CPNE2	-1.13071	0.646862
												RNF11	-0.198834	0.648129
												SBNO1	-0.381927	0.648552
												CCNG2	-0.322302	0.650014
												LIF	1.43097	0.65122
												CAB39L	-0.512918	0.651275
												REPS1	-0.368237	0.654953
												MAFK	-0.914759	0.656944
												IDNK	-0.965202	0.659312
												GNPNAT1	0.217184	0.65991
												XRN2	-0.146819	0.661225
												SMIM7	-0.167539	0.668105
												DHX15	0.223472	0.668571
												MDFIC	-0.195721	0.669048
												TSR2	-0.171491	0.669602
												MBOAT1	-0.29977	0.670401
												LANCL2	-0.76317	0.671392
												RAN	0.181472	0.671525
												ZRSR2	-0.288049	0.672129
												PLCD1	-0.380676	0.672129
												TXNRD1	-0.326633	0.673042
												PILRA	-0.258128	0.673934
												ITGAV	-0.272401	0.677669
												TMEM39A	-0.60374	0.678426
												SASS6	-0.477631	0.678426
												PPP3CC	-0.227242	0.678572
												RNF145	0.356077	0.679352
												TMEM229B	1.44956	0.679446
												SNX9	0.182413	0.683342
												USP47	-0.2822	0.683413
												TRIM13	0.211902	0.684626
												POP7	0.186519	0.684774
												POLR3D	-0.377357	0.684774
												ACVR1	0.341079	0.685218
												LPAR1	1.25646	0.685218
												INO80	0.387283	0.687161
												PINX1	0.326847	0.689355
												WDR33	0.209754	0.689693
												GTF2B	-0.158896	0.690216
												PITPNB	-0.153796	0.690837
												Srsf5	0.154454	0.690872
												EIF1AX	0.14997	0.69091
												KIF1B	-0.28323	0.692289
												ABCA1	-0.293137	0.697217
												TMEM183A	0.230813	0.698979
												ERRFI1	0.665849	0.702058
												VBP1	-0.133939	0.705635
												MED21	-0.206011	0.705635
												POLR2C	-0.162554	0.706641
												SPRED1	-0.37577	0.706935
												NAE1	0.358699	0.70726
												ZUFSP	0.297973	0.707325
												GAS7	-0.245708	0.707922
												UBE2F	0.143036	0.710197
												PRPF38A	0.215027	0.710694
												DBNL	-0.170893	0.711319
												HK2	-0.386384	0.711448
												OPA3	-0.176551	0.711597
												SP1	0.264537	0.711647
												SDAD1	0.16497	0.712487
												TOR1AIP2	0.166375	0.712487
												RNF14	-0.332346	0.715563
												DCP1A	0.302133	0.716097
												ARF4	0.18728	0.716097
												ANKRD17	-0.185373	0.718067
												Rfx5	0.264353	0.7189
												CA13	1.32907	0.718964
												PDLIM5	0.270742	0.719484
												FCER1G	-0.153504	0.720207
												CRLF3	-0.179806	0.720297
												SPPL2A	0.339211	0.721267
												METTL6	-0.244369	0.721533
												NR3C1	0.162719	0.725163
												NRF1	-0.356641	0.725572
												SPTAN1	0.205188	0.72678
												PTPN11	-0.235116	0.726798
												OTUD4	0.31704	0.730579
												CDK5R1	0.83849	0.733421
												SERPINE1	-0.358173	0.734719
												NCOA3	0.325787	0.734719
												PDZD11	0.178128	0.734719
												TRNT1	0.364825	0.735131
												NAT1	0.447926	0.735753
												TSLP	1.23755	0.736125
												DAXX	-0.180356	0.736364
												ZFAND3	0.211859	0.737983
												MTMR7	-0.595739	0.740953
												PRDM4	-0.510441	0.74389
												NCK1	0.150325	0.744105
												NUP54	-0.125264	0.74494
												DNAJB5	-0.468454	0.746273
												PWP1	0.183268	0.746808
												MYNN	-0.338169	0.748477
												MAP2K1	0.130083	0.753487
												STAU1	0.136835	0.753487
												CLEC3B	1.06575	0.75522
												ICOSLG	-0.324898	0.755402
												PHTF2	0.295527	0.755703
												STXBP3	-0.171922	0.757741
												KATNBL1	-0.29576	0.758944
												POLA2	0.246832	0.76243
												XIAP	0.257557	0.765663
												STAT5A	-0.157471	0.766769
												RBM4	0.209333	0.767059
												ZNF131	-0.182643	0.768734
												GARS	0.0893864	0.769127
												KPNA4	-0.117164	0.773513
												RPL7L1	0.141522	0.774336
												GNAI3	-0.0948069	0.779526
												TRIB1	-0.148892	0.784087
												DPF2	0.181593	0.784468
												PLEKHA3	0.138378	0.785015
												GTPBP4	-0.183225	0.785169
												CARHSP1	-0.163831	0.785985
												NFKBIZ	0.211783	0.786925
												DENND5A	-0.162622	0.791852
												CD14	-0.203973	0.792412
												KIAA1919	-0.544804	0.792804
												ARMCX3	-0.146965	0.796762
												ZFX	0.198798	0.799927
												MYADM	-0.168683	0.801411
												SWAP70	0.0904125	0.802986
												DDX17	0.142253	0.804195
												RBM43	0.44995	0.804195
												CASP7	-0.177001	0.804195
												SQSTM1	0.11374	0.804414
												IGF1R	-0.441361	0.806358
												ZC3HC1	-0.209297	0.807129
												KLF7	0.172971	0.810119
												FABP3	0.632991	0.810119
												EXOSC10	0.138498	0.810497
												MAPK8	0.208773	0.81292
												DBR1	-0.271755	0.814156
												LCK	0.549216	0.81526
												ZYX	0.0920025	0.818616
												UBE2D3	0.0988571	0.819193
												TTC39B	-0.18215	0.819519
												NARS	0.134032	0.82026
												CD44	-0.181609	0.823746
												TJAP1	0.395941	0.823746
												C5AR1	-0.0923495	0.824466
												PIK3R1	0.209604	0.825518
												PELI1	0.291728	0.829277
												INTS12	0.179958	0.830635
												APPBP2	-0.207495	0.831647
												CCDC86	0.146658	0.834332
												APBB1IP	-0.131105	0.83629
												KIAA1551	-0.134739	0.843256
												ITGA5	0.145144	0.843499
												PPP1R11	0.106097	0.843499
												ARL14EP	0.117417	0.845416
												NFATC1	-0.176139	0.845861
												TM2D1	-0.122861	0.849415
												CXCL3	0.261505	0.85048
												PTBP1	-0.0993837	0.851902
												UBXN2A	0.167297	0.853359
												MED6	-0.194429	0.853359
												KRI1	0.192253	0.853479
												MORC3	-0.117525	0.855284
												RRS1	0.256764	0.857132
												EGR1	-0.161191	0.857207
												ACBD3	0.0724639	0.859356
												EDN1	0.260614	0.85973
												VAMP2	0.103278	0.8622
												SPATA5	0.183005	0.863175
												SGK3	-0.345047	0.865482
												ENDOD1	-0.170578	0.865951
												TLR7	0.544935	0.866161
												RBM7	-0.137402	0.866251
												SPTBN2	-0.836111	0.867103
												TOMM70A	-0.0766229	0.867693
												FBXO42	-0.1061	0.869245
												CCNJ	-0.186491	0.876787
												RWDD4	-0.075351	0.87748
												LRRK2	0.180845	0.879279
												SLC38A1	-0.123298	0.879608
												GMEB1	-0.18873	0.880124
												TYK2	-0.13573	0.88354
												CSNK1A1	-0.0473397	0.883741
												Pgap2	-0.0781625	0.885453
												APOBR	-0.126414	0.887311
												LSG1	0.0880182	0.889207
												SAV1	-0.131943	0.890194
												KLF5	-0.346113	0.890676
												FYN	-0.2703	0.897489
												DDX27	-0.0607564	0.897598
												CCDC93	0.0964228	0.89931
												BIRC2	-0.0897076	0.901129
												ZBTB37	-0.355466	0.902351
												ARHGAP35	-0.114813	0.902723
												PKP4	0.184905	0.903555
												STK40	0.0710238	0.907053
												LTA	0.354657	0.907055
												Cdc42	0.0389548	0.910546
												STARD5	0.130536	0.911603
												CNOT4	-0.0695192	0.911672
												CRK	-0.0844223	0.912124
												ITGA4	0.133579	0.912612
												SEC23B	0.0545348	0.912612
												STIP1	0.0759842	0.913023
												ERBB2IP	0.054303	0.913119
												RBBP8	0.0816494	0.914168
												MRPS22	0.0823928	0.914209
												KHDRBS1	-0.0601604	0.914427
												AFTPH	-0.0583148	0.917176
												UBA3	-0.0656698	0.919079
												DCUN1D5	0.0583124	0.922842
												AP3B2	-0.533933	0.922842
												IGSF9	-0.362433	0.925123
												GSPT1	0.0325682	0.925123
												RSPRY1	-0.0607495	0.925944
												KIF3B	0.107744	0.926339
												SEMA4A	-0.0534419	0.926339
												CD2BP2	-0.0456692	0.927326
												PMEPA1	0.192138	0.927606
												NOL11	-0.0637898	0.929042
												YARS	-0.0415512	0.929305
												ABCB1	-0.302317	0.93098
												CLDND1	-0.0667224	0.931477
												UBE2D2	-0.0308348	0.931645
												SLCO3A1	-0.0751685	0.935748
												TIMELESS	0.13559	0.938349
												SFPQ	0.0418358	0.938449
												Otud5	0.0422489	0.939215
												C1orf123	-0.059196	0.940311
												RAB3IP	0.14084	0.940311
												GOSR1	-0.0502596	0.940388
												TCF4	-0.0474668	0.940793
												JAK1	-0.0343321	0.942224
												FAM188A	-0.0639072	0.942599
												MORF4L2	0.0465174	0.943624
												ERGIC2	0.0442008	0.945947
												HIPK1	0.0993943	0.946524
												CISH	0.0876513	0.948315
												SOCS4	0.125403	0.94877
												GNB4	0.0533135	0.950393
												MAK16	-0.126403	0.95188
												LYRM1	-0.0569443	0.954017
												DDX3X	0.0266354	0.954176
												TIPARP	-0.0308403	0.954552
												EEF1E1	0.0397891	0.954916
												PDE12	0.0329247	0.955212
												P4HA1	-0.0432757	0.956446
												Map3k7	-0.061736	0.956853
												MED27	0.0334273	0.958354
												MTF2	0.0593127	0.961659
												SRPR	-0.0220923	0.961759
												RAB38	-0.153695	0.962336
												SRSF3	-0.0173428	0.964161
												ATF2	-0.0249534	0.96474
												DCBLD2	-0.100809	0.965225
												ARHGEF3	-0.0391602	0.96682
												TSR1	0.0371047	0.967006
												SKIL	-0.0235186	0.967139
												PDGFRB	-0.123806	0.968056
												RBPJ	0.0263111	0.968556
												CMTM6	0.0336845	0.968623
												SUPV3L1	0.0392325	0.96985
												SLC39A14	-0.10856	0.970482
												TRA2A	0.0246049	0.97212
												VCL	-0.0245777	0.972911
												SOCS7	-0.0306496	0.975337
												TUT1	-0.0513161	0.976539
												C5orf30	0.0309851	0.976575
												TRAF5	0.0574617	0.976702
												NOTCH1	0.0355656	0.977235
												KIF5B	0.00924446	0.97751
												DNAJA1	0.0223263	0.978055
												NRAS	-0.0154184	0.978055
												ELAVL1	0.00960673	0.978385
												GCC1	-0.0293486	0.978385
												TARS	0.0163515	0.983462
												NEURL	-0.0460353	0.986186
												UBE2E1	0.0179195	0.986972
												NCOA5	-0.0177617	0.986972
												IST1	-0.00809244	0.987485
												NMD3	0.0126346	0.990911
												CLINT1	0.00790226	0.991144
												ACSL5	0.00923302	0.991352
												USB1	-0.00677656	0.992047
												BRAF	0.0108727	0.992387
												NUDT9	0.00999843	0.992683
												WDR5	-0.0104516	0.99562
												RNF114	-0.00277819	0.995951
												CAMLG	-0.00156198	0.997977
												CNOT2	0.00152657	0.998802
												SPRY1	0.00123368	0.999449
												CEP350	-6.33e-05	0.999818
												GFRA2	-0.603107	NA
												CCL24	-5.01761	NA
												MYCL1	0.243451	NA
												CALCRL	-2.07269	NA
												ASB13	-2.52939	NA
												ST8SIA1	-3.9622	NA
												IGSF8	-1.48578	NA
												SAP30	0.489923	NA
												IGF2BP1	0.926433	NA
												SOWAHC	1.02151	NA
												NRIP3	3.97783	NA
												CDH16	3.65292	NA
												Pou3f1	3.52182	NA
												CSF2	2.69465	NA
												RPS6KA2	1.38217	NA
												GPR87	0.576874	NA
												ALPK2	-0.741887	NA
												IL12B	5.72784	NA
												MMP10	4.86869	NA
												GFI1	0.327938	NA
												PRKCQ	-0.659288	NA
												RGS3	-5.46692	NA
												AKAP4	-4.70423	NA
												GRIN1	-4.18237	NA
												ADHFE1	-2.4652	NA
												CH25H	-1.6934	NA
												HDC	-1.627	NA
												C8orf44-SGK3	-1.61461	NA
												OLAH	-1.61461	NA
												CCR9	-1.4624	NA
												RDH12	-1.41968	NA
												SLC27A2	-0.780049	NA
												FGL1	-0.766712	NA
												GPRC5C	-0.630466	NA
												ESRRB	-0.612413	NA
												FITM1	-0.612413	NA
												TBATA	-0.612413	NA
												TRIM34	-0.308255	NA
												GATA1	0.541727	NA
												F10	0.562042	NA
												CLMP	1.48518	NA
												CKLF	1.62075	NA
												SIX1	1.69264	NA
												CPN2	2.1885	NA
												KCND3	2.65394	NA
												ACTL7B	2.9176	NA
												KALRN	3.65292	NA
												CD70	4.06667	NA
												ART3	4.40578	NA
												PENK	4.41366	NA
												IL17RD	5.15591	NA
												NOS2	20.3584	NA
												ARPP21	NA	NA
												AZGP1	NA	NA
												C14orf105	NA	NA
												DLX3	NA	NA
												EIF3C	NA	NA
												GUCA2B	NA	NA
												HTR1B	NA	NA
												IRGM	NA	NA
												Klrk1	NA	NA
												LBP	NA	NA
												MARK1	NA	NA
												MMP13	NA	NA
												Mucl1	NA	NA
												PLCZ1	NA	NA
												RS1	NA	NA
												SAMD11	NA	NA
												SEH1L	NA	NA
												SLURP1	NA	NA
												TCF15	NA	NA
												TEX15	NA	NA
												TNMD	NA	NA
												WNT8B	NA	NA
												bai1	-2.60159	NA
												c11orf34	0.926433	NA
