# Supplementary material for: Infiltration of inflammatory macrophages and neutrophils and widespread pyroptosis in lung drive influenza lethality in nonhuman primates
Source: PLoS Pathog. 2022 Mar 10;18(3):e1010395. doi: 10.1371/journal.ppat.1010395 (PMC8939778; doi:10.1371/journal.ppat.1010395)
Supplement: S7 Table — Genes expressed in IMs used in Figs 3F and S3. (XLSX) [file ppat.1010395.s010.xlsx]

## Sheet: IM--M0, M1, M2 Macrophages
Vascular Disease and Thrombosis in SARS-CoV-2-infected Rhesus Macaques PMID: 33065030 PMCID: PMC7546181 DOI: 10.1016/j.cell.2020.10.005												Macrophage Polarization: Different Gene Signatures in M1(LPS+) vs. Classically and M2(LPS–) vs. Alternatively Activated Macrophages PMID: 31178859 PMCID: PMC6543837 DOI: 10.3389/fimmu.2019.01084
M0	Log2FC	padj		M1	Log2FC	padj		M2	Log2FC	padj		M1	Log2FC	padj		M2	Log2FC	padj
MARCO	4.63921	2.12474e-30		CD38	6.82216	3.66477e-45		CLEC4A	2.32192	1.57455e-09		Ifitm1	8.36826	5.21037e-99		Dhrs3	2.86068	6.81893e-16
CSF1	3.32989	8.73904e-16		RSAD2	5.13887	1.60953e-25		HRH1	-5.01897	4.16362e-07		PLA2G16	6.31005	1.31879e-45		Mbp	-2.41404	8.36709e-16
PLA2G7	-3.84296	2.13411e-06		CD69	3.75511	2.9914e-23		MERTK	3.14714	1.08476e-05		CD38	6.82216	3.66477e-45		Tmem51	3.01268	2.52791e-15
CCL7	2.98168	1.05034e-05		CXCL10	6.14809	1.68709e-21		CD4	-1.74958	1.41789e-05		BATF2	6.43491	1.74026e-41		Pcyox1	-2.04361	1.5644e-13
SLAMF8	2.5594	0.000412024		IFI44L	3.62237	5.03793e-17		P2RY13	-2.02379	0.000204841		SERPINE1	4.01315	3.87823e-41		Lipa	-1.76854	2.66659e-12
SLC15A3	1.45188	0.000520629		CXCL11	6.37454	1.72899e-16		CLEC10A	-2.07616	0.000847238		IFIT2	5.40282	5.19238e-40		msr1	2.19521	4.28885e-12
VNN1	2.1554	0.00134126		TNFAIP6	5.61621	2.51752e-16		PDCD1LG2	2.07236	0.000946635		USP18	5.86676	1.80405e-39		Tmem71	-3.96628	6.19568e-12
CHI3L1	1.76642	0.00269452		APOL6	3.12811	9.67008e-14		CD163	1.4626	0.00119533		IL15RA	4.02804	9.5398e-32		Maf1	-1.30881	1.84728e-10
HK3	1.19296	0.0028077		IDO1	4.22073	1.55586e-13		AIF1	-0.817055	0.00214486		CMPK2	4.486	1.52155e-27		Klhdc2	-1.5825	1.57935e-09
ACP5	-2.07396	0.00416073		CCL5	4.99829	1.45163e-11		CFP	-1.38696	0.00666407		TRIM25	3.10854	1.8646e-26		Mxi1	-2.32521	1.62925e-09
BHLHE41	1.93997	0.00558304		IL6	4.57891	1.16565e-10		CCL13	2.85333	0.0195735		RSAD2	5.13887	1.60953e-25		Cnnm3	-3.71881	3.00496e-09
CYP27A1	-2.73686	0.0298421		DHX58	2.50243	8.0982e-09		HTR2B	2.60548	0.0262628		GEM	4.19906	2.35199e-23		Pla2g15	1.66052	1.19649e-08
DCSTAMP	-2.6826	0.0323394		CXCL13	7.23675	1.24403e-08		RENBP	0.701063	0.0602302		Ccl2	5.30779	7.92962e-23		Ypel3	-2.05012	3.97969e-08
COL8A2	5.94798	0.0953446		CYP27B1	4.57324	1.04567e-07		FZD2	1.8607	0.0700551		CXCL10	6.14809	1.68709e-21		Hmha1	-2.27372	5.24493e-08
CXCL3	1.53719	0.102614		SOCS1	5.5338	2.68748e-07		MS4A6A	0.552422	0.164243		IFIH1	3.41027	1.20062e-20		Ivns1abp	-1.98013	8.36414e-08
QPCT	-1.00841	0.130004		TNIP3	7.07079	2.45941e-06		NPL	-0.460518	0.239328		SLFN13	5.74332	3.70591e-20		Gmnn	2.05946	8.93293e-07
GPC4	1.50593	0.154944		IL2RA	6.45498	8.86183e-06		STAB1	-0.953067	0.27106		GBP2	4.60715	1.03127e-18		Hdac5	-1.64317	2.65202e-06
NCF2	-0.539504	0.182145		APOBEC3A	2.59843	1.76615e-05		FRMD4A	-0.686611	0.286902		OASL	3.76915	1.41938e-18		Nfam1	-1.65694	4.24564e-06
IGSF6	-0.480902	0.252589		ACHE	7.49568	9.64355e-05		NME8	1.59319	0.292538		GCH1	3.84632	4.61873e-18		Rbl2	-1.63126	1.14335e-05
MMP9	1.87911	0.297878		TNF	2.29726	0.000220577		MMP9	1.87911	0.297878		PLSCR1	2.6641	1.75762e-17		Hsd3b7	2.57711	1.54122e-05
C5AR1	-0.255036	0.653968		SLC2A6	1.8028	0.00039272		MRC1	-0.901156	0.312466		MOV10	2.81095	3.91387e-17		Cbr3	5.00624	2.41116e-05
CCL22	-0.29357	0.868936		CD40	2.74698	0.00049061		MMP2	-0.6569	0.543951		PFKP	3.06353	1.40213e-16		Pdcd4	-2.14839	2.45027e-05
TNFSF14	-0.156959	0.90744		PLA1A	1.85012	0.00359533		WNT5B	0.755167	0.594633		Cxcl11	6.37454	1.72899e-16		Cd300a	1.16098	4.82557e-05
CCDC102B	NA	NA		ARRB1	-1.23561	0.00638955		FES	-0.287634	0.644685		SLAMF9	-4.51193	2.15516e-16		Snx5	-1.13641	7.08166e-05
CXCL5	-2.28643	NA		KYNU	1.11923	0.013501		CD209	0.687925	0.821604		TRIM21	2.20111	3.5582e-16		Zfand2a	1.89138	7.6266e-05
PPBP	-2.69551	NA		CCL19	3.58564	0.0315581		GAS7	0.0538878	0.952113		TNFSF10	3.80343	4.04966e-16		Selplg	-1.98837	9.06866e-05
SLC12A8	2.85765	NA		IL12A	5.9291	0.0572811		ALOX15	-8.47291	NA		ISG20	2.9988	5.23636e-16		Mfsd6	-1.43978	0.000105937
				LAMP3	-1.68756	0.187401		CCL23	0.78921	NA		SRC	2.97108	5.47311e-16		Coro1c	1.43739	0.00012247
				CXCL9	1.87525	0.193505		CRYBB1	0.738611	NA		CSF1	3.32989	8.73904e-16		Glul	1.24832	0.000125325
				KIAA0754	2.81249	0.349937		GSTT1	-0.479057	NA		TAP1	2.54267	1.35851e-15		Rmnd5a	-1.6103	0.000161411
				PTGIR	-0.499025	0.365757		MMP7	-0.283084	NA		IL1RN	4.77687	1.77253e-15		Tpcn1	-2.27386	0.000241048
				CCR7	1.28138	0.428736		IL4	NA	NA		GBP7	7.19109	3.51942e-15		Ppp3ca	-1.02602	0.000368566
				IL23A	0.556275	0.523253		IL13	2.48583	NA		FKBP5	3.53569	7.53631e-15		Abtb1	-1.29567	0.000388842
				IL1B	-0.504155	0.654064						SYNE2	5.99197	1.6187e-14		Klc4	-1.06546	0.000409337
				TLR7	-0.306855	0.797786						PPA1	3.40918	2.21428e-14		St6gal1	-1.4944	0.000449223
				RASSF4	0.222928	0.800547						AGRN	5.48037	5.54578e-14		Pnpla7	-1.29889	0.00115832
				LAG3	-1.05283	0.800816						NT5C3	2.10183	5.31492e-13		Tspan14	1.00175	0.00139306
				IL12B	0.400661	0.867964						PPP2R2A	2.60606	5.59238e-13		Dennd4c	0.822345	0.00140353
				NOD2	-0.041582	0.932047						ERO1L	1.85825	1.76457e-12		Appl2	-1.80786	0.00230811
				TRPM4	-0.0465392	0.974976						TFEC	2.28142	2.32752e-12		Pcmtd2	-2.31692	0.00246618
				APOL3	2.14268	NA						AK4	4.52419	4.92476e-12		Hacl1	-1.43564	0.00346608
				HESX1	-1.80376	NA						LCP2	2.57562	6.66649e-12		B3gnt8	1.34632	0.00572524
				SLAMF1	8.01397	NA						PARP12	2.02348	3.30396e-11		Inpp5d	-0.73168	0.00593462
												CAMK2D	2.45147	3.71204e-11		Gltp	-0.667883	0.00608154
												BLZF1	2.58167	4.32294e-11		Rasa3	-1.33246	0.00721747
												C21orf91	3.17797	1.37766e-10		Gtf2i	-0.888369	0.00829839
												IFI35	1.69965	2.15552e-10		P2ry1	1.48601	0.00850612
												GFPT2	4.10653	2.15792e-10		C3ar1	1.19756	0.00890267
												MTHFR	1.52979	2.54954e-10		Kif3a	0.85019	0.0093257
												IKZF1	-2.33118	6.42982e-10		Vamp4	-0.887392	0.00980758
												IRF7	3.14915	9.675e-10		Lat2	1.06778	0.0124682
												SLC25A37	2.5829	1.74168e-09		Fbxo8	-0.85274	0.0129285
												CFLAR	2.58823	1.77063e-09		Atxn10	-0.806283	0.0163034
												GPR84	2.85059	1.89649e-09		Elp2	-1.06728	0.0168472
												AKNA	-2.0434	2.03497e-09		Ldlrap1	-0.738392	0.0191628
												STAT1	1.5531	2.1548e-09		Jun	0.96255	0.0308677
												RASGRP1	4.47877	2.5732e-09		Rassf3	-1.08823	0.0331139
												UPP1	2.52144	2.90944e-09		Fos	-0.824776	0.0331499
												BATF	2.98057	3.55681e-09		Cdk2ap2	-0.875733	0.0333347
												SOD2	3.23098	5.06506e-09		Adcy7	-0.749588	0.0357203
												NCF1	2.10432	5.97687e-09		Cdadc1	1.09396	0.0373309
												DHX58	2.50243	8.0982e-09		Fbxl20	-1.22243	0.0418335
												TMEM243	-1.94433	8.98186e-09		Fam63a	-1.00437	0.0424148
												EPSTI1	2.97809	1.03739e-08		Hadh	-1.00578	0.0424976
												CASP4	2.20758	1.08171e-08		Dgkz	-0.779605	0.0470098
												ZBP1	3.00703	1.13858e-08		Crip1	-1.02478	0.0545448
												STAT2	1.83863	1.19649e-08		Ip6k1	-0.76895	0.0548478
												Bst2	1.69932	1.28279e-08		Gadd45g	2.94293	0.0551571
												TDRD7	1.82305	1.30987e-08		Tec	1.13475	0.059612
												ITGA4	-1.74111	1.50771e-08		Idh1	-0.860147	0.0602084
												RTP4	3.3738	2.07118e-08		Nbr1	-0.606699	0.0618229
												ADM	3.9305	2.07118e-08		Slc48a1	1.11555	0.0639488
												CYSLTR2	-4.76223	3.00263e-08		Mtss1	-1.24119	0.0700661
												NMI	1.77288	3.2288e-08		Abhd4	-0.713081	0.100924
												GFPT1	1.98486	3.25822e-08		Rgl2	-0.555646	0.118346
												PDSS1	2.12913	4.16775e-08		Dag1	0.804486	0.118346
												OAS3	2.61502	4.24564e-08		Large	-1.11103	0.121995
												XRN1	2.00255	4.46222e-08		Snap47	0.657489	0.124236
												ARHGEF3	2.42526	4.47244e-08		Nr1d2	-1.13174	0.137709
												CD274	3.96578	4.76021e-08		Gnpda1	0.650231	0.14829
												IL1RAP	3.10392	5.7838e-08		H2afv	-0.480381	0.148408
												DUSP16	4.04743	6.28858e-08		Mknk2	-0.564394	0.156548
												PSMB9	1.69983	7.06109e-08		Dusp3	0.673287	0.158133
												ZNFX1	1.73541	7.34816e-08		Tuba4a	1.13772	0.163834
												HELZ2	2.50802	9.14951e-08		Soat1	0.365314	0.172473
												DLL1	4.80274	9.18516e-08		Ncf2	-0.539504	0.182145
												LGALS3BP	2.02797	1.11979e-07		Tnfrsf21	-0.968183	0.1822
												TTC39B	1.72873	1.19559e-07		Pnpla2	-0.651398	0.188136
												SLC7A5	2.17612	1.42404e-07		Parp1	-0.638621	0.188285
												KLF6	1.87844	1.43694e-07		Hadhb	0.478305	0.1941
												PSMA2	1.51752	1.92274e-07		Gabarapl1	0.668544	0.202207
												SOCS1	5.5338	2.68748e-07		Hmgcl	0.43512	0.212292
												TLR3	7.57268	2.91524e-07		Tns1	0.781309	0.216347
												GFRA2	-7.24947	3.13677e-07		Rfc2	0.670822	0.233099
												EIF2AK2	2.45186	3.47207e-07		Psen2	-0.682563	0.238181
												PSMB8	1.50685	5.1124e-07		Polr2e	-0.533182	0.241263
												TARS	1.5746	5.70117e-07		Arhgap18	-0.549547	0.241467
												NUP62	1.44103	6.93703e-07		Dnmt3a	1.25107	0.251424
												Sp100	1.44877	7.68851e-07		Lpxn	0.318617	0.258328
												MFSD1	1.46119	8.39198e-07		Ppp2r5c	-0.436419	0.262383
												SNX10	2.20946	9.87449e-07		Xpr1	-0.579777	0.268488
												PML	1.97971	1.04071e-06		Sec14l1	-0.391585	0.274378
												CCL24	-5.59927	1.15824e-06		Sgsh	-0.450178	0.277481
												MAP3K8	1.57474	1.15863e-06		Pla2g6	-1.26835	0.284336
												MYCL1	-4.18796	1.5502e-06		Dap	-0.351583	0.295723
												RNF141	-1.06222	1.60121e-06		Cbx3	0.374009	0.295789
												C22orf28	1.99062	1.64361e-06		Gprc5b	-1.22897	0.299423
												MX1	2.49845	1.81721e-06		Thap11	-0.47488	0.301402
												C19orf66	1.69486	2.00505e-06		Ctnnb1	-0.330447	0.312259
												OAS2	2.88811	2.06587e-06		Paip2	-0.38453	0.316795
												SRSF6	-1.31646	2.13411e-06		Usf2	0.540786	0.326004
												CST7	4.05441	2.19849e-06		Rgs2	-0.543542	0.327644
												CLIC4	2.62507	2.51239e-06		Mnt	-0.668418	0.340588
												MET	5.25568	2.52672e-06		Itgb5	-1.27503	0.344954
												IGSF9	-7.06895	2.9318e-06		Zdhhc14	-0.319191	0.349103
												PTPLB	-2.12075	2.99879e-06		Tsc22d3	-0.600104	0.354095
												VOPP1	3.28416	3.26156e-06		Hscb	-0.552757	0.361105
												TRAF2	1.89395	3.91731e-06		Hbp1	-0.433057	0.363791
												VCL	-1.47377	4.24564e-06		Siva1	-0.446169	0.377702
												ICAM1	2.26105	4.54183e-06		Rab40c	-0.477478	0.381393
												RDX	1.75966	5.85172e-06		Dnmt1	0.503405	0.385221
												CALCRL	-2.17083	6.95465e-06		Slc29a3	-0.652895	0.386265
												N4BP1	2.08408	9.01996e-06		Tmub1	0.380333	0.388752
												ACSL1	2.66726	9.16798e-06		Nfic	0.402253	0.407741
												Ccl7	2.98168	1.05034e-05		Asnsd1	-0.356032	0.41417
												MRPL32	1.38565	1.08081e-05		Clip1	0.430459	0.445762
												SLFN12L	4.63292	1.20448e-05		Zfp36l2	0.431029	0.447853
												ASB13	-3.54907	1.23625e-05		Bach1	-0.416427	0.46568
												TCF4	1.92233	1.4719e-05		Map1lc3b	0.410641	0.46859
												ANKIB1	1.33117	1.5238e-05		Hp1bp3	-0.271859	0.479699
												NACC1	2.27128	1.57045e-05		Bnip3l	0.409758	0.487293
												CHAC1	8.0062	1.59788e-05		Gab1	0.315926	0.488093
												GDF15	3.09295	1.66498e-05		Osbpl9	-0.256156	0.515962
												FAM129A	2.02623	1.74916e-05		Tbl1xr1	0.326136	0.516327
												OGFR	1.51665	1.80033e-05		Slc6a8	0.370885	0.528671
												ABRACL	1.21193	1.82165e-05		Ptpn22	-0.567017	0.539325
												PSTPIP2	1.27533	1.83428e-05		Abhd12	-0.344343	0.540526
												RNF19B	2.95162	1.95997e-05		Wdr26	0.340841	0.54133
												PSME2	1.27848	1.9721e-05		Ulk1	-0.28951	0.563672
												SIAH2	1.20285	2.0373e-05		Ift74	-0.890523	0.57096
												USP25	1.02971	2.04757e-05		Paics	-0.341957	0.611933
												SNX9	1.06013	2.5157e-05		Pcyt1a	0.241889	0.61582
												ADORA2A	4.78598	2.67265e-05		Pctp	0.150188	0.635754
												APOBEC3B	2.68304	2.88189e-05		Cdt1	0.472062	0.680936
												ATP13A3	2.01704	3.49467e-05		Rab11fip5	-0.377292	0.714834
												FYN	-1.40023	3.53498e-05		Ctdsp2	0.155931	0.718479
												PTPN12	1.39716	5.28956e-05		Erp29	-0.171368	0.734109
												USP15	1.01256	7.341e-05		N4bp2l1	-0.211969	0.735862
												SRGAP2	1.2508	7.53322e-05		Echs1	0.177942	0.743923
												JAG1	2.21209	8.12242e-05		Lpin1	-0.186861	0.756426
												DDX60	2.32949	8.13331e-05		Mical1	-0.126348	0.767099
												IER5	3.13549	8.51599e-05		Acadm	-0.135145	0.847555
												EXT1	1.91421	9.29319e-05		Arhgap12	0.151153	0.855687
												MVP	0.864852	9.72205e-05		Oxct1	-0.197048	0.859862
												EBI3	3.35906	0.000102571		Pparg	0.298373	0.860291
												AFF1	1.41515	0.000108774		Mkl1	-0.0875224	0.879856
												RCSD1	-1.50768	0.000115909		Snapin	0.0617959	0.888238
												YWHAE	1.28167	0.000117027		Rapgef6	-0.0689158	0.89016
												ROCK2	1.48795	0.000133556		Cebpa	0.091238	0.898685
												PRMT6	-0.917087	0.000135552		Dguok	0.0580112	0.901974
												CCRL2	1.68042	0.000137949		Arhgap9	-0.0562835	0.903682
												KREMEN1	-1.88838	0.000145637		Cpt1a	0.0515477	0.912989
												TANK	1.27513	0.000150677		Sdc1	-0.432932	0.917786
												SLC4A7	-1.47879	0.000166364		Fbxo32	-0.219326	0.929078
												Gk	2.11336	0.000178625		Dhcr7	0.118462	0.936729
												NFKBIB	1.28471	0.000185232		Cd84	0.0950264	0.938738
												TRAFD1	1.38573	0.000189949		Mef2d	0.0377187	0.93907
												GTPBP2	1.25082	0.000192223		Cnot6l	-0.04464	0.941708
												ICOSLG	-1.59046	0.000200541		Numa1	0.0313697	0.943433
												TOP1	1.38566	0.000200708		Sash3	-0.0243004	0.963909
												TBK1	1.13473	0.000213013		Cd151	-0.0228374	0.965942
												RSL24D1	-0.931844	0.000224314		Gusb	0.0159939	0.96825
												IL18	2.60338	0.000248714		Hip1	0.000844018	0.999457
												RNF114	1.04507	0.000262382		Rnh1	-2.36208e-05	0.999898
												KATNBL1	-1.35847	0.000279641		Fam134b	2.53731	NA
												DLGAP4	0.764874	0.000299312		Rhov	5.07519	NA
												PIP5K1A	2.27863	0.00032965		Dio2	NA	NA
												RMDN3	1.76739	0.000356872		Rnf128	NA	NA
												GADD45B	1.56328	0.000371984		B4galnt1	3.82061	NA
												HIF1A	1.98169	0.000386149
												ABCA1	2.35754	0.000403617
												SAT1	1.64349	0.000405504
												PLCL2	-1.39743	0.000488067
												CD40	2.74698	0.00049061
												CDK6	1.33039	0.000497863
												SLC15A3	1.45188	0.000520629
												TRIP10	2.57136	0.000525973
												C2orf47	1.09245	0.000563414
												YRDC	-1.88454	0.00066093
												CHMP4B	1.16929	0.000679828
												HIVEP3	1.76113	0.000703655
												ATP10A	1.15584	0.000724406
												DR1	1.26158	0.000772573
												MAP3K5	-1.23232	0.000814722
												MOB3B	-2.34022	0.000814722
												TRIM6	1.72712	0.000827698
												ITGAV	1.77969	0.000867316
												CITED2	1.23106	0.000871291
												NOTCH2	-1.37804	0.000957543
												MLLT6	2.21323	0.000960785
												SLC23A2	1.54546	0.000964135
												RFWD2	-1.02847	0.0009885
												CLP1	0.963916	0.00109745
												IRG1	2.65316	0.00116483
												RNF19A	1.22736	0.00120786
												SLC31A2	1.20953	0.00124041
												SPHK1	1.64715	0.00126654
												SOCS3	1.71605	0.00129008
												TNIP1	2.27714	0.00135074
												ZRSR2	-0.848158	0.00142264
												EIF2S2	1.02958	0.00149954
												PSMB6	0.649926	0.0015736
												SPTLC2	1.13256	0.00158335
												SMG8	0.970357	0.00168618
												PILRA	-1.29499	0.0018645
												IER3	1.76021	0.00196349
												IFI16	1.01853	0.00219074
												LGALS8	1.18736	0.0021923
												CP	3.28231	0.00224511
												CISH	3.53139	0.00226076
												EDN1	3.20164	0.00246137
												ASNS	2.87129	0.00246137
												BZW1	-1.11129	0.00250358
												Marcks	1.4108	0.00251352
												MED14	-1.29786	0.00264795
												ST8SIA1	-2.88023	0.00266157
												WARS	1.32189	0.00268456
												RPS6KC1	0.88904	0.0027468
												F3	2.17019	0.00288838
												RAB12	1.76501	0.00292986
												NFAT5	1.30586	0.00296733
												KLF7	-1.60925	0.00298554
												IFITM3	2.34169	0.00298878
												IL4R	1.52658	0.00306064
												RAP2C	0.997864	0.00308064
												APBB1IP	-1.10528	0.00317886
												TGS1	0.717755	0.00332642
												AGFG1	1.3369	0.0034157
												TYK2	-0.642543	0.00355374
												Mapre2	-1.15062	0.00358505
												PLA1A	1.85012	0.00359533
												XIAP	1.15273	0.003613
												RCAN1	1.2682	0.00363447
												PIK3AP1	1.48987	0.00383547
												TAB2	0.852495	0.00392955
												TAPBP	3.32675	0.00400685
												Acp5	-2.07396	0.00416073
												RPF2	1.25801	0.00431473
												TAGLN2	-1.35255	0.00437567
												GNAQ	-1.27759	0.00445957
												HIPK2	1.62453	0.00451372
												DENND5A	1.55376	0.00455784
												PLAGL1	1.38019	0.00471783
												CD83	-1.34025	0.00474702
												BIRC3	1.55673	0.0052742
												ARMCX3	1.13622	0.00608922
												ABCF1	0.767271	0.00614
												CLEC5A	1.34561	0.00641352
												GPBP1	1.00762	0.00644746
												SREBF2	-1.47756	0.00657432
												C16orf87	2.10081	0.00679354
												IL2RG	1.38608	0.00719954
												DDIT4	1.56479	0.00726799
												RELA	1.20472	0.00760474
												IRF5	0.663797	0.00769819
												BLOC1S4	1.00381	0.00789678
												MED7	0.829576	0.00803882
												SLCO3A1	-1.16264	0.00809991
												MAPK6	1.15402	0.00860465
												ccrn4l	-1.98847	0.00875146
												RBMX	-0.744063	0.00893344
												GABPB1	1.08047	0.0091945
												NDEL1	-0.908922	0.00920837
												EIF4E	0.911212	0.00964193
												MAPK8	1.13395	0.00965235
												CLINT1	-0.671882	0.00996693
												PTGS2	-2.22176	0.0101857
												NUFIP1	-1.13759	0.0106831
												KMO	1.38103	0.0108776
												ETV6	0.707343	0.0111915
												TNPO3	-0.58107	0.011469
												PICALM	1.24325	0.0117553
												FZD5	1.87814	0.0120789
												Sf1	-0.642135	0.0121664
												ACVR1	1.28819	0.0123314
												CYBB	0.703194	0.0123388
												ANXA7	0.525931	0.0124896
												SLC11A2	1.29827	0.0131519
												MAFF	1.06368	0.0132219
												TAP2	1.234	0.0132447
												DGCR14	0.861808	0.0136966
												IFNAR2	1.26064	0.0139452
												MMP14	2.30358	0.0140307
												GTF2F1	0.83811	0.0140646
												DAXX	0.659546	0.0140997
												EIF6	0.536926	0.0141181
												SOCS2	2.95561	0.0145401
												P4HA1	1.3407	0.014563
												TIPARP	1.2996	0.0147587
												TBL1X	-0.917401	0.0149377
												SUGT1	0.541451	0.0152307
												METTL6	1.01129	0.0154855
												AXL	-1.97078	0.0156082
												MITD1	1.22932	0.0157628
												IRF1	1.05989	0.0158294
												SERTAD2	1.3018	0.016594
												ABI1	1.22117	0.0168876
												KEAP1	0.801412	0.0170523
												YARS	0.962839	0.0173917
												TYW5	1.01115	0.017512
												PSMD7	0.609414	0.0177373
												POLA2	-1.20802	0.0178077
												ST3GAL3	-2.38374	0.0187922
												MPP5	0.971044	0.0188214
												FUBP1	0.797217	0.0192701
												SPPL2A	1.33454	0.019305
												FEM1B	1.12673	0.0203564
												HBEGF	-1.49377	0.0205731
												CD80	1.59799	0.0223838
												GMFB	0.828955	0.0224808
												DDX21	-0.774482	0.0225207
												EDNRB	3.36564	0.0225207
												NCOA3	-0.936737	0.0227323
												PIM3	1.26326	0.0227323
												DDX27	-0.952662	0.0230748
												PAPD4	0.823357	0.023344
												FMR1	0.744521	0.0238405
												E2F3	0.929698	0.0238801
												CLCN6	0.738112	0.024016
												BTG2	-0.984036	0.0242441
												ZC3H12A	1.49499	0.0242441
												CEBPD	-1.13718	0.0244804
												UBE2E1	0.766394	0.0250258
												GGCT	2.33532	0.0253962
												HOMER1	1.96302	0.0255113
												CNIH4	0.774935	0.0262935
												KCTD10	1.4443	0.0265642
												UBE2H	0.969808	0.0265876
												RBMS1	0.700686	0.0274342
												SMAD2	-0.565983	0.0275456
												MAP4	0.821329	0.0291747
												Ap2b1	0.639635	0.0296462
												ZNF598	1.13443	0.0297531
												Srsf5	-0.646405	0.0298577
												NFKBIE	0.909845	0.0303764
												TGM2	1.49866	0.0314376
												DDHD1	0.812437	0.0317428
												CCDC71L	1.30787	0.0323257
												kiaa0247	0.810796	0.0323394
												VTA1	0.570909	0.0324623
												PDZD11	0.587701	0.0332325
												PLK2	1.72059	0.0337309
												CCDC86	-1.79385	0.0338101
												MTHFD2	0.838253	0.0338101
												UBE2S	0.879085	0.033986
												PSMB10	0.681882	0.0341955
												TLK2	0.739639	0.0351654
												CHD1	0.726229	0.0358796
												STXBP6	-3.1557	0.036903
												SEC22B	0.672609	0.0369435
												PNP	3.3322	0.0378027
												TOE1	-1.12022	0.038106
												SDAD1	0.759802	0.0386005
												TLR8	-0.734108	0.0400562
												MSANTD3	4.1742	0.0402044
												C17orf96	2.89352	0.0404528
												SPI1	0.469795	0.0406347
												B3GNT2	1.16273	0.0407351
												DDX24	0.750382	0.041524
												NFKBIA	1.07045	0.0418095
												ADAR	0.811715	0.0420183
												H3F3B	0.885879	0.0421172
												DBNL	-0.673895	0.0423789
												DCK	-0.878219	0.0425604
												RAB22A	0.621537	0.0428194
												PDCD10	0.643534	0.0447468
												TMPRSS2	1.62983	0.0450414
												TFAM	-0.868894	0.0452149
												ARG2	1.24485	0.0462494
												MAP2K1	0.937067	0.0465186
												TRAF1	2.51548	0.0475023
												INTS12	0.786089	0.0484695
												RRN3	-1.07859	0.0486495
												AREG	-1.56234	0.0489693
												DUSP8	2.26123	0.0490999
												MAT2A	0.652008	0.0497267
												PCNX	1.17865	0.0499554
												CSNK1A1	0.51506	0.0506404
												NFKB2	1.05844	0.0510585
												TAPBPL	0.895955	0.0512244
												FAR1	-0.614497	0.0515307
												SLC12A4	-0.667032	0.0521052
												TRIOBP	0.688962	0.0531512
												IL17RA	-0.715851	0.0531515
												ENDOD1	0.888955	0.0544022
												TMEM11	0.683421	0.054691
												PARP9	0.896611	0.0554397
												ENG	1.72935	0.0558262
												PRKRIP1	0.701578	0.0562698
												NFYB	-0.643451	0.0563499
												TIMELESS	-1.0808	0.0568913
												WDR5	-0.874197	0.0572686
												IL12A	5.9291	0.0572811
												HEATR6	1.01039	0.0575822
												PPP4C	0.780278	0.0585085
												NUPR1	1.07609	0.0585736
												EFR3A	0.56215	0.0592572
												POLR2G	-0.620957	0.0602084
												DUSP2	1.04958	0.0604918
												NFKB1	1.30636	0.0608582
												slmo2	0.560258	0.0611765
												SRFBP1	0.948109	0.0612246
												SRSF7	-0.548774	0.0620975
												ADPRH	-0.671281	0.0625062
												BATF3	1.79181	0.0627304
												PSPC1	-0.484332	0.0629341
												CD44	1.55164	0.0630745
												CNOT4	0.587705	0.0644371
												NIF3L1	-1.13969	0.0650266
												DNAJA1	0.952735	0.0658024
												ANKFY1	0.512985	0.066046
												MYO1C	-0.662177	0.0671379
												IGSF8	-1.30923	0.0674171
												REPS1	-0.516699	0.067593
												TMEM168	-0.917347	0.0676047
												SLC3A2	0.761956	0.0676047
												NUB1	0.831457	0.0684055
												SKIL	1.0147	0.0689354
												PREP	-0.860033	0.0711603
												FAM96B	0.545296	0.0714611
												RLIM	0.791312	0.0727487
												KLHL25	-2.79204	0.0731008
												AEBP2	0.787987	0.074223
												Ktn1	0.453663	0.0742312
												ITGA5	0.830976	0.0748184
												VPS37C	0.988809	0.0758332
												APPL1	-0.5269	0.0759985
												APPBP2	0.503154	0.0780619
												KIAA1551	-0.827315	0.0786875
												CEP85	-1.18645	0.0788197
												CLEC3B	-2.59022	0.0797771
												SDC4	2.07876	0.0806118
												FRMD6	1.71316	0.0822269
												ST8SIA4	0.381453	0.0826316
												AZI2	0.6596	0.0828002
												RIOK2	-0.90072	0.083318
												PPP2CB	0.671692	0.0847509
												ARFRP1	0.549947	0.0855796
												HNRNPAB	-0.46588	0.0866568
												PMEPA1	2.14215	0.0894549
												LRRK2	-0.69356	0.0897942
												C5orf30	0.807738	0.0905916
												GIT2	-0.617835	0.0939577
												ERRFI1	1.55797	0.0963873
												EGR1	-1.10479	0.0970985
												PPM1A	0.536578	0.0993089
												TRIM13	0.7956	0.100775
												GTF2B	-0.70711	0.100861
												EZR	-0.521555	0.102255
												TXNDC9	0.551046	0.102323
												CXCL3	1.53719	0.102614
												MKL2	-1.13469	0.102973
												PLEK	0.957896	0.103728
												SEC24B	0.660859	0.105198
												CARHSP1	0.926124	0.105527
												FCER1G	0.57084	0.105811
												API5	-0.689232	0.106733
												BCL2L11	-0.877383	0.109241
												MAPK14	-0.695704	0.109535
												MTF2	-0.517428	0.110038
												LIMS1	0.72052	0.110945
												SESN2	-1.12898	0.111506
												CASK	1.00337	0.113375
												XPO4	-0.878049	0.113746
												DCP1A	0.780182	0.114325
												KCTD5	0.62143	0.115964
												TMEM128	0.558013	0.116243
												FAM188A	0.687729	0.116455
												SSFA2	0.451503	0.118734
												LRRC8C	-0.581951	0.120794
												PPP3CC	-0.555635	0.120794
												NFXL1	-1.62626	0.121995
												GMPPB	0.526192	0.122183
												HIVEP2	0.99574	0.127053
												FBXO42	0.726811	0.130806
												AKT3	-1.49069	0.132114
												GNPNAT1	0.502735	0.133293
												C3orf38	1.04282	0.133393
												DDA1	0.472382	0.134052
												PPP1R15A	0.582241	0.134072
												SH3BGRL	-0.529484	0.134327
												EXOSC10	0.436484	0.134365
												PUM1	-0.369836	0.134541
												STAU1	0.430951	0.134962
												RFFL	1.0676	0.136263
												RWDD4	-0.655997	0.136263
												DNAJC1	-0.508807	0.136263
												MORC3	0.509263	0.136442
												ftsjd2	0.595822	0.136739
												NR3C1	0.624803	0.137191
												CPNE2	1.37532	0.137709
												HIVEP1	0.8133	0.137721
												RALB	0.525249	0.138145
												DCBLD2	1.66318	0.139748
												PES1	0.571787	0.140051
												H3F3A	0.562929	0.141118
												UBE2V2	0.613923	0.141118
												TIRAP	-0.75674	0.142121
												OAF	-0.828357	0.14304
												TMOD3	-0.299168	0.143786
												CCNJ	0.673424	0.148055
												MARCKSL1	0.655162	0.149501
												IST1	0.554859	0.14963
												MYL12B	0.399956	0.149762
												IL13RA1	-0.692112	0.150143
												TGIF1	0.814964	0.150736
												C1orf123	-0.560711	0.151166
												FNDC3A	0.53424	0.15247
												PHLDB1	1.2717	0.153269
												DHX15	0.38287	0.153519
												DAPK3	0.710569	0.153519
												HSPA5	0.761396	0.155455
												PTPRJ	0.831608	0.160629
												MS4A6A	0.552422	0.164243
												DDX17	-0.589153	0.16471
												DLD	-0.430818	0.168198
												DENR	-0.518529	0.168838
												RARS	0.502168	0.171703
												EPS15L1	-0.544446	0.172628
												TRNT1	1.05829	0.175849
												RHBDD1	-0.563693	0.180695
												LARP1	0.490225	0.181406
												COX15	-0.700182	0.182868
												GNB4	0.563159	0.182901
												SNAPC3	0.740354	0.183897
												NOP58	-0.69421	0.184424
												HMGCR	-0.55534	0.186393
												SAMSN1	-1.01599	0.1864
												SAP30	1.21228	0.187201
												UBA7	0.562777	0.18808
												GTF2F2	0.685662	0.188136
												SLC39A14	1.8634	0.188926
												Srgn	0.672991	0.190245
												NAA38	-0.508798	0.190333
												CHUK	-0.417703	0.193287
												Cxcl9	1.87525	0.193505
												OTUD4	0.510826	0.194227
												GOSR2	0.544371	0.194491
												STARD3	0.577369	0.19604
												PPP1CB	-0.598165	0.199081
												UGCG	0.884135	0.200928
												ZNF143	0.477419	0.204689
												ASAP1	0.423048	0.20483
												RNF135	0.815648	0.205797
												NFATC1	-0.636188	0.206103
												SAV1	0.764459	0.207449
												AGTRAP	0.637404	0.207815
												RNGTT	-0.569911	0.208491
												SUMO1	0.502871	0.209277
												TNFAIP2	-0.595701	0.209933
												ELAVL1	-0.364388	0.210436
												GARS	0.39498	0.21047
												POP4	0.486106	0.210839
												TSR2	-0.396641	0.212172
												ATL3	0.468564	0.212205
												SURF4	0.584739	0.212205
												KATNA1	0.345034	0.215896
												CD14	0.828867	0.217747
												CNEP1R1	0.78575	0.218676
												KIAA1919	0.785827	0.218713
												SF3A3	-0.450606	0.219767
												HUS1	0.812163	0.220575
												MYD88	0.565024	0.223862
												ACTR3	0.359993	0.224108
												AXIN1	-0.365723	0.225022
												FNBP1	0.317646	0.225361
												Pvr	1.06106	0.228388
												KIF3B	0.502991	0.230874
												APOBR	-0.499043	0.231796
												C11orf68	0.448665	0.234982
												UBE4A	-0.458736	0.236653
												RIPK2	0.747263	0.239277
												PPP2R2D	0.46585	0.240585
												RPS6KA4	-0.620984	0.240748
												TCOF1	-0.753948	0.241616
												VASP	0.539578	0.242781
												MAN2A1	0.594642	0.246292
												TRMT5	0.552371	0.246292
												SOCS5	-0.568817	0.247689
												PLEKHF1	2.16272	0.247837
												PDE4B	-0.469694	0.248722
												ERGIC2	0.627697	0.251708
												AEN	0.761749	0.254478
												NCOA5	-0.543502	0.254798
												SKIV2L2	-0.523297	0.255323
												TPM3	0.347952	0.255537
												OSGIN2	0.623316	0.258525
												E2F8	3.46662	0.258821
												Map3k7	-0.409203	0.260865
												Eif1	-0.444995	0.263179
												LIF	-0.874037	0.263365
												DIMT1	-0.958797	0.26367
												CDYL	-0.460225	0.266208
												ATF2	0.418203	0.266785
												PITPNB	0.400791	0.269435
												USP12	-0.607352	0.273257
												SERPINB2	1.10628	0.276821
												ST3GAL1	0.540998	0.279029
												RRS1	-1.29146	0.280103
												UBE2N	0.424777	0.283271
												AIDA	0.500304	0.284135
												IRF2	0.362202	0.285601
												VCAM1	-1.79227	0.286823
												CAB39L	0.533615	0.28955
												PLAUR	0.812292	0.292621
												ERCC8	-0.510796	0.295543
												RAB32	-0.421306	0.295831
												GRAMD1A	0.543224	0.296223
												CLOCK	0.510815	0.296796
												ITGAL	-0.455287	0.297213
												GMEB1	0.430496	0.298443
												TOX4	0.556462	0.299348
												TMEM135	0.59481	0.299811
												CACYBP	0.540095	0.299894
												FZD1	0.753694	0.302977
												RGS1	-0.921181	0.304756
												TPBG	3.03236	0.306035
												AQR	-0.320019	0.309965
												XRN2	-0.360224	0.312466
												EIF2S3	-0.397058	0.314172
												ARF4	0.56018	0.315921
												RAP1B	-0.395884	0.316844
												RAB11A	0.332458	0.318827
												IGF2BP1	5.02844	0.31928
												IRF9	0.387976	0.324749
												BCL10	0.517949	0.325153
												RSL1D1	-0.306916	0.326687
												DNAJA2	0.456708	0.326687
												TMEM209	-1.22436	0.328277
												PANK3	-0.364373	0.328378
												PPP1R2	-0.392513	0.332278
												YTHDF1	-0.320504	0.333697
												ACTA1	0.96422	0.334073
												MYO1G	0.580398	0.335256
												GCA	0.571329	0.335663
												SEC23B	0.420585	0.335723
												SLC30A7	0.508592	0.337977
												SUFU	-0.630006	0.338892
												UBXN2A	0.585951	0.341142
												FLNB	-0.662848	0.342152
												LCP1	0.453243	0.342793
												NAT1	-0.565644	0.344136
												SLC7A2	1.17351	0.346421
												TOR1AIP2	0.386093	0.347287
												TXNL1	0.328204	0.347914
												PWP1	-0.388557	0.35135
												STK40	0.53558	0.352918
												TOR3A	0.4897	0.353348
												ARID5A	0.599699	0.353353
												HERPUD1	-0.349687	0.353459
												MDM2	-0.606529	0.355537
												SURF6	1.37793	0.356165
												TRIM26	0.339172	0.35947
												NEURL	2.01357	0.360429
												PPP1R15B	0.473081	0.362431
												MTPN	0.263298	0.365203
												TRIB3	0.377248	0.366954
												SOWAHC	4.34695	0.368657
												ERAL1	-0.52922	0.371544
												LIG3	0.620413	0.373077
												SHMT2	0.424942	0.373434
												PHTF2	-0.411464	0.374121
												FAM208B	-0.451916	0.377294
												SMYD5	-0.661251	0.379442
												PTBP3	-0.311565	0.380805
												NEDD9	0.550106	0.381366
												NRIP3	2.92198	0.383275
												SH3BP5	0.366955	0.385241
												CDH16	4.47836	0.385719
												PKMYT1	1.83105	0.388837
												SWAP70	-0.379745	0.38974
												CD2AP	0.397163	0.390769
												TTL	0.653418	0.392169
												BRD2	-0.321213	0.392797
												Pou3f1	4.38545	0.398101
												TMEM39A	0.36921	0.398391
												MDFIC	0.374695	0.398391
												Rsrc2	0.416331	0.399601
												CDC37	0.345342	0.401344
												TNFRSF8	0.827745	0.405037
												TAF7	-0.299442	0.407498
												RBM43	0.540288	0.407697
												TREX1	0.423627	0.408109
												PTPRC	-0.260859	0.40958
												MECP2	0.348787	0.40958
												KHDRBS1	0.283507	0.409818
												GCC1	0.425953	0.412979
												FAM107B	0.646117	0.419214
												JAK2	0.349262	0.420008
												TOMM70A	0.434067	0.42118
												ATAD2B	0.326382	0.421755
												EVI2A	-0.620384	0.422073
												TRIB1	-0.494893	0.426463
												SAR1A	0.356198	0.427209
												NFIL3	-0.430901	0.42751
												DDX3X	-0.274451	0.428684
												GSPT1	-0.394595	0.428684
												TRAF5	0.716016	0.428684
												TSPAN33	-0.673129	0.42969
												ACBD3	0.309188	0.430417
												CDC73	-0.237796	0.430427
												agxt2l2	0.550483	0.431127
												kiaa0020	-0.506326	0.435185
												LCK	-1.22273	0.435614
												Gar1	-0.397638	0.438934
												IL15	-0.427966	0.440992
												CSF2	3.35201	0.441426
												Chtop	0.311379	0.441794
												POP7	0.370153	0.442447
												PDLIM5	0.315857	0.442998
												Cdc42	0.32136	0.447873
												INO80	-0.414605	0.448093
												RNF14	0.371052	0.449963
												FNBP4	0.316856	0.451423
												WRN	-0.524521	0.453988
												MYBBP1A	-1.35259	0.456319
												Otud5	-0.266039	0.456331
												TRAF6	0.476675	0.458
												MYC	0.577555	0.462343
												CDV3	-0.261034	0.468047
												ABHD2	-0.316798	0.472931
												GNAI3	0.254905	0.475184
												SRSF2	0.342256	0.475184
												MORF4L2	0.465972	0.475542
												ELL2	0.290681	0.476459
												SUV420H1	-0.304913	0.477313
												CNOT2	-0.262794	0.478028
												ALG9	-0.427889	0.484898
												SLC25A17	-0.529194	0.485206
												SLC30A6	-0.36257	0.48537
												SDCCAG3	0.253952	0.486512
												IFNAR1	-0.394554	0.487293
												CAPZA2	-0.19546	0.488477
												CSDE1	-0.293621	0.488629
												CLCF1	1.15521	0.490279
												MAK16	0.531913	0.492608
												RAN	0.238538	0.493327
												DCAF13	0.305751	0.495552
												EEF1E1	0.459371	0.49689
												ADAM17	0.456555	0.498081
												WDR48	0.313246	0.498216
												ACSL5	0.353714	0.498503
												NRAS	0.330996	0.499417
												SRSF3	-0.211954	0.501731
												DPF2	0.280444	0.50277
												ALDH3A1	1.29223	0.504407
												TTC1	0.192023	0.506064
												GNA13	-0.298418	0.506313
												VPRBP	0.266724	0.506398
												ZFX	0.349542	0.507066
												SMIM7	-0.282537	0.507398
												AARS	0.49544	0.508016
												KIF1B	0.480412	0.509362
												KRIT1	0.383031	0.511998
												SGK3	0.599434	0.516956
												CDKN1A	-0.369748	0.517515
												TRA2B	-0.31406	0.517524
												JDP2	0.411563	0.517524
												SAMHD1	0.24364	0.517984
												STX3	-0.345663	0.518011
												PMPCB	-0.229157	0.519086
												SEL1L	-0.3841	0.520465
												IL23A	0.556275	0.523253
												ARIH1	0.246397	0.524462
												SUPV3L1	-0.437969	0.526996
												LAD1	2.3319	0.527599
												AQP9	-0.352304	0.531308
												ZC3HC1	-0.449835	0.534116
												PRKCD	0.199023	0.535145
												UBE2D2	-0.160739	0.540526
												RNF2	-0.394154	0.540823
												SYF2	0.197163	0.54237
												JHDM1D	0.26515	0.544955
												RNF145	-0.474216	0.546403
												ANKRD17	-0.274419	0.547491
												MYADM	0.300078	0.5499
												COG2	-0.207779	0.550019
												CRLF3	-0.21287	0.551976
												ARID4B	0.279256	0.553767
												ERAP1	0.273978	0.554085
												EIF1AX	-0.209824	0.554774
												RNF214	0.318436	0.556295
												Zc3h15	0.192003	0.560632
												SERBP1	-0.205794	0.561553
												BIRC2	0.327473	0.56317
												TRIM35	0.631051	0.565758
												PRPF40A	0.15881	0.567606
												DCTN4	0.209108	0.568959
												PSME1	0.182865	0.570956
												LYRM1	-0.262411	0.571027
												BRIX1	0.414243	0.571027
												MARK2	-0.211657	0.572141
												CLDND1	0.288604	0.574379
												DNAJC13	0.250214	0.574821
												RSPRY1	0.27314	0.575151
												FBXO11	0.200012	0.575871
												NOC3L	0.293907	0.578286
												SFPQ	-0.213423	0.580594
												UBE2D3	0.211854	0.583743
												RRP7A	0.328494	0.585634
												PTGES	-0.446336	0.587705
												SOCS7	0.310227	0.588091
												MAPRE1	-0.231984	0.590532
												TLR2	0.377863	0.592325
												P2RY14	1.89635	0.593576
												ZBTB3	-0.56815	0.597083
												POLDIP3	-0.282347	0.599049
												STIP1	-0.258845	0.599049
												PRKX	-0.305676	0.600272
												C8orf33	-0.198292	0.600272
												GPD2	0.212433	0.600936
												HAT1	-0.209297	0.603536
												EHD1	0.416954	0.607876
												KLF3	-0.266508	0.609979
												LTA	0.694423	0.613518
												TRA2A	-0.282067	0.614006
												RAB5A	0.245614	0.61582
												LENG1	-0.296385	0.617214
												MCL1	0.128438	0.619722
												C11orf96	-0.943866	0.619722
												CPD	0.537755	0.62384
												SPATA5	-0.576771	0.62399
												DDX10	-0.267135	0.62399
												AFTPH	0.184762	0.624472
												ARL14EP	0.26889	0.624472
												ZUFSP	0.303994	0.624472
												CD47	0.197991	0.624472
												LSG1	-0.278022	0.627333
												Rfx5	-0.227109	0.627982
												MAD2L1	0.593514	0.629517
												Hmgn5	0.464703	0.633361
												IL10RA	-0.299779	0.633361
												ZDHHC5	0.234235	0.634355
												INPP5B	-0.247722	0.635441
												ATF4	0.192305	0.635708
												MED1	-0.176953	0.637679
												Fus	0.167445	0.638795
												PDPN	-1.16066	0.639158
												KLF5	0.726441	0.639867
												BROX	-0.266418	0.639876
												KRI1	-0.285231	0.640816
												ARHGAP35	-0.296976	0.641829
												POLR3D	-0.41608	0.641971
												SMU1	-0.257241	0.642903
												WDR36	-0.252826	0.643716
												GLCE	-0.288267	0.645452
												CCNL1	0.32597	0.647748
												MYO10	0.672446	0.652949
												RBBP8	0.244334	0.65318
												C5AR1	-0.255036	0.653968
												IARS	-0.334433	0.657507
												SLC1A4	0.383029	0.658833
												FBXL3	-0.167459	0.662986
												FCGR2B	0.289051	0.663574
												NOTCH1	-0.312265	0.663711
												DTWD1	-0.353191	0.664215
												KIF5B	0.19501	0.664272
												GABPA	-0.196065	0.667115
												PKP4	0.442577	0.670403
												DAB2	0.592231	0.670683
												PDGFRB	-0.349111	0.671891
												LMNB2	0.222839	0.673952
												YTHDC1	-0.180494	0.674271
												PLAGL2	0.404677	0.675187
												SENP1	0.220014	0.675751
												LPAR1	0.850965	0.675751
												PRDM1	0.328418	0.675751
												GATAD2A	-0.117789	0.676245
												USP3	0.19572	0.679992
												LMO4	-0.258487	0.680039
												NAA15	0.134344	0.681657
												NARS	0.14742	0.68249
												E2F5	0.794516	0.683088
												SYK	-0.156608	0.684761
												NUP98	-0.183319	0.686664
												ARIH2	0.156748	0.689727
												PPM1B	0.177776	0.689866
												STAT5A	0.200241	0.690228
												SEMA4A	0.191647	0.691987
												SMNDC1	0.179044	0.695857
												PRDM4	0.245046	0.698627
												TJAP1	0.163151	0.706052
												ADORA2B	0.181764	0.706639
												KPNA4	0.207986	0.706947
												TMEM183A	-0.135368	0.706947
												CNOT7	-0.180362	0.707315
												SPINT2	0.219162	0.709608
												EBNA1BP2	0.175847	0.714179
												MED19	0.191579	0.714188
												NRF1	0.227735	0.714532
												TAOK1	0.136883	0.71554
												MTMR7	-0.644011	0.717803
												CLCN5	-0.224141	0.717803
												CEPT1	-0.223009	0.717886
												MITF	0.310096	0.719068
												LTV1	0.170974	0.719955
												LYN	0.209812	0.721509
												MDM4	-0.137545	0.72176
												REL	-0.300974	0.722769
												TSLP	0.98183	0.723004
												LZTFL1	0.835306	0.723283
												MED6	0.215144	0.723283
												USB1	0.125619	0.723537
												MYNN	0.178571	0.723653
												DBR1	0.248597	0.725877
												LANCL2	-0.193417	0.726056
												RBPJ	0.170006	0.726892
												CS	-0.145595	0.729424
												MED27	0.118519	0.729827
												CA13	0.916084	0.730812
												RANBP1	-0.150053	0.733308
												RBM7	0.210784	0.733729
												NUDT9	0.202579	0.736061
												NFKBIZ	0.273715	0.737612
												NFATC2	-1.14927	0.737896
												RNF4	0.130408	0.741186
												AP3B1	-0.148025	0.741643
												DCUN1D1	-0.188271	0.74203
												MAP2K4	0.159414	0.743323
												SPRYD7	-0.260227	0.744074
												EIF4E2	-0.108428	0.744316
												PMPCA	-0.139582	0.748057
												NCK1	0.175537	0.748903
												HK2	0.187011	0.74904
												SLC31A1	0.140864	0.754589
												SBDS	-0.142957	0.756639
												DYNC1LI1	0.144515	0.759821
												SLC7A7	-0.243635	0.760163
												HIATL1	0.1215	0.761589
												PHLPP1	-0.294148	0.762029
												PDE12	0.117706	0.762142
												USP9X	0.151836	0.762963
												CPSF2	-0.118122	0.763486
												UBE2F	0.14524	0.764547
												ZYX	-0.149441	0.768998
												RBPMS	0.515578	0.769359
												PINX1	-0.306673	0.769363
												CLIP4	-0.430159	0.769868
												IER2	-0.164182	0.770653
												JARID2	0.197204	0.770894
												NUP54	-0.129526	0.772513
												TPST1	-0.264972	0.773417
												RPL7L1	0.140422	0.773953
												MAFK	-0.299929	0.774045
												ZFP36	-0.132592	0.774148
												PLEC	-0.185996	0.7742
												CCNG2	0.224916	0.775107
												ZFAND3	0.164955	0.775724
												IBTK	-0.144518	0.778529
												POFUT2	0.160452	0.779053
												U2SURP	-0.101444	0.779971
												ATP11C	0.185434	0.783681
												FABP3	0.46314	0.78536
												FAM133B	-0.208836	0.786016
												CMTM6	0.193998	0.788061
												C2orf76	-0.204004	0.788061
												MAGOHB	0.178671	0.788061
												MTDH	0.113062	0.788061
												PARP8	-0.118253	0.789736
												TIMM10	0.168974	0.790065
												ARHGEF40	-0.19472	0.790916
												RPS6KA2	0.567795	0.791182
												CDK5R1	-0.343746	0.794536
												CLN5	-0.137011	0.794737
												RAB38	0.809092	0.796345
												TLR7	-0.306855	0.797786
												TIMM23	0.0900532	0.798333
												GOSR1	0.154705	0.799548
												VPS54	0.149349	0.800896
												PTX3	0.488283	0.802424
												WDR43	-0.168615	0.804196
												EIF4E3	-0.144674	0.806195
												MSN	-0.100274	0.807968
												ACTN1	-0.25441	0.809673
												PLCD1	-0.191029	0.809785
												RCL1	-0.130041	0.811039
												GOLPH3	-0.0933498	0.817112
												GTPBP4	-0.112748	0.818016
												ATAD1	0.101889	0.818721
												NOL11	-0.184309	0.819554
												RNF11	-0.135882	0.821057
												DCUN1D5	-0.130375	0.822659
												PELI1	0.414639	0.823692
												IDNK	0.252802	0.825768
												HCK	0.11876	0.825835
												SNX20	-0.306507	0.826571
												TTC39C	0.128431	0.827437
												CUEDC1	0.221651	0.827918
												ITGB1	0.120676	0.828383
												WDR33	0.0716513	0.829368
												ARCN1	-0.091189	0.830497
												SUZ12	0.109689	0.833625
												CREB1	0.115913	0.835183
												PTBP1	-0.0802398	0.835286
												PTPN11	-0.117176	0.836218
												GPR87	-0.554184	0.836328
												SQSTM1	0.106572	0.837048
												HIPK1	0.155412	0.837477
												KBTBD2	0.14569	0.837912
												MBOAT1	0.134133	0.838531
												MEFV	-0.131778	0.840084
												CASP7	0.10771	0.840377
												CEP350	-0.0778026	0.840377
												KIAA1033	0.0755835	0.84067
												SGMS1	-0.114297	0.841204
												TMEM229B	-0.503403	0.841811
												TBRG1	-0.115597	0.842209
												VCAN	-0.142435	0.843163
												SERTAD1	0.183974	0.843524
												OPA3	-0.109271	0.847116
												SLC25A22	0.190439	0.847555
												STXBP3	-0.0761364	0.850464
												MRPS22	0.0963148	0.851199
												MMADHC	0.0708784	0.851781
												TSR1	0.151704	0.853409
												TM2D1	0.094237	0.855504
												SLC7A11	-0.343847	0.856513
												USP47	0.0829899	0.856984
												RPE	0.107369	0.858672
												Celf1	-0.0724171	0.859395
												SYNCRIP	0.0712886	0.859641
												UBR2	0.065423	0.859862
												SNW1	0.0713955	0.859941
												ARRDC4	-0.1226	0.859941
												RBM4	-0.0851292	0.86037
												ALPK2	-0.693301	0.86054
												IGF1R	0.219889	0.861559
												RDH11	-0.122571	0.864115
												SLC25A25	0.134936	0.866715
												IL12B	0.400661	0.867964
												CCL22	-0.29357	0.868936
												CUL2	0.139879	0.869165
												CCND2	-0.163751	0.870878
												CCDC93	0.090998	0.871874
												Pgap2	0.120572	0.87307
												PTGES3	0.0573024	0.874284
												TBRG4	-0.0673198	0.874284
												DUSP11	0.0752402	0.875985
												use1	-0.0932563	0.8762
												PURB	0.0817171	0.876657
												ZC3H11A	-0.101326	0.877373
												YME1L1	0.0749452	0.877385
												DNAJB6	0.0866597	0.878109
												CAMLG	0.0578676	0.880857
												GRHL1	-0.178126	0.884602
												HSPA9	0.0818676	0.885508
												SBNO1	-0.0737002	0.887907
												TMCO3	-0.0847236	0.888146
												ICAM4	0.163816	0.888221
												RNPC3	0.0815742	0.889727
												SPRED1	0.143615	0.890927
												FBXW11	0.0818538	0.896139
												MED11	-0.0653317	0.899821
												LIN7C	-0.0926702	0.899945
												ERBB2IP	-0.0802514	0.900447
												ACOT7	-0.263432	0.900857
												Pcmt1	-0.0436138	0.901784
												VAV3	0.0628221	0.904187
												MTMR14	0.0678824	0.908411
												SPTAN1	0.0847149	0.909461
												INHBA	0.197516	0.910569
												GYPC	0.0575291	0.911688
												ROCK1	-0.0476762	0.911729
												RRP15	-0.155183	0.917602
												ZC3H7A	0.0706368	0.918845
												CASP1	-0.0429132	0.92038
												APTX	0.04982	0.922271
												POLR2C	-0.0346949	0.922349
												PPP1R11	0.03542	0.922892
												PAFAH1B2	0.0640813	0.922956
												MMP10	-0.439903	0.922956
												NAMPT	-0.0535493	0.923598
												CD86	-0.0528289	0.926355
												RASA2	0.0618553	0.928847
												RCN1	-0.0710211	0.928847
												CYCS	0.0619839	0.928847
												SRPR	0.051198	0.928847
												PIK3R1	-0.0658629	0.929062
												PUM2	-0.0514402	0.929512
												CRKL	0.0740387	0.930078
												KPNA3	-0.0454977	0.930371
												GFI1	0.250821	0.930527
												ESF1	-0.0747596	0.93082
												VAMP2	0.0552868	0.930873
												RHBDF1	-0.226392	0.931136
												KPNA6	-0.0487315	0.931393
												STARD5	0.0607018	0.93291
												PRKCQ	-0.253982	0.933526
												TMEM2	-0.0689441	0.934796
												ZBTB37	0.123134	0.934965
												UBA3	0.0356523	0.935211
												UTP11L	-0.0351172	0.937236
												CRK	0.0468908	0.940489
												TCEA1	0.0404363	0.940693
												CHIC2	0.0367079	0.940823
												RAB3IP	-0.0500317	0.941434
												TCERG1	0.0331701	0.941573
												PXN	0.0512756	0.943692
												MUL1	0.0402493	0.944336
												GHITM	0.0292016	0.945286
												JAK1	0.0503905	0.947556
												CD2BP2	0.0417924	0.948638
												SOCS4	-0.0514174	0.949121
												ATP11A	-0.0263032	0.950195
												TUT1	0.0343081	0.951751
												GAS7	0.0538878	0.952113
												ZNF131	0.043617	0.952113
												ASCC2	-0.023981	0.952226
												TIMM17A	0.0207207	0.952395
												UTP6	-0.0352341	0.956789
												SLU7	-0.0279318	0.957144
												NAE1	0.0323155	0.957144
												ABHD16A	0.0180502	0.961626
												USP16	-0.0215515	0.965844
												DNAJB5	-0.0340767	0.966256
												NMD3	0.0253881	0.966722
												TNFRSF1B	0.0505623	0.96709
												SLC38A1	-0.026417	0.969428
												PLEKHA3	0.0239202	0.969743
												NUBP1	-0.0249923	0.969743
												WAC	0.0183494	0.972358
												ARHGEF2	0.0232187	0.973221
												STAM2	0.0278429	0.973684
												MRPL21	0.0221967	0.975753
												PRPF38A	0.0143421	0.976632
												BRAF	0.020318	0.976717
												AIM1	0.0153898	0.977994
												SPRY1	0.0457498	0.978348
												SUCO	-0.0267207	0.978861
												TSSC1	-0.0131363	0.980283
												TXNRD1	-0.0198517	0.980932
												VBP1	-0.011023	0.980932
												CCNC	0.0127067	0.981034
												UBE2W	0.0128255	0.981034
												POLR3C	0.0107128	0.983074
												JUNB	0.0131613	0.984587
												ZNF319	-0.0171238	0.98752
												Ccdc50	0.00902603	0.987935
												SP1	0.00840945	0.988494
												MED21	-0.00749245	0.989949
												IKBKB	0.00774137	0.9905
												STX6	0.00588182	0.992148
												SASS6	0.0133309	0.993183
												SLC35A3	-0.00392773	0.994411
												DIS3	0.00490871	0.995765
												ETF1	0.00287015	0.996892
												WDR74	0.000774525	0.999457
												RGS3	-1.24628	NA
												OCSTAMP	-1.93487	NA
												CR1L	-2.55753	NA
												GPR85	NA	NA
												AKAP4	NA	NA
												GRIN1	2.05278	NA
												CCL17	-6.91105	NA
												ADHFE1	-3.31226	NA
												CH25H	2.5496	NA
												HDC	NA	NA
												C8orf44-SGK3	NA	NA
												OLAH	NA	NA
												CCR9	NA	NA
												RDH12	-0.423529	NA
												PAPSS2	-1.12281	NA
												SPTBN2	-2.10555	NA
												SLC27A2	2.401	NA
												FGL1	2.21014	NA
												GPRC5C	-0.533267	NA
												ESRRB	NA	NA
												FITM1	0.620874	NA
												TBATA	NA	NA
												AP3B2	-0.533267	NA
												TRIM34	0.0684698	NA
												ABCB1	-0.333739	NA
												THBS1	0.442879	NA
												GATA1	-0.533267	NA
												F10	1.548	NA
												RND3	-0.769818	NA
												ZBTB46	-0.840302	NA
												CLMP	2.9068	NA
												CKLF	-1.96247	NA
												SIX1	2.11378	NA
												CAV1	-2.81685	NA
												CPN2	NA	NA
												KCND3	NA	NA
												ACTL7B	2.80597	NA
												LCN2	6.93034	NA
												KALRN	NA	NA
												CD70	1.63535	NA
												ART3	1.00558	NA
												PENK	NA	NA
												IL17RD	-1.62146	NA
												TEX12	1.58265	NA
												Hamp	8.35962	NA
												IFNB1	8.15391	NA
												ADAMTS4	-1.71127	NA
												NOS2	NA	NA
												ARPP21	NA	NA
												AZGP1	NA	NA
												C14orf105	NA	NA
												DLX3	NA	NA
												EIF3C	NA	NA
												GUCA2B	-3.40832	NA
												HTR1B	NA	NA
												IRGM	NA	NA
												Klrk1	NA	NA
												LBP	NA	NA
												MARK1	NA	NA
												MMP13	-1.80376	NA
												Mucl1	2.37445	NA
												PLCZ1	NA	NA
												RS1	NA	NA
												SAMD11	NA	NA
												SEH1L	NA	NA
												SLURP1	-3.35744	NA
												TCF15	NA	NA
												TEX15	NA	NA
												TNMD	NA	NA
												WNT8B	NA	NA
												bai1	NA	NA
												Oas1	3.85112	NA
												c11orf34	1.00558	NA
